# Supplementary material for: BCAT1 Associates with DNA Repair Proteins KU70 and KU80 and Contributes to Regulate DNA Repair in T-Cell Acute Lymphoblastic Leukemia (T-ALL)
Source: Int J Mol Sci. 2024 Dec 18;25(24):13571. doi: 10.3390/ijms252413571 (PMC11676169; doi:10.3390/ijms252413571)
Supplement: Supplementary file 1 [file ijms-25-13571-s001.zip]

Archive with 4 entries (4 files):
- Supplementary Information_DNAdamage_FINAL_REV_OK.pdf
- Supplementary Tables/Table S1_Diff_genes_heatmap_shBCATDMSO-shCTRLDMSO.xlsx
- Supplementary Tables/Table S2_Diff_genes_heatmap_shBCATETOP-shCTRLETOP.xlsx
- Supplementary Tables/Table S3_MS CUTLL1BCAT1.xlsx
