# Supplementary material for: BCAT1 Associates with DNA Repair Proteins KU70 and KU80 and Contributes to Regulate DNA Repair in T-Cell Acute Lymphoblastic Leukemia (T-ALL)
Source: Int J Mol Sci. 2024 Dec 18;25(24):13571. doi: 10.3390/ijms252413571 (PMC11676169; doi:10.3390/ijms252413571)
Supplement: Supplementary file 1 [file ijms-25-13571-s001.zip › Supplementary Tables/Table S1_Diff_genes_heatmap_shBCATDMSO-shCTRLDMSO.xlsx]

## Sheet: Diff_genes_heatmap_shBCATDMSO-s
Table S1: Differentially expressed genes between CCRF-CEM shBCAT1 and control cells
Regulation	Ensembl ID	log2 Fold Change	Adj.Pval	Symbol	Chr	Type	shCTRLDMSO_rep1	shCTRLDMSO_rep2	shCTRLDMSO_rep3	shCTRL_ETOPrep1	shCTRL_ETOPrep2	shCTRL_ETOPrep3	shBCAT1#1 DMSOrep1	shBCAT1#1 DMSOrep2	shBCAT1#1 DMSOrep3	shBCAT1#1 ETOPrep1	shBCAT1#1 ETOPrep2	shBCAT1#1 ETOPrep3	shBCAT1#2 DMSOrep1	shBCAT1#2 DMSOrep2	shBCAT1#2 DMSOrep3	shBCAT1#2 ETOPrep1	shBCAT1#2 ETOPrep2	shBCAT1#2 ETOPrep3
Up	ENSG00000125538	8.86466	0.0145	IL1B	2q14.1	protein_coding	2	2	2	2.32048	2	2	2.31962	2	2	7.12791	7.39131	7.37527	7.45522	7.34389	7.51762	2	2	2.80409
Up	ENSG00000058085	8.49402	0.00921	LAMC2	1q25.3	protein_coding	2	2	2	2	2.58244	2	2	2.31976	2	6.628	6.72693	6.61494	7.01819	7.01756	7.19377	2.58302	2.32062	2
Up	ENSG00000186081	8.13649	0.00815	KRT5	12q13.13	protein_coding	2	2	2.31904	2	2	2	2	2.58134	2.31922	7.53	7.32092	7.31312	7.71687	7.495	7.76883	2.32076	2.80456	2
Up	ENSG00000120708	6.91398	0.00718	TGFBI	5q31.1	protein_coding	2.31955	2	2	2	2	2.80957	2	2.31976	3.16238	6.37369	6.33887	6.14997	6.61057	6.16524	6.54878	2.32076	2	2.58243
Up	ENSG00000065618	6.73504	0.0212	COL17A1	10q25.1	protein_coding	2	2	2	2	2.32041	2	2	2	2	5.20819	5.61376	5.39253	5.20561	5.61016	5.42076	2.80485	2.32062	2
Up	ENSG00000184254	6.57889	0.0317	ALDH1A3	15q26.3	protein_coding	2	2	2	2.32048	2	2.80957	2	2	2	5.12803	5.04349	5.1295	5.24407	5.08309	5.48632	2	2.58279	2
Up	ENSG00000096696	6.46302	0.00156	DSP	6p24.3	protein_coding	2	2	2	2.32048	2	2.32296	2.31962	4.8486	2	5.04315	5.04349	4.80756	4.69679	4.69624	4.94891	3.99562	3.31801	2
Up	ENSG00000131721	6.46028	8.97e-11	RHOXF2	Xq24	protein_coding	2.581	2.31991	2.31904	2	2.80411	3.5884	6.01152	6.55943	5.96453	6.69908	6.67143	6.53939	7.48764	6.91407	7.65226	5.42097	5.12349	4.80082
Up	ENSG00000163220	6.40367	0.0242	S100A9	1q21.3	protein_coding	2	2	2	2	2.32041	2.80957	2.31962	2.31976	2	4.69924	5.04349	4.75509	4.99623	5.04004	5.2425	2	2	2
Up	ENSG00000234118	6.25913	0.00688	RPL13AP6	10q25.2	processed_pseudogene	2.31955	2.80302	2.80116	2.80424	3.31738	3.46271	2.99423	2.99457	2	8.48242	8.2133	8.21456	8.66816	8.52257	8.19368	2.32076	2	2.58243
Up	ENSG00000112378	6.20441	0.00946	PERP	6q23.3	protein_coding	2	2	2	2.58254	2	2	2	2.58134	2.31922	4.64267	4.69957	4.39251	5.08366	5.08309	4.45447	2.58302	2.58279	2
Up	ENSG00000215115	5.84197	0.0473	CXorf49	Xq13.1	protein_coding	2	2	2	2	2	3.17279	2	2	2	4.16882	4.16912	3.90707	4.75122	4.51947	4.63876	2.32076	2	3.16569
Up	ENSG00000249326	5.76764	0.000103	CTD-2194D22.4	5p15.33	lncRNA	2	2	2	2.80424	2.58244	2	3.89842	2.99457	4.57363	4.75368	4.64299	4.32212	3.69746	3.80381	3.31829	3.99562	4.38703	3.57988
Up	ENSG00000099974	5.74819	0.0391	DDTL	22q11.23	protein_coding	2.31955	2.58159	2.31904	2	2	2.32296	2	2.31976	2	7.1983	7.05428	7.25762	7.51148	7.19485	6.76234	2.32076	2	2.58243
Up	ENSG00000166927	5.69715	0.00324	MS4A7	11q12.2	protein_coding	2	2	2	3.16589	2.32041	2.80957	2	2.31976	2.31922	4.24681	4.16912	4.00018	4.64024	4.24401	4.51855	2.58302	3.1663	3.80191
Up	ENSG00000229056	5.64357	0.00259	HECW2-AS1	2q32.3	lncRNA	2	2	2	2	2	2	2.58112	3.99184	3.31377	2.32165	3.16935	2.80746	2.58353	4.80311	3.69624	2	2.32062	2.80409
Up	ENSG00000205609	5.5604	0.0114	EIF3CL	16p12.1	protein_coding	4.16065	3.57821	2.58015	2.99637	2.80411	4.00387	2.99423	3.31541	2.31922	9.67631	9.71665	9.69547	9.68745	9.5554	9.39057	2.80485	2.80456	2.32041
Up	ENSG00000110092	5.38755	0.00391	CCND1 ENSG00000110092	11q13.3	protein_coding	2	2	2	3.58012	2.58244	2.80957	2	2.58134	2.58044	3.45853	3.80662	3.58512	4.64024	3.99628	3.69624	2.32076	2.80456	3.31736
Up	ENSG00000182578	5.37849	0.0161	CSF1R	5q32	protein_coding	2	2	2.31904	2.32048	2.32041	2	2.58112	2	2	4.69924	4.9991	4.39251	4.95044	5.31747	4.80215	3.16668	2.32062	3.16569
Up	ENSG00000165168	5.31194	0.0445	CYBB	Xp21.1	protein_coding	2	2	2.31904	2	2	2	2	2.58134	2.31922	4.69924	4.16912	4.64406	4.80366	4.80311	5.2425	3.16668	2	2
Up	ENSG00000212916	5.28875	1.15e-05	MAP10	1q42.2	protein_coding	2	2.58159	2	3.16589	2.99621	2	4.84802	5.03483	5.11723	4.80614	4.45859	4.52376	4.75122	4.85371	4.74972	5.03926	5.27953	4.4532
Up	ENSG00000135047	5.23668	0.0174	CTSL	9q21.33	protein_coding	2.31955	2	2.58015	2.99637	2.32041	2.32296	2.58112	2.8027	2	6.06476	6.04343	6.20968	6.29969	6.16524	6.33408	2.32076	2	2.32041
Up	ENSG00000070831	5.1483	0.00597	CDC42	1p36.12	protein_coding	2	2.31991	2	2	2	2	2.58112	4.89746	2.80154	4.52239	4.16912	4.58516	3.99677	4.24401	4.45447	4.5801	3.45527	2
Up	ENSG00000128283	5.07358	0.0258	CDC42EP1	22q13.1	protein_coding	2	2	2	2.58254	2.32041	2	2.31962	2.8027	2	3.32108	2.80691	3.00012	4.4559	3.69701	3.31829	2	2	2.32041
Up	ENSG00000245750	4.88668	8.02e-05	DRAIC	15q23	lncRNA	2	2.31991	2.31904	2	2.58244	2	4.16094	4.45053	4.31105	4.64267	4.08667	4.17011	5.08366	4.31796	4.80215	4.80235	4.57951	4.38615
Up	ENSG00000183421	4.64757	0.000233	RIPK4	21q22.3	protein_coding	2.31955	2	2.31904	2.80424	2	2.80957	4.57534	4.31323	4.07706	3.90585	3.58428	4.17011	4.24452	4.16607	4.6953	4.16538	4.24277	3.16569
Up	ENSG00000117595	4.60248	0.0258	IRF6	1q32.2	protein_coding	2	2.31991	2	3.90156	2.58244	2.32296	2.58112	2.31976	2.58044	4.08638	3.90613	4.75509	4.4559	3.99628	4.3874	2.99708	3.1663	2
Up	ENSG00000184292	4.54621	0.0431	TACSTD2	1p32.1	protein_coding	2	2.31991	2	3.16589	2.58244	3.70401	2.31962	2	2.31922	4.3208	4.39148	3.90707	3.99677	4.45538	4.45447	2	3.1663	2.32041
Up	ENSG00000198780	4.51744	1.42e-10	FAM169A	5q13.3	protein_coding	2.80225	2.80302	2.31904	2	3.69519	2	5.84722	5.82277	6.3446	5.61341	6.12831	5.55481	5.51963	5.04004	6.08175	6.31638	5.99387	6.14255
Up	ENSG00000263006	4.34293	0.00274	ROCK1P1	18p11.32	transcribed_unprocessed_pseudogene	2	2.58159	2.80116	2.80424	2.80411	4.00387	3.69245	2.58134	3.79764	5.64255	5.90593	6.19005	5.99596	6.33514	5.5794	2.99708	3.45527	3.45458
Up	ENSG00000153165	4.23382	0.00186	RGPD3	2q12.2	protein_coding	2.581	2.58159	2	3.16589	2	3.00258	3.31501	3.31541	4.31105	5.20819	5.49091	5.42648	5.45551	5.48734	5.48632	2.80485	3.45527	3.57988
Up	ENSG00000226784	4.23272	0.0141	PGAM4	Xq21.1	protein_coding	3.31478	3.57821	3.79702	3.58012	3.69519	4.09141	3.45209	4.38351	3.31377	8.02097	7.93562	7.72816	8.36643	8.22873	7.94822	2.99708	2.58279	3.16569
Up	ENSG00000105974	3.92878	0.0167	CAV1	7q31.2	protein_coding	2	2.31991	2.58015	2	3.90133	2	3.69245	3.16389	2.99321	4.39117	4.45859	4.70064	4.95044	4.31796	5.08211	3.31843	3.45527	2.32041
Up	ENSG00000123454	3.83221	8.62e-12	DBH	9q34.2	protein_coding	2.80225	3.57821	2.31904	3.90156	3.16571	4.7048	5.54402	6.13948	5.79472	5.61341	5.95323	5.67265	6.45532	5.55005	5.80172	5.69505	5.16411	5.6934
Up	ENSG00000283795	3.74635	0.0431	MIR4426	1q31.2	miRNA	4.31239	4.74626	5.15705	3.90156	4.80085	6.48066	3.69245	4.5759	3.79764	9.11754	8.95608	9.05823	9.53293	9.35482	8.86742	3.99562	3.1663	3.99429
Up	ENSG00000213468	3.7152	5.2e-44	FIRRE	Xq26.2	lncRNA	3.89815	4.51519	3.69042	4.69429	4.69402	4.64819	7.32858	7.29317	7.76142	7.46622	7.52255	7.37527	7.46339	7.28979	7.4287	7.49413	7.37732	7.2687
Up	ENSG00000231789	3.71335	1.4e-12	PIK3CD-AS2	1p36.22	lncRNA	3.45185	2	3.16189	3.80216	2.99621	3.81104	5.68978	6.07722	5.68788	5.52227	5.88168	5.95442	5.16609	5.94956	6.08175	5.31667	5.51759	5.60771
Up	ENSG00000182870	3.63191	1.52e-11	GALNT9	12q24.33	protein_coding	3.45185	2.80302	2.31904	3.58012	3.16571	2.80957	5.07727	5.63384	5.44706	4.99876	5.69949	5.61493	5.61075	5.9261	5.85233	5.60935	5.24208	5.4525
Up	ENSG00000189152	3.63082	0.0324	GRAPL	17p11.2	protein_coding	2.581	2	2.31904	2.58254	2.32041	3.5884	2.31962	3.31541	2.58044	4.45827	4.39148	5.1295	4.69679	4.51947	4.80215	2.32076	4.08246	2.58243
Up	ENSG00000136689	3.60583	0.028	IL1RN	2q14.1	protein_coding	2	2.80302	2.31904	3.69541	2.99621	3.81104	2.58112	2.31976	2.80154	4.85676	4.80647	4.95441	5.04061	5.28095	4.94891	3.31843	2.32062	2.80409
Up	ENSG00000077063	3.58862	0.000203	CTTNBP2	7q31.31	protein_coding	2.581	2.58159	2	2	2	2	4.57534	4.5759	3.45078	4.24681	3.90613	3.80753	4.52	4.16607	4.31707	4.90183	3.9951	4.57861
Up	ENSG00000116990	3.5481	0.00164	MYCL	1p34.2	protein_coding	2	2.80302	2	2.58254	3.57991	2.80957	2.58112	4.31323	3.89692	4.52239	4.52271	4.80756	4.16657	4.31796	3.90244	4.99489	4.90122	4.57861
Up	ENSG00000218819	3.52502	0.0328	TDRD15	2p24.1	protein_coding	2	2.58159	2	2	2	2	3.69245	2.99457	4.57363	3.45853	2.80691	3.17006	2.99785	2.32094	3.58092	3.6964	3.45527	3.99429
Up	ENSG00000243716	3.48034	0.0088	NPIPB5 ENSG00000243716	16p12.2	protein_coding	4.63384	4.45114	3.16189	3.99455	3.99431	3.00258	4.63415	3.99184	4.23719	8.59106	8.53036	8.49209	8.33559	8.34825	8.17889	4.85295	4.57951	5.12253
Up	ENSG00000247498	3.39587	0.00194	GPRC5D-AS1	12p13.1	lncRNA	2.31955	2.31991	2.31904	2.32048	3.57991	3.17279	3.89842	3.99184	3.79764	3.80634	3.90613	3.90707	3.69746	3.90326	3.80302	4.16538	4.16484	3.16569
Up	ENSG00000151846	3.3419	0.0149	PABPC3	13q12.13	protein_coding	3.99106	4.07972	4.5116	3.99455	4.74842	3.00258	4.63415	4.63472	4.4483	8.40374	8.15885	8.28564	8.0456	8.36579	7.92476	4.083	3.58061	4.38615
Up	ENSG00000103740	3.33728	7.05e-09	ACSBG1	15q25.1	protein_coding	2.80225	3.57821	2.31904	2.80424	3.69519	3.5884	5.77065	5.03483	5.30968	6.32058	5.99903	6.39255	4.80366	6.01771	5.48632	5.54924	5.90079	5.87554
Up	ENSG00000163001	3.29352	6.35e-11	CFAP36	2p16.1	protein_coding	3.31478	3.1643	3.16189	2	3.80194	2	6.01152	5.63384	5.89419	5.78005	5.72697	5.35777	5.66845	6.06143	5.45391	4.90183	5.6944	5.08074
Up	ENSG00000277053	3.22048	0.0149	GTF2IP1	7q11.23	transcribed_unprocessed_pseudogene	5.19881	5.38315	3.79702	5.54794	5.54764	4.00387	5.66178	5.48194	5.51114	9.07274	9.21814	9.19745	8.96151	8.80566	8.76547	5.16473	5.6944	5.63684
Up	ENSG00000154438	3.19709	1.99e-07	ASZ1	7q31.2	protein_coding	2.80225	3.45299	2	2.80424	2	2	4.51402	5.23819	5.27319	5.90557	5.83193	5.45965	4.38883	5.61016	5.20404	5.48653	5.6664	5.6934
Up	ENSG00000107447	3.16054	4.14e-05	DNTT	10q24.1	protein_coding	2.581	2.31991	2.80116	2.58254	2.58244	2.32296	3.99134	4.31323	4.4483	3.80634	3.90613	4.24812	4.90315	4.69624	4.08282	4.083	3.9951	3.45458
Up	ENSG00000140470	3.12522	7.25e-21	ADAMTS17	15q26.3	protein_coding	4.31239	3.69343	2.58015	4.16427	4.51729	3.81104	6.58883	6.15965	6.17696	6.4905	6.49087	6.17015	6.37094	6.42154	6.36926	6.42069	6.5329	6.43567
Up	ENSG00000187800	3.09296	0.0012	PEAR1	1q23.1	protein_coding	2.581	2.58159	2.80116	2.99637	3.69519	4.00387	3.69245	3.79959	3.16238	5.35628	5.12837	5.58518	4.64024	5.42177	5.27995	4.31726	4.3167	4.31583
Up	ENSG00000163041	3.08304	0.0278	H3-3A	1q42.12	protein_coding	9.28735	9.23072	9.30753	9.06692	9.0009	7.36258	9.1484	9.10294	9.26724	12.4987	12.4966	12.4775	13.3101	13.2685	13.2249	8.39937	8.74841	8.54705
Up	ENSG00000184564	3.08085	3.63e-08	SLITRK6	13q31.1	protein_coding	3.16331	3.89947	2.58015	3.80216	3.31738	2	5.89611	5.79725	6.00959	5.64255	5.58402	5.28562	6.16585	4.90259	5.48632	5.66704	5.3864	6.25956
Up	ENSG00000214814	3.0801	9.66e-13	FER1L6	8q24.13	protein_coding	3.16331	3.80012	3.45023	3.99455	3.31738	2.80957	5.6041	5.79725	5.57249	5.92942	5.67148	5.67265	6.42215	6.51882	5.99431	5.80193	5.80128	6.1221
Up	ENSG00000167633	3.01476	8.49e-25	KIR3DL1	19q13.42	protein_coding	4.44967	4.31383	4.31035	4.31611	4.74842	3.81104	6.87148	7.00068	6.86949	7.63524	7.39131	7.73494	7.29958	7.19485	7.31601	7.04962	7.08112	7.11154
Up	ENSG00000289731	3.00523	0.000374	NA	NANA	NA	2.581	2.99494	3.31325	2.80424	4.45322	2	4.57534	4.31323	4.4483	6.14841	6.44196	6.30401	5.28153	6.10385	5.38682	5.20424	5.85189	5.72087
Up	ENSG00000148600	3.00332	0.0185	CDHR1	10q23.1	protein_coding	2	2.80302	2	3.16589	3.69519	3.17279	3.45209	3.16389	3.89692	4.3208	3.90613	3.32207	4.16657	3.58166	2.80476	3.16668	4.38703	3.16569
Up	ENSG00000186442	2.99453	0.000438	KRT3	12q13.13	protein_coding	2.581	2	3.45023	2.99637	2.32041	3.5884	4.89688	4.79803	4.57363	4.08638	2.58462	4.08765	5.16609	4.90259	4.24314	3.80318	3.45527	2.80409
Up	ENSG00000170074	2.94148	0.00011	FAM153A	5q35.3	protein_coding	3.31478	3.57821	2.58015	5.31538	3.90133	5.09201	4.38297	4.89746	4.15935	7.03205	7.31188	7.30401	5.80335	6.22412	6.1028	5.92528	5.90079	6.24071
Up	ENSG00000108375	2.93318	4.14e-25	RNF43	17q22	protein_coding	4.63384	4.07972	4.3806	3.90156	4.16402	5.09201	7.26487	6.92021	6.74178	7.10715	6.59892	6.80759	7.27192	7.06128	6.9828	6.88917	6.63758	6.62204
Up	ENSG00000172995	2.92377	2.35e-19	ARPP21	3p22.3	protein_coding	7.05451	6.92094	6.7674	6.4849	7.60727	5.09201	9.88482	9.92432	9.83193	9.41855	9.28899	9.24341	9.70479	9.72808	9.71506	9.49603	9.39438	9.42287
Up	ENSG00000198049	2.89976	9.49e-08	AVPR1B	1q32.1	protein_coding	3.45185	2.99494	3.45023	4.63775	3.80194	2.32296	5.44893	5.6624	5.82023	5.04315	5.85702	5.80758	5.48793	5.63929	5.48632	4.80235	5.4859	5.16315
Up	ENSG00000259706	2.89773	0.0273	HSP90B2P	15q26.3	processed_pseudogene	3.69219	3.45299	2.80116	2.99637	3.69519	2.80957	3.69245	3.69291	2.80154	5.97595	5.75393	6.02259	6.50367	6.59516	6.40361	3.16668	3.1663	3.80191
Up	ENSG00000133574	2.85516	2.23e-39	GIMAP4	7q36.1	protein_coding	4.57502	4.79867	4.8455	4.69429	4.74842	4.46365	7.20792	7.5743	7.34427	6.75352	6.79342	6.71448	7.42205	7.51871	7.30696	6.66681	6.42003	6.9813
Up	ENSG00000186314	2.81155	0.00843	PRELID2	5q32	protein_coding	2	2.58159	2.58015	2	2.80411	2.80957	3.31501	3.69291	3.45078	2.99929	3.99923	3.58512	4.4559	3.58166	3.58092	4.16538	3.80269	3.80191
Up	ENSG00000110975	2.79647	0.00132	SYT10	12p11.1	protein_coding	2	2.99494	2.80116	3.58012	2.80411	2	4.23881	4.31323	3.89692	3.69946	4.39148	4.00018	3.58209	4.99566	4.51855	4.16538	4.74932	4.63745
Up	ENSG00000204677	2.79131	0.0109	FAM153CP	5q35.3	lncRNA	2.80225	2.31991	2.31904	2.58254	2.80411	2	2.99423	3.69291	3.16238	5.39104	5.16901	5.28562	3.69746	4.16607	4.99469	3.99562	4.3167	4.4532
Up	ENSG00000189136	2.76862	7.95e-06	UBE2Q2P1	15q25.2	transcribed_unprocessed_pseudogene	2.80225	3.31586	2.31904	3.16589	2.32041	2.32296	4.94414	5.16025	4.68893	5.52227	6.0214	5.95442	4.38883	4.69624	4.31707	5.66704	5.35165	5.16315
Up	ENSG00000134532	2.76856	1.33e-11	SOX5	12p12.1	protein_coding	3.57702	3.80012	3.69042	4.24219	5.27859	3.46271	5.66178	5.84785	6.11645	6.26545	5.97631	6.12951	6.22474	6.18514	5.99431	6.53357	6.46949	6.56255
Up	ENSG00000203930	2.76575	8.54e-05	LINC00632	Xq27.1	lncRNA	2.31955	3.31586	2	3.69541	3.57991	3.81104	4.51402	4.38351	4.4483	4.75368	5.20853	5.00021	3.99677	4.31796	4.08282	5.42097	5.12349	4.7484
Up	ENSG00000152580	2.70402	0.0414	IGSF10	3q25.1	protein_coding	2.31955	2.58159	2	3.80216	2.32041	2	3.31501	3.16389	3.31377	3.45853	4.5841	3.90707	3.58209	3.31895	3.58092	3.45572	3.9951	4.164
Up	ENSG00000133477	2.70008	4.12e-14	FAM83F	22q13.1	protein_coding	3.31478	3.57821	4.07639	4.0819	3.31738	4.32605	6.1789	5.84785	5.68788	5.39104	5.39138	5.64408	5.72393	6.01771	6.18409	5.35228	5.72188	5.63684
Up	ENSG00000021645	2.66623	0.000263	NRXN3	14q24.3	protein_coding	3.16331	3.31586	2.31904	3.16589	5.20268	2.80957	4.63415	4.5759	5.15783	5.39104	4.9991	5.58518	5.08366	4.94988	4.6953	5.38703	5.51759	5.08074
Up	ENSG00000171051	2.66168	9.44e-09	FPR1 ENSG00000171051	19q13.41	protein_coding	3.79884	3.57821	3.31325	3.69541	3.16571	3.5884	5.89611	5.69039	5.68788	3.99894	5.52262	4.85819	5.55064	5.31747	6.24218	5.38703	5.03865	4.90029
Up	ENSG00000016391	2.65167	9.74e-10	CHDH	3p21.1	protein_coding	3.69219	4.16205	3.16189	3.90156	5.3151	5.25254	5.91994	5.71786	5.74229	5.69913	5.61376	5.39253	6.33575	6.03974	5.90122	5.28016	5.82681	4.90029
Up	ENSG00000235750	2.63548	1.71e-24	KIAA0040	1q25.1	protein_coding	4.63384	4.45114	4.5116	4.80112	4.08166	3.46271	7.21757	7.0769	6.60165	6.90552	7.26578	7.17016	6.89065	6.9021	6.90102	7.15419	6.92441	7.29635
Up	ENSG00000134817	2.62943	0.0429	APLNR	11q12.1	protein_coding	2.31955	2.31991	2.31904	3.58012	3.69519	3.46271	2.58112	2.8027	2.31922	4.64267	4.39148	4.24812	3.31934	4.31796	3.69624	3.99562	4.57951	4.31583
Up	ENSG00000231671	2.61476	4.76e-27	LINC01307	1p21.2	lncRNA	4.57502	5.03549	4.2365	4.85171	4.45322	4.39649	6.75705	7.08747	6.9057	6.37369	6.40841	6.53939	7.29958	7.10371	7.15397	6.14423	6.10236	6.31469
Up	ENSG00000187815	2.61408	3.56e-35	ZFP69	1p34.2	protein_coding	4.69035	5.74551	5.2724	5.16346	5.41938	5.81214	7.69602	7.44058	8.05805	7.89948	7.88163	7.80759	7.9673	7.70938	7.75559	7.82715	7.7215	7.81906
Up	ENSG00000173110	2.60898	1.76e-05	HSPA6	1q23.3	protein_coding	2.99405	2.80302	3.16189	4.0819	3.69519	4.58926	3.99134	4.07915	5.15783	5.52227	5.88168	5.45965	5.16609	5.12489	4.90163	5.31667	5.16411	5.12253
Up	ENSG00000012124	2.6063	0.00138	CD22	19q13.12	protein_coding	2.80225	2.31991	2.80116	2.58254	2.80411	2.80957	3.69245	3.79959	4.07706	4.08638	3.16935	3.80753	3.90373	4.94988	4.24314	3.6964	4.3167	3.99429
Up	ENSG00000184619	2.59967	0.000798	KRBA2	17p13.1	protein_coding	3.16331	2.99494	2.31904	2.32048	2.99621	4.32605	4.89688	4.94472	4.7433	4.58378	4.9533	4.08765	4.52	4.31796	3.80302	5.16473	5.16411	4.69399
Up	ENSG00000136883	2.58847	0.0143	KIF12	9q32	protein_coding	2.31955	2.31991	2.58015	2.80424	2.58244	2.80957	2.99423	3.79959	3.9898	3.90585	4.9533	4.17011	3.80428	2.99752	3.58092	5.03926	4.63836	4.4532
Up	ENSG00000188375	2.5677	0.0445	H3-5	12p11.21	protein_coding	4.07835	3.57821	3.16189	3.45481	3.69519	4.91136	3.45209	3.69291	4.15935	7.42488	7.11794	7.57009	6.68236	6.50305	6.56404	4.16538	4.51816	4.164
Up	ENSG00000103811	2.54856	6.4e-22	CTSH	15q25.1	protein_coding	6.07623	5.92127	6.47801	6.2785	6.45219	7.64891	8.56599	8.57794	8.36159	8.78323	8.71322	8.55098	8.94409	8.58381	8.8426	8.44544	8.70088	8.48431
Up	ENSG00000184524	2.54791	0.00435	CEND1	11p15.5	protein_coding	2.31955	3.1643	2	3.45481	2.80411	4.46365	3.79911	2.99457	4.07706	5.64255	5.64291	5.45965	3.69746	4.58083	4.1652	5.72252	5.87655	5.97014
Up	ENSG00000179144	2.53661	2.66e-08	GIMAP7	7q36.1	protein_coding	4.23851	3.31586	3.45023	3.90156	3.99431	2.80957	5.82215	5.57499	5.44706	4.90566	5.28448	5.83311	6.31783	5.77676	5.99431	5.38703	5.16411	4.63745
Up	ENSG00000100292	2.5336	3.23e-20	HMOX1	22q12.3	protein_coding	3.99106	3.89947	4.3806	5.35099	5.20268	5.43094	6.03354	6.13948	6.37935	7.23703	7.05428	7.17016	6.2627	6.58021	6.51775	7.30719	7.16357	7.15246
Up	ENSG00000197472	2.52339	1.43e-06	ZNF695	1q44	protein_coding	2.99405	3.99241	3.45023	4.80112	4.94759	4.32605	5.96646	5.96709	5.84531	5.83157	5.85702	5.93096	4.90315	5.04004	5.35207	6.47015	7.04894	6.67917
Up	ENSG00000197992	2.51815	0.00138	CLEC9A	12p13.2	protein_coding	3.16331	2.58159	2	2	2.99621	2	3.89842	4.07915	4.07706	4.08638	4.16912	4.70064	3.80428	4.31796	4.3874	4.083	4.9485	4.57861
Up	ENSG00000136541	2.4983	1.87e-05	ERMN	2q24.1	protein_coding	2.99405	2.99494	2.80116	2.80424	2.58244	3.46271	4.51402	5.03483	4.4483	4.45827	4.45859	4.80756	4.75122	4.24401	4.5799	4.85295	4.80175	4.24191
Up	ENSG00000143429	2.4965	0.014	LSP1P4	2p11.2	transcribed_unprocessed_pseudogene	2.80225	3.45299	2.58015	2.58254	2.58244	4.00387	4.51402	3.79959	3.31377	4.90566	4.9533	5.0446	5.20561	5.24349	5.20404	3.31843	3.45527	3.57988
Up	ENSG00000254319	2.48192	0.00328		8p23.2	lncRNA	2.99405	2.31991	2.58015	2	2.32041	2	3.99134	3.69291	4.23719	3.69946	4.24711	4.24812	4.58137	4.16607	3.58092	3.58107	2.99673	3.57988
Up	ENSG00000135925	2.4777	2.4e-75	WNT10A	2q35	protein_coding	6.31059	5.92127	6.2342	6.4849	6.41903	6.87534	8.50821	8.69312	8.56773	7.99296	7.95899	7.88288	8.47552	8.58755	8.6087	8.17911	8.1331	8.08525
Up	ENSG00000179008	2.47581	6.33e-08	C14orf39	14q23.1	protein_coding	3.79884	5.12031	4.31035	5.038	4.90031	3.00258	7.0973	6.94366	7.00917	6.5685	7.27512	6.8706	6.42215	6.70948	6.20371	7.42892	7.49345	7.40195
Up	ENSG00000105976	2.46392	0.00627	MET	7q31.2	protein_coding	2.31955	2.99494	2.80116	2.58254	2.80411	2.32296	3.45209	4.45053	3.31377	4.58378	4.52271	4.00018	4.69679	4.3883	4.45447	2.99708	3.69592	3.45458
Up	ENSG00000167768	2.46339	1.32e-08	KRT1	12q13.13	protein_coding	4.69035	3.57821	4.8455	4.74869	3.69519	5.78614	7.07625	6.63341	6.51054	5.78005	5.7804	5.35777	6.45532	6.89003	6.54878	5.2427	5.4859	5.6934
Up	ENSG00000121440	2.46319	0.000992	PDZRN3	3p13	protein_coding	2.99405	2.80302	2.80116	3.90156	3.16571	2	3.89842	4.5759	4.63243	4.58378	3.58428	3.58512	4.64024	4.75066	4.1652	4.63895	4.16484	3.99429
Up	ENSG00000168453	2.44386	2.72e-22	HR	8p21.3	protein_coding	4.57502	4.07972	4.2365	5.038	5.41938	5.29003	6.4484	6.3295	6.47885	6.7401	6.78037	7.04463	6.47162	6.51882	6.70841	6.877	6.73517	6.85062
Up	ENSG00000085552	2.44097	1.81e-07	IGSF9	1q23.2	protein_coding	4.23851	4.74626	3.89628	3.16589	5.87557	5.09201	6.4484	6.82239	6.51054	6.44159	6.37406	5.83311	6.47162	6.31722	6.51775	6.3343	6.63758	6.50051
Up	ENSG00000076356	2.43536	1.62e-11	PLXNA2	1q32.2	protein_coding	6.83397	6.8482	6.27166	6.7874	8.41456	6.11338	9.01367	8.9492	8.92313	8.6886	8.88162	8.99176	9.00415	9.28969	9.1664	8.96287	8.82007	8.89933
Up	ENSG00000127412	2.39606	0.0273	TRPV5	7q34	protein_coding	2.80225	2	2.31904	3.16589	3.69519	3.17279	3.31501	3.31541	3.5759	3.80634	4.52271	4.17011	3.31934	3.99628	2.99697	3.90261	3.31801	4.164
Up	ENSG00000253846	2.38259	0.0368	PCDHGA10	5q31.3	protein_coding	2.80225	2.31991	2.31904	3.80216	2.99621	2	3.31501	2.99457	3.89692	3.58402	3.58428	3.80753	4.38883	3.80381	2.99697	3.80318	4.51816	4.24191
Up	ENSG00000196549	2.36844	0.00376	MME	3q25.2	protein_coding	3.16331	3.1643	2.80116	2	2.99621	2	3.79911	5.03483	5.41392	2.99929	4.75401	4.08765	4.52	4.45538	4.51855	3.16668	4.24277	3.9013
Up	ENSG00000140836	2.36053	1.18e-08	ZFHX3	16q22.3	protein_coding	3.45185	4.31383	3.69042	4.85171	5.80031	4.46365	5.96646	6.07722	6.1369	5.88132	6.33887	6.49208	5.63989	5.35308	5.87698	6.66681	6.54833	6.31469
Up	ENSG00000111913	2.35254	3.27e-96	RIPOR2	6p22.3	protein_coding	6.66096	7.05626	7.28966	7.04823	7.39347	7.07109	9.34607	9.34233	9.34622	9.07274	9.27743	9.29256	9.22454	9.40658	9.37767	9.12348	9.14579	9.21884
Up	ENSG00000181418	2.34911	1.05e-21	DDN	12q13.12	protein_coding	4.57502	5.6054	4.8455	4.5789	4.99336	3.81104	7.22716	7.51291	7.23467	6.45808	6.65722	6.64409	7.04021	7.39604	7.23249	6.94854	6.73517	6.5926
Up	ENSG00000197859	2.34062	4.62e-70	ADAMTSL2	9q34.2	protein_coding	6.48045	6.44976	6.19575	7.00418	6.7871	7.29043	8.60695	8.49306	8.58644	8.6886	8.47471	8.54327	8.72705	8.82481	8.7253	8.6126	8.50923	8.62908
Up	ENSG00000278195	2.32589	1.93e-11	SSTR3	22q13.1	protein_coding	3.57702	4.07972	4.63169	3.80216	4.45322	4.86243	6.31095	6.07722	5.98724	6.24659	6.26581	6.35778	6.35345	6.26209	6.18409	5.80193	5.6087	6.51627
Up	ENSG00000263961	2.31314	9.86e-15	RHEX	1q32.1	protein_coding	5.94303	5.48262	5.07468	5.66572	5.16318	3.81104	7.49649	7.55159	7.92912	7.71286	7.89985	7.91313	7.97875	7.565	7.91884	7.34303	7.71468	7.54713
Up	ENSG00000189190	2.31218	3.32e-36	ZNF600	19q13.41	protein_coding	5.51267	5.57567	5.19653	6.01554	5.7209	6.25281	7.5044	7.56677	7.63771	7.9055	8.19866	8.19006	7.58074	7.82802	7.69448	7.88907	7.85155	7.81269
Up	ENSG00000187134	2.29367	0.0103	AKR1C1	10p15.1	protein_coding	3.16331	2.80302	2.31904	3.69541	3.90133	5.39698	3.16352	4.5759	3.5759	5.83157	5.28448	5.39253	4.4559	4.51947	4.45447	4.5801	4.74932	4.51727
Up	ENSG00000164530	2.28165	2.87e-06	PI16	6p21.2	protein_coding	2.80225	3.80012	3.45023	3.90156	2.32041	4.00387	5.19915	4.74562	5.19732	4.24681	4.85709	4.39251	5.12546	5.20503	5.48632	4.6955	4.3167	4.69399
Up	ENSG00000244306	2.27275	0.0217	DUXAP10	14q11.2	transcribed_processed_pseudogene	5.15932	5.31281	5.63053	5.20297	5.12256	4.09141	5.74419	6.11902	5.47945	8.13303	8.24216	8.37962	8.44695	8.07193	8.36904	5.48653	5.27953	5.94707
Up	ENSG00000235863	2.27151	0.0152	B3GALT4	6p21.32	protein_coding	2	3.57821	2.80116	2	2.58244	3.70401	4.57534	4.45053	4.31105	4.80614	4.5841	4.17011	3.99677	4.08367	4.94891	4.16538	4.08246	2.99619
Up	ENSG00000114200	2.27081	0.0114	BCHE	3q26.1	protein_coding	2.80225	3.45299	2.31904	3.45481	4.51729	2	4.63415	4.45053	4.84625	4.58378	3.90613	4.08765	4.31848	3.45628	4.51855	3.6964	4.08246	3.9013
Up	ENSG00000115165	2.26768	2.5e-46	CYTIP	2q24.1	protein_coding	5.68943	5.57567	5.81942	5.97047	5.92364	5.55931	7.94283	7.89016	7.86313	8.11235	8.16389	8.19991	7.67525	8.01749	7.83952	8.20856	7.94193	7.90539
Up	ENSG00000163520	2.25931	8.28e-33	FBLN2	3p25.1	protein_coding	5.71689	5.94472	5.11645	5.97047	5.89981	5.36221	7.72337	7.80949	7.44613	7.46622	7.69248	7.62229	7.81594	7.9838	7.94239	7.54887	7.54049	7.47636
Up	ENSG00000196730	2.24822	0.000101	DAPK1 ENSG00000196730	9q21.33	protein_coding	3.79884	2.99494	3.45023	2.32048	4.08166	2	4.89688	5.34773	5.11723	4.39117	5.16901	4.80756	5.08366	5.48734	5.2425	4.63895	4.74932	4.08164
Up	ENSG00000197616	2.23585	0.0405	MYH6	14q11.2	protein_coding	2.99405	2.31991	2	2.58254	3.80194	3.70401	3.89842	3.31541	3.79764	5.52227	4.85709	4.95441	4.16657	2.58331	2.99697	5.42097	4.85234	4.38615
Up	ENSG00000067842	2.22862	7.74e-07	ATP2B3	Xq28	protein_coding	3.45185	3.1643	3.57532	2.99637	4.69402	4.46365	5.07727	5.07786	5.19732	5.49056	5.69949	5.39253	4.95044	4.99566	5.42076	5.94873	5.7753	5.6654
Up	ENSG00000200959	2.21796	0.0245	SNORA74A	5q31.2	snoRNA	2.80225	2.58159	2.58015	3.45481	2.80411	3.81104	4.38297	3.99184	3.9898	2.32165	2.99948	4.00018	3.69746	2.99752	3.90244	3.31843	2.58279	3.16569
Up	ENSG00000128833	2.20736	1.52e-38	MYO5C	15q21.2	protein_coding	5.23725	5.54532	5.44626	4.74869	5.38545	5.21405	7.54328	7.66175	7.43791	7.34735	7.05428	7.32216	7.54268	7.40455	7.4698	7.30719	7.27903	7.12188
Up	ENSG00000151632	2.1879	0.0112	AKR1C2	10p15.1	protein_coding	2.99405	2.31991	3.45023	2.58254	3.16571	4.86243	3.89842	4.31323	4.38131	5.64255	5.42533	5.64408	4.75122	4.3883	4.85275	4.94911	5.12349	4.08164
Up	ENSG00000168843	2.13857	1.53e-45	FSTL5	4q32.2	protein_coding	6.05487	6.36539	6.15624	6.01554	6.24074	5.25254	8.16353	8.42387	8.44187	8.20318	8.27045	8.33563	8.10428	8.19968	8.27941	8.17415	8.25564	8.29168
Up	ENSG00000166035	2.13763	0.0167	LIPC	15q21.3	protein_coding	2.31955	2.80302	3.16189	2.32048	2.32041	2	4.16094	4.74562	3.5759	4.39117	3.90613	3.58512	4.58137	3.45628	3.45557	3.16668	3.45527	3.31736
Up	ENSG00000166558	2.12008	2.91e-06	SLC38A8	16q23.3	protein_coding	4.31239	5.03549	4.31035	4.38643	5.20268	6.71921	6.4647	6.46534	6.19658	6.79305	6.52258	6.53939	6.75074	6.78964	6.35178	6.42069	6.33363	6.43567
Up	ENSG00000163564	2.11862	0.00743	PYHIN1	1q23.1	protein_coding	2.581	3.1643	2.58015	2.58254	2.80411	2.32296	3.69245	4.23934	4.51232	3.45853	3.80662	3.17006	3.90373	4.31796	3.58092	4.083	3.9951	4.57861
Up	ENSG00000105523	2.1158	1.57e-12	FAM83E	19q13.33	protein_coding	4.69035	5.07852	4.5116	3.90156	4.31586	4.86243	6.5281	6.71745	6.79423	5.49056	5.12837	5.35777	6.63972	6.40467	7.14385	5.16473	5.4859	5.94707
Up	ENSG00000048052	2.10136	4.22e-06	HDAC9	7p21.1	protein_coding	5.2747	4.45114	3.45023	4.51756	4.74842	3.17279	6.64711	6.73099	6.81975	5.97595	6.18885	6.28563	6.18575	6.38759	5.87698	6.16441	6.60844	6.76084
Up	ENSG00000104894	2.08022	3.95e-09	CD37	19q13.33	protein_coding	4.51371	4.31383	4.07639	5.24142	4.74842	3.81104	5.82215	6.39902	6.309	6.20811	6.22784	6.17015	5.61075	6.38759	6.20371	6.56426	6.03825	6.6074
Up	ENSG00000145536	2.07137	0.00252	ADAMTS16	5p15.32	protein_coding	3.89815	3.1643	2.58015	4.24219	4.31586	3.00258	5.44893	5.23819	4.4483	4.3208	4.5841	3.32207	4.38883	4.58083	4.6953	4.5801	4.74932	4.85141
Up	ENSG00000148426	2.04802	4.53e-05	PROSER2	10p14	protein_coding	3.45185	2.80302	3.79702	3.45481	2.58244	3.00258	4.57534	5.4164	5.11723	5.35628	5.04349	4.75509	4.38883	4.99566	5.08211	4.80235	5.20362	4.63745
Up	ENSG00000087495	2.02072	4.8e-06	PHACTR3	20q13.32	protein_coding	3.99106	4.31383	4.07639	3.45481	4.90031	2.80957	5.91994	5.94402	6.15707	6.3385	6.04343	5.39253	5.97324	5.58042	5.63827	6.24239	5.85189	5.72087
Up	ENSG00000102271	2.0161	0.000251	KLHL4	Xq21.31	protein_coding	3.31478	3.1643	2.80116	3.69541	3.99431	2.32296	4.98989	3.99184	4.79569	5.85666	5.95323	6.10875	4.16657	4.45538	4.3874	6.16441	5.85189	6.1221
Up	ENSG00000000938	1.98456	0.000229	FGR	1p35.3	protein_coding	3.99106	2.99494	3.89628	2.99637	4.08166	3.46271	4.94414	4.69123	4.8951	5.45815	5.69949	5.58518	5.97324	5.24349	5.60913	4.6955	4.90122	5.20266
Up	ENSG00000246859	1.97931	0.00176	STARD4-AS1	5q22.1	lncRNA	2.31955	3.45299	3.45023	2.32048	2.80411	2.80957	4.31269	4.38351	4.79569	4.52239	4.75401	5.08767	3.58209	4.75066	5.08211	4.94911	4.24277	4.7484
Up	ENSG00000196990	1.97794	1.48e-16	FAM163B	9q34.2	protein_coding	5.57403	5.38315	5.37921	5.69373	5.48494	6.61966	7.45631	7.23733	7.16667	6.50644	6.92974	6.61494	7.37083	7.50294	7.174	6.50221	6.66614	6.82553
Up	ENSG00000171049	1.96089	1.42e-06	FPR2 ENSG00000171049	19q13.41	protein_coding	4.69035	5.07852	4.8455	4.90059	4.45322	2.32296	6.5281	6.7577	6.64514	5.75358	5.39138	5.78158	7.15568	6.26209	6.62353	5.85254	6.26059	5.92361
Up	ENSG00000166349	1.95623	5.13e-11	RAG1	11p12	protein_coding	11.0901	10.9927	10.8073	10.701	10.5708	8.61613	12.9835	12.9675	12.9712	12.3015	12.3754	12.4553	12.8556	12.8948	12.8542	12.4878	12.4883	12.5527
Up	ENSG00000187783	1.94575	5.01e-18	TMEM72	10q11.21	protein_coding	5.57403	4.99114	4.3806	4.99364	5.45253	5.43094	6.64711	6.87213	6.88166	7.05391	6.98769	6.95443	7.0511	7.06128	6.68066	7.09236	6.83918	6.89952
Up	ENSG00000186026	1.9141	3.71e-09	ZNF284	19q13.31	protein_coding	4.38266	4.51519	4.44758	4.5789	4.74842	2.80957	6.27444	6.39902	5.82023	6.58361	6.44196	6.84572	6.35345	5.99535	5.99431	6.352	6.51731	6.83813
Up	ENSG00000283199	1.91396	0.0383	C13orf46	13q34	protein_coding	3.45185	3.99241	2	2.80424	3.90133	2	4.31269	5.16025	5.23575	5.04315	5.28448	5.00021	3.99677	4.31796	5.20404	4.24332	4.08246	4.51727
Up	ENSG00000168685	1.89999	2.04e-43	IL7R	5p13.2	protein_coding	9.45981	9.50167	9.35192	9.20952	8.90236	8.24349	11.3776	11.375	11.452	10.8433	10.8686	10.8394	11.2412	11.2571	11.2834	10.9556	10.8815	10.9682
Up	ENSG00000225756	1.89295	1.19e-08	DBH-AS1	9q34.2	lncRNA	7.30125	6.94439	7.00832	6.76118	6.92339	8.68459	8.88639	9.01987	8.90238	8.37364	8.59517	8.44318	8.85991	9.08783	8.95976	8.37361	8.49338	8.37185
Up	ENSG00000136859	1.88971	0.0012	ANGPTL2	9q33.3	protein_coding	3.99106	4.23993	3.31325	4.16427	5.7209	3.00258	5.79663	5.23819	5.15783	5.42498	5.83193	5.80758	5.45551	5.55005	5.54903	5.90144	6.03825	5.77429
Up	ENSG00000148408	1.86299	2.29e-05	CACNA1B	9q34.3	protein_coding	4.31239	3.99241	2.80116	3.69541	5.12256	3.81104	5.27504	5.54463	5.19732	5.88132	5.75393	6.04462	5.48793	5.24349	5.42076	6.20393	5.6944	6.01521
Up	ENSG00000152953	1.86049	3.27e-96	STK32B	4p16.2	protein_coding	7.14827	7.31205	7.2243	7.65821	7.53173	7.56729	9.10747	9.02812	8.99492	9.51232	9.40624	9.478	9.125	8.99226	9.11809	9.56404	9.58782	9.53738
Up	ENSG00000169429	1.85573	0.0255	CXCL8	4q13.3	protein_coding	5.31119	4.74626	5.94064	5.92394	5.74786	4.64819	5.27504	5.07786	5.71534	8.35615	8.13854	8.34009	8.00698	7.9724	7.84578	7.09236	7.24156	7.12188
Up	ENSG00000285437	1.83874	0.0278	POLR2J3	7q22.1	protein_coding	6.49639	6.39973	6.64429	6.86334	6.83816	8.06577	6.97749	6.98946	6.61629	9.13559	9.23499	9.093	9.00135	8.98092	9.06275	7.09236	7.07047	6.87528
Up	ENSG00000162415	1.83352	0.00254	ZSWIM5	1p34.1	protein_coding	3.45185	3.1643	3.31325	3.16589	3.57991	4.00387	5.31153	4.51458	4.38131	5.20819	5.16901	5.35777	3.80428	5.31747	3.80302	5.35228	5.12349	5.31507
Up	ENSG00000170891	1.8305	2.6e-51	CYTL1	4p16.2	protein_coding	7.17822	7.15002	7.63685	7.97012	7.85672	7.59001	8.98571	9.11331	9.1564	10.1019	10.0046	9.96313	9.07787	9.29199	9.22038	9.98428	9.80406	9.97112
Up	ENSG00000141756	1.82508	1.39e-13	FKBP10	17q21.2	protein_coding	7.37206	7.46583	7.19535	7.91766	7.99253	9.29514	9.0411	9.07931	9.07129	10.0375	10.0488	9.9875	9.11984	9.18983	9.36247	9.91155	9.88982	9.87046
Up	ENSG00000176428	1.82331	5.5e-14	VPS37D	7q11.23	protein_coding	4.31239	4.45114	5.19653	5.45282	5.27859	5.6486	6.36404	6.52874	6.32691	7.22744	7.05428	7.06632	6.24384	6.40467	6.29802	7.40369	7.32454	7.50034
Up	ENSG00000230701	1.81842	0.000569	FBXW4P1	22q11.23	processed_pseudogene	4.16065	3.89947	2.80116	4.38643	3.99431	5.49655	5.27504	5.03483	4.57363	5.32065	4.64299	4.95441	5.28153	5.35308	5.48632	5.08231	4.85234	4.63745
Up	ENSG00000277301	1.81147	9.75e-05		20q11.21	lncRNA	3.79884	3.1643	4.3806	3.45481	2.80411	3.00258	4.69067	5.48194	5.54214	4.3208	3.58428	3.80753	5.63989	5.08309	5.51802	3.58107	4.08246	4.164
Up	ENSG00000197046	1.8113	0.00481	SIGLEC15	18q12.3	protein_coding	2.80225	2.58159	3.57532	3.45481	3.69519	3.00258	4.51402	4.07915	4.07706	3.69946	4.3211	4.39251	4.38883	4.08367	4.31707	3.99562	4.38703	3.31736
Up	ENSG00000197044	1.80013	5.31e-08	ZNF441	19p13.2	protein_coding	6.09728	5.79795	5.47865	6.24104	6.12213	4.00387	7.54328	7.5592	7.72135	8.00983	8.21815	8.18015	7.40518	7.33501	7.63067	8.15411	8.35109	8.17239
Up	ENSG00000251381	1.79736	4.8e-15	LINC00958	11p15.3	lncRNA	6.31059	5.45022	5.68707	5.45282	5.77432	6.25281	7.32858	7.39876	7.62328	7.64966	7.37403	7.0877	7.82231	7.66756	7.63067	7.23272	7.15351	7.41041
Up	ENSG00000147488	1.79593	0.037	ST18	8q11.23	protein_coding	3.45185	3.1643	2.58015	3.58012	5.3507	3.5884	4.69067	3.79959	4.07706	4.58378	4.39148	4.00018	3.99677	3.45628	5.20404	4.80235	4.74932	4.24191
Up	ENSG00000172969	1.79058	0.0478	FRG2C	3p12.3	protein_coding	2	2.80302	3.45023	4.31611	3.57991	2.32296	3.45209	3.79959	4.31105	6.59856	5.8064	6.14997	3.99677	3.58166	4.31707	5.72252	5.12349	5.63684
Up	ENSG00000155428	1.78258	0.0489	TRIM74	7q11.23	protein_coding	3.89815	3.57821	4.2365	4.99364	4.38617	5.81214	4.51402	4.07915	4.38131	5.90557	6.64287	6.28563	6.22474	5.72334	6.08175	4.63895	4.51816	4.38615
Up	ENSG00000132694	1.77393	9.6e-22	ARHGEF11	1q23.1	protein_coding	6.19817	6.44976	5.98642	6.81316	7.43553	6.43118	7.82785	7.96657	7.81317	8.24178	8.23739	8.0717	8.07257	7.98947	7.96557	8.16916	8.05965	8.26394
Up	ENSG00000124225	1.7585	0.0117	PMEPA1	20q13.31	protein_coding	3.16331	3.31586	2.31904	3.58012	5.08077	4.17394	3.69245	3.99184	4.07706	4.52239	4.24711	4.9071	4.16657	4.16607	4.51855	4.51874	4.80175	4.31583
Up	ENSG00000196872	1.75096	2.69e-05	CRACDL	2q11.2	protein_coding	4.16065	2.80302	3.89628	2.99637	3.16571	3.46271	5.11905	5.07786	5.27319	5.12803	5.28448	5.58518	5.45551	4.51947	5.20404	5.42097	5.63784	5.5166
Up	ENSG00000145198	1.75053	1.42e-15	VWA5B2	3q27.1	protein_coding	7.0108	6.71817	6.42912	7.29669	7.59248	8.33152	8.61061	8.64028	8.26733	8.74343	8.92379	8.93688	8.34447	8.37448	8.42863	9.11054	9.01032	8.58491
Up	ENSG00000139800	1.74379	0.00189	ZIC5	13q32.3	protein_coding	3.57702	4.38412	4.07639	4.24219	5.87557	3.5884	6.11839	5.63384	5.41392	6.16859	5.97631	6.08769	5.24407	5.48734	4.99469	6.42069	6.54833	6.46845
Up	ENSG00000242258	1.73456	0.036	LINC00996	7q36.1	lncRNA	2.31955	2.80302	3.45023	2.58254	3.69519	4.32605	3.69245	4.45053	3.5759	3.45853	3.58428	3.32207	4.24452	3.69701	4.1652	3.31843	3.45527	3.9013
Up	ENSG00000170439	1.72402	7.7e-10	METTL7B	12q13.2	protein_coding	4.8477	4.99114	5.15705	5.20297	5.54764	6.17479	6.49675	6.13948	6.36208	6.91749	6.72693	6.58519	6.89065	6.80257	6.74904	6.68089	6.4856	6.36778
Up	ENSG00000179841	1.71633	5.08e-05	AKAP5	14q23.3	protein_coding	3.89815	4.07972	4.63169	3.16589	4.08166	2.32296	5.63323	5.96709	5.82023	4.58378	3.99923	4.52376	5.42235	5.45492	5.94852	4.90183	4.45408	3.9013
Up	ENSG00000138798	1.71049	0.0037	EGF	4q25	protein_coding	2.99405	3.80012	2.80116	4.24219	4.38617	4.46365	4.63415	4.94472	3.45078	4.39117	4.906	4.80756	4.4559	4.75066	4.24314	5.12411	4.51816	4.4532
Up	ENSG00000004468	1.70552	2.77e-32	CD38	4p15.32	protein_coding	7.31928	6.79758	6.79338	7.18275	7.39347	6.85047	8.47641	8.6687	8.78092	8.33399	8.38269	8.50406	8.56559	8.75331	8.7253	8.41208	8.4156	8.16241
Up	ENSG00000186049	1.69623	0.0213	KRT73	12q13.13	protein_coding	3.16331	2.58159	3.31325	2.58254	2.99621	3.81104	3.89842	4.16147	3.79764	3.90585	3.32131	4.08765	4.4559	4.69624	3.69624	3.90261	3.58061	3.16569
Up	ENSG00000183160	1.67351	0.023	TMEM119	12q23.3	protein_coding	2.80225	3.1643	2.80116	2.99637	3.80194	4.00387	3.99134	4.31323	3.31377	3.90585	4.16912	4.00018	3.58209	4.31796	3.99545	4.51874	4.80175	4.69399
Up	ENSG00000135519	1.67284	0.0249	KCNH3	12q13.12	protein_coding	3.16331	2.80302	3.31325	3.16589	3.16571	2	3.99134	3.45251	3.9898	4.90566	4.39148	5.39253	4.16657	4.80311	4.5799	4.16538	4.80175	4.24191
Up	ENSG00000185829	1.66373	0.0282	ARL17A	17q21.31	protein_coding	6.82138	6.44976	6.55598	6.81316	6.83816	7.13429	6.80903	7.19886	7.17658	8.89038	9.0461	9.05823	8.90261	8.8716	8.85817	6.90124	6.98235	6.76084
Up	ENSG00000174137	1.66224	2.55e-09	FAM53A	4p16.3	protein_coding	4.57502	4.63535	4.89434	4.5789	4.80085	5.36221	6.21788	6.01215	6.1369	5.28413	5.88168	5.83311	6.47162	5.94956	6.40361	5.54924	5.94808	5.63684
Up	ENSG00000134326	1.66001	0.000119	CMPK2	2p25.2	protein_coding	4.57502	3.99241	4.79494	4.94786	5.7209	3.5884	5.79663	5.44954	6.39642	5.75358	5.64291	5.72814	6.10446	5.90226	5.97159	5.80193	5.7753	5.8258
Up	ENSG00000100628	1.65784	3.11e-07	ASB2	14q32.12	protein_coding	4.07835	4.07972	4.44758	5.20297	5.08077	5.52827	5.94339	5.54463	5.71534	6.22748	5.92977	5.70066	5.51963	5.58042	5.48632	5.90144	6.33363	6.46845
Up	ENSG00000183032	1.65157	0.0325	SLC25A21	14q13.3	protein_coding	3.31478	2.99494	3.16189	3.16589	2.32041	2.32296	4.51402	3.79959	4.23719	2.32165	3.32131	2.80746	4.75122	4.16607	4.08282	2	2.99673	3.45458
Up	ENSG00000060566	1.63874	1.05e-06	CREB3L3	19p13.3	protein_coding	4.31239	4.31383	4.2365	5.038	5.45253	5.29003	5.96646	5.71786	5.60221	6.20811	5.49091	5.1295	5.48793	5.72334	5.72231	5.2427	5.54861	5.60771
Up	ENSG00000174500	1.62814	0.0257	GCSAM ENSG00000174500	3q13.2	protein_coding	3.16331	3.1643	2.58015	2.32048	4.08166	3.46271	3.69245	3.99184	3.9898	3.90585	4.45859	4.08765	3.80428	4.51947	3.99545	4.6955	4.57951	4.57861
Up	ENSG00000100078	1.62693	1.47e-62	PLA2G3	22q12.2	protein_coding	10.0174	10.1908	10.0637	10.0248	9.83636	10.3572	11.6404	11.6148	11.623	11.0272	11.0109	11.0643	11.7672	11.8064	11.8268	10.9878	10.8981	10.9105
Up	ENSG00000146731	1.6227	0.0154	CCT6A	7p11.2	protein_coding	3.16331	2.80302	3.31325	2.32048	2.58244	2.32296	4.16094	4.07915	4.15935	2.32165	2	2.32198	3.90373	4.08367	4.63876	2.58302	2.58279	2.58243
Up	ENSG00000159173	1.60721	0.0476	TNNI1	1q32.1	protein_coding	3.45185	2.80302	2.80116	4.16427	3.69519	5.21405	4.57534	3.31541	3.79764	4.80614	4.16912	5.1295	4.75122	3.45628	4.08282	4.94911	5.03865	4.51727
Up	ENSG00000069399	1.60514	0.00902	BCL3	19q13.32	protein_coding	3.31478	3.45299	2.31904	4.24219	4.16402	3.70401	4.51402	3.99184	4.4483	5.55329	5.24701	4.95441	3.58209	4.45538	3.80302	5.60935	5.7753	5.38542
Up	ENSG00000072858	1.59617	3.98e-17	SIDT1	3q13.2	protein_coding	5.8218	5.20042	5.37921	5.85121	5.74786	6.09232	7.22716	7.17924	6.95261	7.41647	7.62835	7.57009	6.90272	6.75011	6.92486	7.71537	7.73505	7.62189
Up	ENSG00000263764	1.58959	0.03	SNORD43	22q13.1	snoRNA	3.31478	2.80302	3.57532	3.90156	2.80411	2.80957	3.89842	3.79959	4.23719	4.45827	4.39148	4.70064	4.95044	4.24401	4.80215	4.083	3.9021	3.31736
Up	ENSG00000166352	1.5885	2.67e-07	IFTAP	11p12	protein_coding	4.57502	5.03549	4.44758	4.51756	3.80194	4.95869	6.11839	6.36468	5.86996	5.88132	6.24695	6.17015	6.42215	5.66786	6.26103	5.92528	6.12312	5.74783
Up	ENSG00000171236	1.58825	0.009	LRG1	19p13.3	protein_coding	3.31478	3.69343	2.58015	4.31611	4.16402	4.46365	3.89842	4.16147	4.79569	4.52239	5.12837	5.0446	3.90373	4.90259	4.31707	5.28016	4.3167	4.7484
Up	ENSG00000011028	1.57718	6.17e-18	MRC2	17q23.2	protein_coding	5.60375	5.79795	6.15624	6.03756	5.94709	6.09232	7.43992	7.25619	7.17658	7.85036	7.75388	7.66557	7.75732	7.41301	7.15397	7.80804	7.64464	7.5775
Up	ENSG00000280870	1.57245	4.7e-05	MIR325HG	Xq21.1	lncRNA	3.69219	3.80012	3.89628	4.0819	4.51729	3.00258	5.27504	4.94472	5.07546	5.28413	5.35662	5.55481	5.16609	5.08309	4.80215	5.72252	5.45349	5.48491
Up	ENSG00000275793	1.56914	0.0282	RIMBP3	22q11.21	protein_coding	4.8477	3.80012	4.74255	4.16427	4.08166	2	5.15966	5.4164	5.47945	6.40804	5.95323	6.28563	6.12522	6.40467	6.45364	5.35228	5.27953	4.7484
Up	ENSG00000120949	1.56491	4.53e-05	TNFRSF8	1p36.22	protein_coding	5.41544	4.79867	4.5116	5.41967	6.40216	4.64819	6.5281	6.51315	6.0957	6.35621	6.5536	6.61494	6.58083	6.40467	6.18409	6.22329	6.18364	6.82553
Up	ENSG00000140678	1.56272	0.0151	ITGAX	16p11.2	protein_coding	3.79884	2.80302	3.16189	4.16427	4.74842	4.09141	3.99134	3.99184	3.45078	5.08621	5.35662	4.85819	4.99623	4.80311	4.74972	4.85295	4.74932	5.41935
Up	ENSG00000135407	1.55875	0.0432	AVIL ENSG00000135407	12q14.1	protein_coding	4.63384	4.16205	3.31325	3.69541	4.38617	2	4.79745	6.19916	5.03244	4.58378	4.75401	4.17011	5.77736	5.38783	5.03906	5.60935	5.12349	4.4532
Up	ENSG00000274026	1.55489	0.028	FAM27E3	9q21.11	lncRNA	5.19881	5.20042	5.11645	5.87586	5.54764	6.39723	5.27504	6.25647	5.79472	8.17851	8.09702	8.37092	7.22462	6.97248	7.16402	6.40382	6.38609	6.25956
Up	ENSG00000234380	1.55243	0.000865	LINC01426	21q22.12	lncRNA	3.89815	3.80012	3.31325	4.99364	3.99431	4.64819	4.79745	4.99048	4.8951	4.75368	4.69957	5.39253	4.95044	4.94988	4.90163	4.94911	4.57951	4.08164
Up	ENSG00000078589	1.52439	3.09e-10	P2RY10	Xq21.1	protein_coding	5.38152	5.71855	5.86914	6.03756	5.99288	5.09201	7.49649	7.11871	7.02023	6.95283	6.74047	6.88287	6.98451	6.87785	7.13365	7.2517	7.14339	6.74755
Up	ENSG00000155265	1.51059	0.000996	GOLGA7B	10q24.2	protein_coding	3.99106	4.69187	4.3806	4.74869	4.45322	5.98211	6.07659	5.71786	5.76874	5.67112	6.24695	6.14997	5.24407	5.48734	5.77573	5.66704	5.90079	5.20266
Up	ENSG00000201823	1.50296	0.00153	SNORD48	6p21.33	snoRNA	3.99106	4.74626	3.89628	4.0819	3.80194	4.09141	5.07727	4.89746	5.11723	5.52227	5.42533	5.17014	5.82888	5.7503	6.20371	4.99489	4.69491	4.69399
Up	ENSG00000105383	1.4995	2.24e-10	CD33	19q13.41	protein_coding	6.70277	6.46606	6.30816	6.63687	6.53189	5.21405	8.08664	7.99491	7.88748	6.84412	6.8319	7.03366	8.06721	7.68862	7.99402	7.20377	7.01603	7.11154
Up	ENSG00000005421	1.49315	0.000627	PON1	7q21.3	protein_coding	4.98956	4.74626	4.3806	2.99637	3.99431	5.13385	6.11839	5.60472	6.55682	5.55329	5.7804	5.42648	5.97324	6.20476	5.77573	5.12411	5.3864	5.4525
Up	ENSG00000103056	1.4884	1.53e-44	SMPD3	16q22.1	protein_coding	9.78902	9.76634	9.67558	9.29427	9.36096	9.91952	11.2517	11.2137	11.1292	10.6031	10.5802	10.4648	11.2613	11.2269	11.2834	10.6024	10.5375	10.6025
Up	ENSG00000259129	1.48218	2.18e-06	LINC00648	14q21.3	lncRNA	3.89815	4.84925	4.8455	5.12284	5.16318	5.04893	5.68978	6.41589	5.86996	6.37369	6.22784	6.52379	5.77736	6.14507	5.35207	6.45386	6.29757	6.27817
Up	ENSG00000142627	1.47907	0.0289	EPHA2	1p36.13	protein_coding	3.31478	4.16205	3.16189	2.58254	2.80411	3.81104	3.99134	4.31323	4.4483	4.80614	4.85709	5.0446	4.4559	5.31747	5.42076	4.38759	5.08169	4.24191
Up	ENSG00000260063	1.47662	7.24e-05		1p36.11	lncRNA	3.79884	4.57652	3.57532	3.99455	4.38617	3.81104	5.19915	5.38247	5.15783	4.69924	5.16901	4.58516	4.95044	5.45492	5.48632	4.63895	4.85234	4.85141
Up	ENSG00000214338	1.47524	2.74e-07	SOGA3	6q22.33	protein_coding	7.55817	7.69742	7.23382	7.78727	8.0478	6.15461	9.08129	8.85957	8.86914	9.15594	9.25636	9.37528	8.97586	8.88078	9.09726	9.25394	9.25795	9.08783
Up	ENSG00000111863	1.44021	2.86e-07	ADTRP	6p24.1	protein_coding	4.98956	4.31383	4.15866	5.31538	5.3151	5.36221	6.03354	5.77127	5.68788	6.24659	6.04343	6.32216	5.7509	5.97264	5.5794	5.72252	6.16375	6.08029
Up	ENSG00000118507	1.43335	3.57e-05	AKAP7	6q23.2	protein_coding	4.69035	5.23886	4.63169	4.63775	5.16318	3.81104	6.15901	6.44904	6.25388	5.08621	5.55365	5.58518	5.69646	6.26209	6.18409	5.31667	5.87655	5.94707
Up	ENSG00000119737	1.41874	0.00175	GPR75	2p16.2	protein_coding	5.60375	4.89811	4.07639	5.27888	4.08166	3.46271	6.01152	6.21852	6.11645	5.08621	5.24701	4.95441	6.47162	6.58021	6.26103	5.38703	5.6087	5.20266
Up	ENSG00000143603	1.41336	1.71e-09	KCNN3	1q21.3	protein_coding	5.15932	5.54532	5.19653	5.85121	5.41938	5.9117	6.83434	6.41589	6.88166	7.03205	7.2374	7.29485	6.45532	6.82811	6.24218	6.877	7.01603	6.9584
Up	ENSG00000184226	1.41282	3.88e-07	PCDH9 ENSG00000184226	13q21.32	protein_coding	9.10709	8.96436	8.74053	8.71389	8.80305	6.9475	10.3883	10.3346	10.3658	10.1597	10.097	10.1411	10.2648	10.3884	10.3581	10.1603	10.2307	10.2498
Up	ENSG00000088882	1.411	1.27e-05	CPXM1	20p13	protein_coding	5.91959	4.99114	5.44626	6.38539	6.29657	7.56729	6.75705	6.80968	6.75507	8.12789	8.13854	8.19991	7.27192	6.69567	6.59409	7.90714	7.97084	7.96404
Up	ENSG00000160185	1.40792	5.12e-07	UBASH3A	21q22.3	protein_coding	5.2747	5.34841	4.94158	5.69373	5.48494	5.78614	6.54353	6.23762	6.23503	6.06476	5.45849	6.06631	7.0511	6.43821	6.35178	5.57961	5.51759	5.60771
Up	ENSG00000173166	1.40544	0.0366	RAPH1	2q33.2	protein_coding	3.45185	3.89947	3.79702	4.31611	4.85144	2	5.11905	4.94472	4.79569	5.72661	6.06512	5.20967	4.4559	5.08309	4.45447	6.1843	5.54861	5.85088
Up	ENSG00000188158	1.40446	4.22e-05	NHS	Xp22.2	protein_coding	5.87152	5.89743	5.37921	6.31502	5.87557	4.32605	6.87148	7.44058	6.86949	7.10715	7.59145	7.37527	6.85382	7.06128	7.22291	7.43724	7.58605	7.59245
Up	ENSG00000275993	1.38467	0.0151	SIK1B	21p12	protein_coding	4.63384	4.84925	5.15705	5.16346	4.94759	3.81104	5.66178	5.94402	5.57249	6.35621	6.3028	6.19005	6.8032	6.24323	6.33408	5.03926	5.4859	4.63745
Up	ENSG00000133317	1.38374	3.75e-12	LGALS12	11q12.3	protein_coding	6.01117	6.03488	5.9172	6.41933	6.12213	6.55953	7.3896	6.82239	7.34427	7.66395	7.70635	7.61494	7.12509	7.45459	7.62341	7.4781	7.31555	7.46828
Up	ENSG00000226979	1.38152	0.000251	LTA	6p21.33	protein_coding	4.94381	4.99114	4.89434	5.27888	5.27859	6.77315	6.34656	5.92057	6.17696	6.97591	6.79342	6.37527	6.29969	6.4547	5.94852	6.47015	6.70796	6.70691
Up	ENSG00000120327	1.37108	0.00287	PCDHB14	5q31.3	protein_coding	4.23851	3.57821	3.57532	4.0819	3.69519	3.17279	5.27504	4.8486	5.03244	5.75358	5.35662	4.80756	4.95044	4.3883	4.94891	4.94911	5.16411	5.12253
Up	ENSG00000260386	1.36373	4.54e-08	LDC1P	1p35.2	transcribed_unitary_pseudogene	8.11752	7.68355	6.86864	8.59643	8.42712	7.59001	9.10487	8.86879	8.83513	8.94111	9.15632	9.22183	8.94409	9.07723	9.08673	9.03038	9.27427	9.1921
Up	ENSG00000143365	1.36218	8.24e-13	RORC	1q21.3	protein_coding	6.6324	6.6907	6.55598	6.66544	5.94709	7.18492	7.89553	8.11855	7.92325	7.76016	7.76054	7.76842	7.85374	8.01193	7.90092	7.59419	7.82012	7.59245
Up	ENSG00000196139	1.36177	1.99e-06	AKR1C3	10p15.1	protein_coding	6.03319	6.27579	6.5097	6.87562	6.72062	7.85056	7.36376	7.54394	7.21557	8.20318	8.10751	8.27636	7.82231	7.6245	7.91884	7.93677	7.55584	8.04777
Up	ENSG00000145808	1.3578	3.92e-09	ADAMTS19	5q23.3	protein_coding	6.93097	6.67676	6.57108	7.37661	7.18244	5.9117	8.05471	7.92593	8.0145	9.14325	9.25164	9.25054	8.05104	8.02854	8.2561	9.00543	9.19318	9.10096
Up	ENSG00000147119	1.35452	1.34e-07	CHST7	Xp11.3	protein_coding	5.63288	5.48262	5.47865	5.63717	6.16276	6.87534	6.9546	6.77087	6.75507	6.5378	6.58397	6.60014	6.59578	7.00642	6.73562	6.91321	6.82658	6.863
Up	ENSG00000157388	1.3493	2.1e-05	CACNA1D	3p21.1	protein_coding	4.79713	4.45114	5.07468	4.99364	5.82583	4.91136	6.05523	5.82277	6.41329	5.42498	5.7804	5.90711	5.92671	5.94956	5.82724	5.74948	5.97116	5.38542
Up	ENSG00000136943	1.34457	1.38e-08	CTSV	9q22.33	protein_coding	4.8477	5.38315	4.94158	4.69429	5.16318	4.39649	6.05523	6.49739	6.36208	6.628	6.18885	6.32216	6.35345	6.31722	6.26103	6.42069	6.14358	6.24071
Up	ENSG00000167216	1.33714	0.00496	KATNAL2	18q21.1	protein_coding	3.45185	3.1643	4.07639	3.90156	3.31738	4.09141	4.69067	4.5759	4.7433	5.64255	5.90593	5.67265	4.16657	4.69624	4.85275	4.99489	5.72188	5.5166
Up	ENSG00000175097	1.33554	7.8e-22	RAG2	11p12	protein_coding	8.98534	8.97863	9.12004	8.10136	8.13207	7.22419	10.3689	10.3858	10.4833	9.35834	9.32765	9.13466	10.2799	10.2723	10.3493	9.34954	9.35105	9.39543
Up	ENSG00000170965	1.33482	4.23e-06	PLAC1	Xq26.3	protein_coding	4.63384	4.07972	5.11645	4.5789	4.45322	4.00387	5.51301	5.60472	5.91802	5.67112	5.72697	5.64408	5.97324	6.06143	6.01667	5.42097	5.7753	5.6654
Up	ENSG00000188277	1.33374	3.77e-11	C15orf62	15q15.1	protein_coding	5.15932	5.31281	5.37921	4.31611	4.57864	4.7048	6.34656	6.61891	6.52613	5.69913	5.90593	6.02259	6.56573	6.6391	6.45364	5.66704	5.80128	5.63684
Up	ENSG00000069188	1.33262	6.26e-56	SDK2	17q25.1	protein_coding	8.94236	9.00117	8.69301	8.59643	8.68597	8.72278	10.142	10.2918	10.1157	9.34511	9.5574	9.57955	10.2648	10.2805	10.1551	9.39294	9.48134	9.59419
Up	ENSG00000168995	1.32571	0.0238	SIGLEC7	19q13.41	protein_coding	3.45185	2.80302	3.57532	4.0819	3.99431	3.17279	4.51402	3.79959	4.23719	4.52239	5.16901	5.20967	3.90373	4.51947	4.31707	5.35228	4.85234	5.38542
Up	ENSG00000141526	1.32176	6.39e-21	SLC16A3	17q25.3	protein_coding	11.2827	11.3752	11.4557	11.3519	11.311	12.1319	12.7213	12.6593	12.6685	12.1298	12.0858	12.1039	12.7533	12.638	12.7165	12.1628	12.115	12.1367
Up	ENSG00000168528	1.3202	1.54e-20	SERINC2	1p35.2	protein_coding	8.04353	7.99565	7.67927	8.36785	8.21651	8.94175	9.19798	9.20593	9.2415	8.96726	9.11532	8.9689	9.31313	9.18983	9.17139	8.86149	8.9593	8.84107
Up	ENSG00000174807	1.31166	3.3e-06	CD248 ENSG00000174807	11q13.2	protein_coding	4.57502	5.12031	4.07639	4.69429	4.85144	4.32605	5.68978	5.8725	6.05329	5.45815	5.83193	5.78158	5.85397	5.69586	5.72231	5.74948	5.99387	5.85088
Up	ENSG00000275464	1.31085	0.039		21p12	protein_coding	7.28299	7.69742	7.36956	7.41916	6.83816	6.55953	7.57365	7.8222	7.99782	9.23221	8.98482	9.26936	9.35766	9.15998	9.42442	7.72219	7.55584	7.56996
Up	ENSG00000128918	1.30928	1.53e-12	ALDH1A2	15q21.3	protein_coding	11.2625	11.2971	11.2767	11.4506	11.461	10.2801	12.586	12.6112	12.5889	12.2427	12.2323	12.262	12.575	12.6104	12.5478	12.2036	12.2066	12.2789
Up	ENSG00000130054	1.30838	2.53e-13	FAM155B	Xq13.1	protein_coding	6.84646	6.82311	6.88081	6.82587	7.12191	6.32683	8.29237	8.0227	8.03644	7.51432	7.64285	7.82678	8.21491	8.12954	8.05471	8.03317	8.12284	7.99812
Up	ENSG00000142606	1.302	0.0117	MMEL1	1p36.32	protein_coding	4.57502	3.69343	3.57532	4.85171	4.51729	6.27167	5.31153	5.03483	4.79569	6.06476	5.95323	5.8582	5.28153	4.94988	5.12391	5.99452	5.90079	5.6934
Up	ENSG00000135540	1.29849	2.7e-21	NHSL1	6q24.1	protein_coding	6.6324	6.75842	6.68651	7.29669	7.36763	6.79939	8.08664	7.8222	7.8446	8.07542	8.1538	8.10876	7.98444	7.92586	8.06548	8.09753	8.32446	8.04777
Up	ENSG00000053524	1.29735	4.59e-08	MCF2L2	3q27.1	protein_coding	5.91959	6.03488	5.86914	6.2785	6.40216	5.13385	6.89572	7.12898	7.03119	7.99296	7.70635	8.06633	7.4796	7.2431	7.25147	7.70163	7.86394	7.88732
Up	ENSG00000172575	1.29727	5.7e-06	RASGRP1	15q14	protein_coding	8.54661	8.3823	8.25248	8.9353	8.79014	7.10304	9.76493	9.68091	9.81458	9.73668	9.76385	9.59643	9.55795	9.61712	9.66461	9.77226	9.94768	9.83633
Up	ENSG00000126752	1.29659	4.22e-05	SSX1	Xp11.23	protein_coding	4.51371	4.57652	4.68819	4.51756	5.03772	4.58926	6.03354	5.74481	5.91802	5.99867	5.7804	6.39255	5.28153	5.48734	5.85233	6.0606	5.80128	5.63684
Up	ENSG00000106991	1.29627	2.44e-06	ENG	9q34.11	protein_coding	6.19817	6.52946	6.55598	6.46879	6.86303	7.87543	7.84662	7.43231	7.86926	7.85659	7.79989	7.86442	7.57321	7.565	7.81421	7.83975	7.67307	7.4355
Up	ENSG00000183134	1.29583	0.000973	PTGDR2	11q12.2	protein_coding	4.69035	3.69343	4.44758	4.51756	4.31586	5.21405	5.38187	5.54463	5.57249	4.64267	4.906	4.9071	5.48793	4.80311	5.74927	5.2427	4.80175	4.80082
Up	ENSG00000206195	1.28733	0.000664	DUXAP8	22q11.1	lncRNA	7.78918	7.58253	7.17573	7.2597	7.14237	6.1947	8.37229	8.35119	8.47035	8.96438	8.83503	8.75846	9.04012	9.14482	9.18379	7.86462	8.02698	7.86287
Up	ENSG00000214860	1.28629	0.0237	EVPLL	17p11.2	protein_coding	5.44859	4.94537	5.23497	5.9001	5.7209	4.09141	5.96646	5.8725	5.51114	6.26545	6.69945	6.14997	6.84133	6.70948	6.9828	5.45412	5.4859	5.8258
Up	ENSG00000115896	1.28056	2.49e-05	PLCL1	2q33.1	protein_coding	8.15816	7.77795	7.84994	8.58899	8.41456	6.74643	9.34387	9.33126	9.43561	9.37797	9.58581	9.66735	8.98441	8.9866	9.07878	9.629	9.55	9.66484
Up	ENSG00000177707	1.2785	2.02e-05	NECTIN3	3q13.13	protein_coding	8.23615	8.01793	8.15563	8.1777	8.06934	6.39723	9.64493	9.50684	9.53913	8.79626	8.77377	8.69024	9.18059	9.40021	9.08144	9.01379	9.01865	9.09309
Up	ENSG00000179715	1.25015	0.00118	PCED1B	12q13.11	protein_coding	4.63384	4.79867	4.44758	4.16427	4.69402	3.00258	5.54402	5.92057	5.89419	4.39117	4.24711	4.08765	5.95016	5.66786	5.38682	3.99562	3.45527	3.99429
Up	ENSG00000169258	1.24741	0.00767	GPRIN1	5q35.2	protein_coding	5.8218	5.63453	5.23497	5.35099	7.48443	5.43094	6.4484	6.87213	6.83235	7.16855	7.07582	7.2194	6.92657	6.51882	6.88895	7.00557	7.09168	6.9813
Up	ENSG00000126016	1.24518	0.0464	AMOT	Xq23	protein_coding	4.38266	4.38412	3.45023	4.31611	5.41938	3.17279	4.89688	5.11965	5.68788	5.52227	5.67148	5.39253	4.38883	5.38783	5.2425	5.99452	5.27953	5.35067
Up	ENSG00000149564	1.23543	0.00429	ESAM	11q24.2	protein_coding	3.57702	4.16205	3.89628	4.51756	4.08166	4.39649	4.98989	4.8486	4.63243	3.32108	3.58428	4.24812	4.95044	5.16552	4.6953	3.45572	4.08246	3.57988
Up	ENSG00000102755	1.2279	4.95e-11	FLT1	13q12.3	protein_coding	8.45988	8.26146	8.13546	8.71389	8.60719	7.81242	9.65028	9.50487	9.743	9.74343	9.70288	9.93245	9.20273	9.51863	9.37117	10.0962	9.936	9.98393
Up	ENSG00000172830	1.22639	1.03e-08	SSH3	11q13.2	protein_coding	6.39802	6.05656	6.05247	5.31538	4.94759	5.67718	7.21757	7.00068	7.15669	6.02104	5.83193	5.83311	7.55037	7.51871	7.60138	6.22329	5.74883	5.85088
Up	ENSG00000249421	1.22138	0.000734	ADAMTS19-AS1	5q23.3	lncRNA	5.38152	4.74626	4.8455	4.99364	5.3507	3.70401	6.21788	5.6624	6.1369	6.30244	6.56887	6.17015	6.42215	5.82828	6.38653	6.24239	5.94808	6.18262
Up	ENSG00000196787	1.22112	0.039	H2AC11	6p22.1	protein_coding	4.16065	4.07972	4.31035	4.80112	4.24194	6.46435	5.15966	4.99048	5.54214	3.99894	4.08667	4.08765	5.20561	4.90259	5.38682	3.99562	3.9951	4.24191
Up	ENSG00000125089	1.21456	1.12e-16	SH3TC1	4p16.1	protein_coding	10.5369	10.5758	10.4914	10.4522	10.4972	11.2643	11.7125	11.6761	11.5951	11.5957	11.7158	11.6549	11.8818	11.7719	11.8284	11.5791	11.6324	11.624
Up	ENSG00000107611	1.21158	0.0013	CUBN	10p13	protein_coding	6.43156	6.43328	5.15705	7.45232	7.35015	5.9117	7.10772	7.21822	7.23467	7.62797	7.53815	7.93097	7.14556	7.64619	7.27021	7.67375	8.01037	7.50034
Up	ENSG00000198795	1.20938	6.75e-09	ZNF521	18q11.2	protein_coding	11.6733	11.5626	11.3513	11.6629	11.5947	10.3472	12.7115	12.7629	12.7258	12.718	12.7865	12.7894	12.7624	12.7713	12.7257	12.7306	12.7769	12.7101
Up	ENSG00000149639	1.20438	0.000371	SOGA1 ENSG00000149639	20q11.23	protein_coding	4.74473	5.79795	5.15705	5.63717	6.89955	6.04924	6.38131	6.29345	6.54156	6.59856	6.71325	6.82041	6.14568	6.59516	6.50199	6.85234	6.59364	7.1725
Up	ENSG00000084636	1.2034	0.00521	COL16A1	1p35.2	protein_coding	4.57502	4.74626	4.31035	5.12284	6.4357	5.75966	5.44893	5.92057	4.79569	6.22748	6.65722	6.47596	5.72393	5.9261	5.5794	5.99452	6.18364	5.87554
Up	ENSG00000274602	1.2013	0.0283	PI4KAP1	22q11.21	transcribed_unprocessed_pseudogene	6.98844	6.89709	6.62995	7.27832	7.13217	6.88762	6.79621	7.68281	7.18643	8.91448	8.86316	8.85822	8.55415	8.45453	8.52147	7.48614	7.64464	7.56996
Up	ENSG00000136205	1.19929	0.00815	TNS3	7p12.3	protein_coding	4.57502	3.99241	4.44758	4.80112	4.74842	4.39649	5.19915	5.63384	5.07546	5.52227	5.64291	5.42648	5.12546	5.82828	5.31646	4.90183	4.74932	4.24191
Up	ENSG00000142185	1.19717	2.91e-06	TRPM2	21q22.3	protein_coding	7.77618	7.77795	7.78018	7.53204	7.19229	8.6881	8.94854	8.82841	8.81939	8.73331	8.90887	8.71791	9.09638	8.99226	9.05467	8.63446	8.54812	8.78361
Up	ENSG00000168807	1.19316	7.72e-07	SNTB2	16q22.1	protein_coding	8.19768	8.378	7.79312	8.22164	8.29171	7.14456	9.55265	9.44039	9.38948	9.09663	9.2681	9.03641	9.11466	9.25482	9.14372	9.45362	9.57469	9.51794
Up	ENSG00000178695	1.18787	0.000538	KCTD12	13q22.3	protein_coding	6.55843	6.34791	6.49394	6.20257	6.53189	4.81178	7.95441	7.77722	7.8935	7.24655	6.98769	7.2194	7.27192	7.03959	7.56391	7.64533	7.42824	7.49239
Up	ENSG00000185015	1.18089	0.00144	CA13	8q21.2	protein_coding	4.79713	4.84925	4.44758	4.16427	4.51729	4.00387	5.54402	5.77127	5.60221	5.97595	5.49091	5.61493	6.31783	5.90226	5.16453	5.92528	6.08131	5.24111
Up	ENSG00000137261	1.1799	0.00175	KIAA0319	6p22.3	protein_coding	4.38266	4.74626	3.79702	3.69541	3.99431	4.00387	5.38187	4.89746	5.34527	5.24666	5.55365	5.39253	5.72393	5.04004	5.66683	5.51823	5.85189	5.20266
Up	ENSG00000162825	1.1786	0.0257	NBPF20	1q21.1	protein_coding	6.36368	6.21923	6.05247	6.62238	6.36781	6.95919	6.68933	6.74441	6.44644	7.99296	7.88163	8.14998	7.90865	7.83433	7.74223	6.77573	6.77506	6.78707
Up	ENSG00000167992	1.17309	8.73e-05	VWCE	11q12.2	protein_coding	8.12779	8.20917	7.74066	8.12211	8.09055	9.63449	9.21493	9.08195	9.07129	9.65323	9.61919	9.49009	9.27417	9.2712	9.27474	9.69636	9.42604	9.55084
Up	ENSG00000207166	1.1605	0.035	SNORA68	19p13.11	snoRNA	4.38266	4.31383	4.2365	4.85171	5.20268	6.5899	5.07727	4.94472	5.15783	5.35628	4.75401	5.24814	5.28153	5.58042	5.63827	4.63895	4.24277	4.85141
Up	ENSG00000241945	1.15207	0.0488	PWP2	21q22.3	protein_coding	7.10735	7.16007	7.15584	7.02637	6.83816	6.27167	7.66815	7.16933	7.46243	9.00982	8.91486	9.01426	8.92054	8.69206	8.75221	7.64533	7.54819	7.55478
Up	ENSG00000102048	1.14653	7.95e-11	ASB9	Xp22.2	protein_coding	5.79628	5.84855	6.13607	6.40246	6.20227	6.15461	7.04407	6.78392	7.08482	7.11757	6.88165	6.64409	7.01819	7.10371	7.11304	6.88917	7.11259	6.73413
Up	ENSG00000169427	1.14382	0.000175	KCNK9	8q24.3	protein_coding	4.8477	5.41708	5.41313	5.24142	5.51663	6.54409	6.13884	6.09827	6.37935	6.628	6.49087	6.68673	6.43883	6.31722	6.43715	6.31638	6.46949	6.56255
Up	ENSG00000169432	1.13938	2.51e-11	SCN9A	2q24.3	protein_coding	6.48045	6.01286	6.2151	5.92394	5.87557	5.25254	7.5044	7.18908	7.29051	7.69905	7.43362	7.60015	7.29958	7.51085	7.25147	7.45372	7.29741	7.50034
Up	ENSG00000166313	1.13836	0.000167	APBB1 ENSG00000166313	11p15.4	protein_coding	5.15932	5.51431	5.47865	5.24142	6.12213	6.39723	6.21788	6.57453	6.47885	6.04306	5.85702	6.00022	6.7772	6.37032	6.22307	6.31638	5.54861	5.74783
Up	ENSG00000003249	1.12129	0.00436	DBNDD1	16q24.3	protein_coding	4.57502	4.69187	4.15866	4.74869	5.77432	5.67718	4.89688	5.6624	5.19732	5.95287	5.99903	6.26701	5.85397	5.51903	5.48632	6.6526	6.31572	6.48457
Up	ENSG00000158859	1.11797	0.00179	ADAMTS4	1q23.3	protein_coding	5.48098	4.94537	5.03167	6.2785	6.2782	4.7048	6.01152	6.11902	6.309	7.8441	7.63561	7.53939	5.7509	6.471	6.42048	7.43724	7.51716	7.73399
Up	ENSG00000197978	1.11175	0.0247	GOLGA6L9	15q25.2	protein_coding	7.71621	7.31205	7.3609	8.12211	8.19708	6.55953	8.11789	8.08203	7.80041	9.47635	9.42524	9.57578	8.90261	8.94637	9.06275	8.45366	8.44475	8.62908
Up	ENSG00000121753	1.11122	3.13e-18	ADGRB2	1p35.2	protein_coding	8.55043	8.50568	8.41613	9.01515	9.29166	9.69513	9.41268	9.47702	9.55631	10.2441	10.2704	10.267	9.72872	9.75662	9.60314	10.2922	10.312	10.2778
Up	ENSG00000144476	1.10798	0.0281	ACKR3	2q37.3	protein_coding	4.51371	3.57821	4.07639	2.99637	4.31586	3.00258	5.15966	4.79803	5.11723	4.69924	3.90613	4.75509	4.90315	4.80311	5.27995	4.5801	4.08246	4.24191
Up	ENSG00000221821	1.10424	0.00663	C6orf226	6p21.1	protein_coding	4.16065	4.07972	4.44758	4.80112	5.20268	4.32605	4.89688	5.6624	5.07546	4.85676	5.28448	5.08767	5.20561	4.85371	5.16453	5.51823	5.6944	5.27856
Up	ENSG00000145022	1.10177	4.5e-19	TCTA	3p21.31	protein_coding	8.427	8.18476	8.09946	8.31925	8.35882	8.90899	9.3979	9.39857	9.24386	9.6334	9.53813	9.73156	9.24838	9.35042	9.36465	9.71186	9.60267	9.61812
Up	ENSG00000188760	1.10047	7.43e-06	TMEM198	2q35	protein_coding	7.48818	7.3995	7.35218	7.67235	8.12694	9.1574	8.55081	8.47708	8.45821	9.56845	9.62833	9.64048	8.49956	8.52648	8.46567	9.6089	9.59155	9.52185
Up	ENSG00000167419	1.10012	0.0459	LPO	17q22	protein_coding	3.79884	3.99241	3.45023	4.16427	5.03772	5.29003	4.79745	4.45053	3.79764	4.69924	4.45859	4.00018	4.95044	4.80311	4.63876	4.24332	4.24277	3.99429
Up	ENSG00000136114	1.09961	1.05e-13	THSD1	13q14.3	protein_coding	6.72998	7.07763	6.57108	6.77435	6.69314	6.30868	7.86516	7.95507	7.65908	7.97015	7.75388	8.00586	8.0456	7.85311	7.87667	7.80804	7.70783	7.88732
Up	ENSG00000175793	1.08225	0.0177	SFN	1p36.11	protein_coding	7.02185	7.38242	7.46965	6.18295	6.65092	8.56734	8.10755	8.4071	8.24395	7.9115	7.79989	7.89505	8.34004	8.45862	8.5939	7.51785	7.57856	7.69988
Up	ENSG00000100197	1.0815	0.02	CYP2D6	22q13.2	protein_coding	5.60375	5.84855	5.19653	5.66572	4.85144	5.58969	6.34656	6.01215	5.74229	6.5378	6.81918	6.88287	6.79026	7.13473	6.99412	5.63848	6.03825	6.48457
Up	ENSG00000095637	1.07976	1.66e-06	SORBS1	10q24.1	protein_coding	6.55843	6.83571	6.52529	7.2503	6.88748	6.00483	7.54328	7.79021	7.50238	8.00423	8.03241	8.20481	8.00138	7.54974	7.72196	7.95425	7.97084	8.01486
Up	ENSG00000213859	1.07748	0.0237	KCTD11	17p13.1	protein_coding	4.23851	4.07972	4.8455	4.31611	3.31738	4.32605	4.84802	5.16025	5.07546	4.45827	3.99923	3.90707	5.7509	5.38783	5.69484	4.083	4.16484	3.31736
Up	ENSG00000286106	1.07538	0.0459	NOTCH2NLR	1p11.2	protein_coding	4.44967	4.74626	3.57532	4.80112	5.27859	4.09141	4.57534	4.89746	5.41392	6.24659	6.39134	6.45966	5.58101	5.42177	5.38682	5.63848	5.6087	5.41935
Up	ENSG00000176438	1.07284	0.000588	SYNE3	14q32.13	protein_coding	5.68943	5.6054	4.79494	6.03756	5.92364	4.95869	6.4647	6.15965	6.15707	6.44159	6.72693	6.68673	6.55046	6.40467	6.68066	6.42069	6.08131	6.53186
Up	ENSG00000116761	1.07275	4.55e-08	CTH	1p31.1	protein_coding	6.72998	7.05626	7.04123	7.4767	7.16254	6.43118	8.20292	7.79666	7.91142	8.2607	8.40412	8.54327	8.15057	8.02302	7.85822	8.2657	8.29732	8.46414
Up	ENSG00000155657	1.06952	0.000109	TTN	2q31.2	protein_coding	6.99966	6.82311	6.27166	7.72757	7.36763	6.4143	7.66815	7.78373	7.87536	7.93525	8.34771	8.60015	7.90265	7.67462	7.7014	8.03864	8.14837	8.08525
Up	ENSG00000139269	1.06946	7.53e-07	INHBE	12q13.3	protein_coding	5.60375	5.20042	5.44626	5.77462	5.97017	5.21405	6.13884	6.60427	6.3446	7.11757	6.78037	6.85821	6.47162	6.43821	6.50199	7.08179	7.00489	7.11154
Up	ENSG00000248008	1.06794	3.66e-11	NRAV	12q24.31	lncRNA	6.75669	6.07793	6.52529	6.66544	6.45219	6.79939	7.63253	7.51291	7.47854	7.53	7.24692	7.24816	7.57321	7.54974	7.31601	7.39518	7.19331	7.15246
Up	ENSG00000138650	1.06639	0.0282	PCDH10	4q28.3	protein_coding	5.03391	5.34841	5.47865	5.45282	5.16318	2.80957	6.21788	6.39902	6.29086	6.26545	5.8064	6.26701	6.68236	5.97264	6.03869	6.3343	6.51731	6.51627
Up	ENSG00000161912	1.06508	0.000215	ADCY10P1	6p21.1	transcribed_unprocessed_pseudogene	5.15932	5.71855	4.94158	6.03756	6.33263	6.4143	6.58883	6.19916	6.58686	6.6425	6.98769	6.79465	5.87862	6.22412	6.18409	6.549	6.2792	6.3503
Up	ENSG00000109501	1.06004	6.34e-10	WFS1	4p16.1	protein_coding	10.9539	10.9013	10.8089	10.6845	10.6911	11.6549	11.9394	11.9422	11.9326	11.2782	11.2687	11.288	11.9586	11.9357	11.9773	11.3178	11.2777	11.2979
Up	ENSG00000269404	1.05535	0.0356	SPIB	19q13.33	protein_coding	4.16065	4.51519	4.2365	3.58012	3.57991	4.81178	5.51301	4.79803	4.8951	3.99894	3.45878	3.70061	5.16609	5.08309	5.60913	4.16538	3.69592	4.38615
Up	ENSG00000160207	1.05442	0.0378	HSF2BP	21q22.3	protein_coding	4.07835	4.38412	3.16189	4.51756	4.51729	4.58926	4.63415	4.23934	4.38131	5.88132	6.14877	5.39253	4.58137	5.24349	5.38682	6.1843	6.01623	6.08029
Up	ENSG00000197599	1.05094	0.0176	CCDC154	16p13.3	protein_coding	5.63288	5.20042	5.54133	5.60803	6.14258	7.47264	6.25583	6.46534	5.71534	7.49846	7.5989	7.49209	6.7101	6.65345	6.68066	7.2611	7.12293	7.16251
Up	ENSG00000265369	1.04943	2.26e-06	PCAT18	18q11.2	lncRNA	6.68897	6.94439	7.17573	6.72092	7.05872	7.75995	8.12303	7.98929	8.26733	7.71971	7.53037	7.54713	7.84751	7.82802	7.72196	7.65249	7.46121	7.66495
Up	ENSG00000113263	1.04711	1.07e-06	ITK	5q33.3	protein_coding	10.168	10.0667	9.89846	10.0682	10.2092	8.85686	10.9764	11.1087	11.2013	11.0161	10.9626	11.0344	11.0712	11.0719	11.1187	11.0283	10.9935	11.0904
Up	ENSG00000172725	1.04497	1.21e-10	CORO1B	11q13.2	protein_coding	10.8707	10.8725	11.1858	10.7576	10.7803	11.6129	12.0325	12.015	11.9504	11.316	11.3945	11.3328	12.1489	11.9905	12.0208	11.2539	11.3333	11.2598
Up	ENSG00000224271	1.03668	0.000198		22q13.31	lncRNA	6.58847	6.01286	6.07383	7.01532	6.93517	5.81214	7.32858	7.10837	6.81975	8.21292	8.30732	8.23386	7.33564	7.53431	7.25147	7.99425	8.19812	8.51602
Up	ENSG00000196218	1.03219	1.66e-07	RYR1	19q13.2	protein_coding	6.97713	6.88502	6.29002	6.93548	6.7871	7.10304	7.53559	7.8222	7.47854	8.48644	8.46659	8.74507	7.8784	7.51871	8.15388	8.51386	8.45706	8.51602
Up	ENSG00000206754	1.02961	0.0485	SNORD101	6q23.2	snoRNA	3.89815	4.31383	4.2365	3.69541	4.90031	4.39649	4.84802	4.31323	4.8951	4.99876	4.80647	4.80756	5.08366	5.38783	5.31646	4.90183	4.16484	3.99429
Up	ENSG00000160606	1.0264	0.0011	TLCD1	17q11.2	protein_coding	6.64675	6.73171	6.88081	6.50084	6.86303	8.02188	7.65401	7.94349	7.75482	7.33847	7.39987	7.1601	7.8845	7.78955	7.4535	7.4781	7.26975	7.8254
Up	ENSG00000262484	1.01888	0.0431	CCER2	19q13.2	protein_coding	4.74473	5.38315	5.23497	5.38574	4.57864	6.83787	6.32887	6.11902	5.57249	5.97595	5.97631	5.64408	6.16585	6.20476	5.97159	5.77594	5.85189	5.8258
Up	ENSG00000113555	1.01308	3.09e-05	PCDH12	5q31.3	protein_coding	6.3462	5.71855	6.19575	6.12243	5.82583	6.46435	6.66132	6.92021	7.14664	6.85661	6.88165	6.71448	7.06191	7.03959	7.51762	6.97162	6.90057	6.48457
Up	ENSG00000179348	1.0067	1.48e-14	GATA2	3q21.3	protein_coding	6.85884	6.79758	7.09445	7.16285	7.24999	6.88762	7.8895	8.06074	7.8935	7.92935	7.96477	7.90713	8.00698	7.86549	7.68753	8.18899	7.98225	7.99812
Up	ENSG00000170122	1.00396	0.0363	FOXD4	9p24.3	protein_coding	4.51371	4.69187	4.15866	4.31611	4.31586	4.32605	5.11905	5.38247	4.68893	4.45827	5.45849	5.0446	5.35366	5.85336	5.38682	5.16473	3.9951	4.69399
Up	ENSG00000222009	1.00343	0.0483	BTBD19	1p34.1	protein_coding	3.99106	4.07972	3.31325	4.31611	3.69519	3.5884	4.94414	4.51458	4.4483	5.20819	4.906	4.32212	4.99623	4.24401	4.3874	4.94911	4.63836	4.7484
Up	ENSG00000165272	1.00094	1.48e-33	AQP3 ENSG00000165272	9p13.3	protein_coding	9.46184	9.58983	9.61676	9.68973	9.50222	9.87858	10.4953	10.5273	10.5919	10.1785	10.2751	10.3512	10.5637	10.5274	10.6197	10.0856	10.2078	10.3311
Down	ENSG00000137142	-19.1942	8.15e-06	IGFBPL1	9p13.1	protein_coding	2	4.99114	3.16189	2	7.57753	2	2	2	2	2	2.58462	2	2	2	2	6.08197	4.24277	2
Down	ENSG00000177511	-17.4367	1.57e-06	ST8SIA3	18q21.31	protein_coding	2.31955	3.57821	2	2	6.50054	2	2	2	2	2	2	2	2	2	2	3.90261	3.58061	2
Down	ENSG00000103355	-7.32979	6.83e-13	PRSS33	16p13.3	protein_coding	4.79713	5.16092	5.19653	5.24142	4.45322	5.21405	2	2	2	2	2	2	2	2	2	2.32076	2	2.58243
Down	ENSG00000111262	-7.00445	0.0224	KCNA1	12p13.32	protein_coding	3.57702	5.57567	4.5116	2.32048	8.91431	3.70401	2	2	2	2	2	2	2	2	2	5.69505	4.85234	3.31736
Down	ENSG00000196167	-6.85451	0.0483	COLCA1	11q23.1	lncRNA	4.16065	5.20042	4.3806	2.32048	8.58494	2.32296	2	2	2	2.32165	2	2	2	2	2	6.38675	5.16411	2
Down	ENSG00000176165	-6.55561	0.0159	FOXG1	14q12	protein_coding	3.45185	5.34841	3.57532	2.58254	7.81272	3.17279	2	2	2	2	2	2	2	2	2	5.99452	4.63836	2.32041
Down	ENSG00000138646	-6.35198	2.01e-110	HERC5	4q22.1	protein_coding	8.91594	9.10107	9.23827	8.55122	8.88426	8.79953	3.89842	2.8027	2.58044	3.32108	3.45878	2.32198	3.58209	3.58166	3.58092	3.45572	3.45527	2.80409
Down	ENSG00000157570	-5.90003	0.015	TSPAN18	11p11.2	protein_coding	2.80225	4.99114	2.58015	2.58254	7.68604	3.70401	2	2	2	2.58449	2.58462	2	2	2	2	5.38703	3.9021	2
Down	ENSG00000198521	-5.69363	5e-19	ZNF43	19p12	protein_coding	8.24089	8.17488	8.07318	8.32821	8.30539	6.60486	3.31501	4.16147	2.31922	2.58449	3.58428	2.80746	3.58209	2.99752	2	3.45572	3.1663	3.9013
Down	ENSG00000163563	-5.41583	0.000157	MNDA	1q23.1	protein_coding	4.38266	4.16205	4.2365	4.16427	3.31738	3.81104	2	2	2.31922	2	2	2	2.32107	2	2	2	3.31801	2.32041
Down	ENSG00000064692	-5.17939	0.0457	SNCAIP	5q23.2	protein_coding	2.99405	5.23886	2.31904	2.32048	7.24999	2	2	2	2	2	2.58462	2.58504	2	2	2.58294	5.08231	4.24277	2.58243
Down	ENSG00000147862	-5.03324	0.0276	NFIB	9p22.3	protein_coding	4.23851	6.33022	4.74255	2	9.07461	3.46271	2	2.31976	2	2.32165	2.58462	3.17006	2.80551	2.58331	2.32072	7.09236	6.03825	2.58243
Down	ENSG00000187097	-5.02061	1.54e-39	ENTPD5	14q24.3	protein_coding	6.7434	6.87285	7.15584	6.98164	7.13217	7.34488	2.58112	2.31976	3.31377	3.32108	3.45878	3.00012	2.99785	2.58331	3.45557	2.99708	3.45527	3.16569
Down	ENSG00000147872	-4.70389	8.19e-29	PLIN2	9p22.1	protein_coding	8.67818	8.66239	8.65453	8.73426	8.92321	8.87856	3.45209	4.07915	2.80154	4.16882	3.80662	3.58512	4.69679	4.80311	4.80215	4.5801	3.58061	2.99619
Down	ENSG00000171617	-4.62047	0.0297	ENC1	5q13.3	protein_coding	3.45185	6.94439	4.63169	2.32048	9.71866	4.00387	2	2.31976	2.31922	2.58449	2.99948	2.32198	2.32107	3.16717	2.99697	6.91321	6.31572	2.99619
Down	ENSG00000145936	-4.29203	2.52e-10	KCNMB1	5q35.1	protein_coding	5.91959	4.84925	4.89434	5.85121	5.45253	5.29003	2.99423	2.58134	2.31922	3.32108	2.58462	2.80746	2.58353	2.32094	2.32072	2	3.31801	2.80409
Down	ENSG00000129009	-4.24549	0.0374	ISLR	15q24.1	protein_coding	3.79884	4.89811	4.63169	4.38643	7.65789	4.64819	2.31962	2.99457	2	2.32165	2.32172	2	2	2	2.32072	5.60935	4.63836	2
Down	ENSG00000082684	-4.20629	8.79e-05	SEMA5B	3q21.1	protein_coding	4.57502	3.99241	3.16189	4.74869	4.51729	4.95869	2	2	2.58044	2	2.58462	2	2.32107	2.32094	2	2.32076	2.32062	2.32041
Down	ENSG00000138669	-4.16686	0.000698	PRKG2	4q21.21	protein_coding	4.38266	3.99241	3.45023	4.24219	3.90133	2.32296	2	2.8027	2	2.58449	2.80691	2.58504	2	2	2.32072	2.32076	2.80456	2.80409
Down	ENSG00000267453	-4.13995	0.0212	CLEC4O ENSG00000267453	19p13.12	transcribed_unprocessed_pseudogene	3.57702	2.99494	3.45023	2.99637	2.32041	5.13385	2	2.31976	2.31922	2.58449	2.32172	2	2	2	2	2.58302	2	2
Down	ENSG00000179044	-3.95786	7.56e-19	EXOC3L1	16q22.1	protein_coding	6.96573	7.05626	7.2805	7.42752	7.35891	9.10315	3.69245	3.79959	3.89692	4.80614	4.5841	4.70064	3.80428	3.31895	3.31829	4.51874	4.80175	3.80191
Down	ENSG00000188282	-3.89225	0.00206	RUFY4	2q35	protein_coding	3.45185	2.99494	3.16189	4.74869	4.45322	4.17394	2	2	2	2.80675	2	3.00012	2	2.58331	2	2.32076	2.58279	2.32041
Down	ENSG00000249484	-3.87887	4.71e-07	LINC01470	5q33.1	lncRNA	4.07835	4.94537	4.5116	4.24219	4.31586	3.5884	2	2.31976	2.31922	2.58449	2.58462	2.80746	2.80551	2.58331	2.32072	2	2.58279	2.80409
Down	ENSG00000100626	-3.79966	0.0258	GALNT16	14q24.1	protein_coding	3.16331	3.45299	2.80116	2.80424	5.80031	4.00387	2	2	2.31922	2.58449	2.58462	2	2	2	2.32072	3.90261	3.45527	2.80409
Down	ENSG00000138678	-3.7824	5.29e-07	GPAT3	4q21.23	protein_coding	5.74384	5.69109	5.44626	5.45282	5.97017	4.46365	2.99423	2	2.58044	2.58449	3.16935	3.45958	3.16753	3.16717	2.99697	2	2.32062	2
Down	ENSG00000197172	-3.73587	1.1e-16	MAGEA6	Xq28	protein_coding	7.45594	7.3995	7.3609	7.00418	7.35891	6.52849	3.45209	4.63472	3.16238	3.58402	3.58428	3.58512	4.4559	2.80523	4.63876	4.38759	3.69592	4.08164
Down	ENSG00000116031	-3.61957	0.000674	CD207	2p13.3	protein_coding	3.79884	3.89947	4.31035	3.90156	4.38617	5.04893	2	2	2	2	2.99948	3.32207	2.80551	2.58331	2.32072	2.32076	2.58279	3.45458
Down	ENSG00000175155	-3.53193	0.0387	YPEL2	17q22	protein_coding	3.45185	3.99241	3.79702	3.58012	4.57864	2	2	2.58134	2	2	2.32172	2.32198	2	2.80523	2	2.32076	2.58279	2
Down	ENSG00000067445	-3.45748	1.82e-33	TRO	Xp11.21	protein_coding	7.14827	7.1091	7.14579	7.57031	7.8629	7.83796	3.69245	4.23934	3.89692	3.99894	4.75401	4.9071	3.80428	3.99628	4.45447	5.38703	4.63836	4.164
Down	ENSG00000267532	-3.45615	0.00679	MIR497HG	17p13.1	lncRNA	3.45185	3.45299	3.57532	4.16427	2.80411	5.21405	2.31962	2.31976	2.31922	2.58449	4.08667	3.17006	2	2	2.32072	2.80485	2.99673	3.16569
Down	ENSG00000133216	-3.4001	0.039	EPHB2	1p36.12	protein_coding	3.45185	4.84925	3.16189	3.45481	6.62207	3.70401	2.31962	2	2.80154	2.58449	3.80662	2	2.58353	2	2.32072	4.94911	3.1663	2.58243
Down	ENSG00000184613	-3.36782	0.0386	NELL2	12q12	protein_coding	3.79884	4.45114	2.80116	3.16589	6.33263	2.32296	2	2.8027	2.58044	3.45853	3.16935	3.00012	2	2	2.32072	5.08231	3.31801	4.38615
Down	ENSG00000185274	-3.31839	0.00364	GALNT17	7q11.22	protein_coding	3.45185	3.1643	3.57532	4.80112	4.38617	5.39698	2.58112	2	2.31922	2.58449	2.58462	2	2	2	2.32072	2.58302	2.32062	3.16569
Down	ENSG00000163909	-3.25973	0.000618	HEYL	1p34.2	protein_coding	3.45185	3.89947	3.31325	3.90156	4.31586	4.58926	2	2.58134	2.31922	2.80675	3.16935	2.80746	2	2	2.58294	2.80485	2.99673	2.99619
Down	ENSG00000113971	-3.19469	3.81e-07	NPHP3	3q22.1	protein_coding	5.19881	4.79867	4.63169	5.31538	5.41938	4.64819	3.16352	2.58134	2.80154	2.80675	3.58428	3.17006	2	2.58331	3.16655	2.80485	4.16484	3.57988
Down	ENSG00000171903	-3.16707	1.98e-05	CYP4F11	19p13.12	protein_coding	4.31239	4.74626	4.2365	4.16427	4.80085	5.13385	3.31501	2	2.80154	2.99929	3.80662	2.80746	2.58353	2	2.32072	3.16668	2.80456	3.16569
Down	ENSG00000235568	-3.16581	1.44e-07	NFAM1	22q13.2	protein_coding	4.44967	4.84925	5.37921	5.8006	5.60774	6.27167	2.58112	2.58134	2.80154	4.08638	4.69957	3.58512	2.58353	3.16717	2.99697	4.16538	4.08246	2.80409
Down	ENSG00000152672	-3.14915	0.0172	CLEC4F	2p13.3	protein_coding	3.31478	4.57652	4.15866	3.90156	5.08077	5.55931	3.16352	2	2.31922	2	2.58462	3.00012	2	2.80523	2	2	2	2.58243
Down	ENSG00000126950	-3.12135	0.000458	TMEM35A	Xq22.1	protein_coding	4.23851	4.45114	4.2365	4.0819	4.74842	2.80957	2.58112	2	2.31922	2.99929	3.58428	2.32198	3.16753	2.58331	2.32072	3.58107	3.45527	3.57988
Down	ENSG00000135631	-2.97427	5.6e-86	RAB11FIP5	2p13.2	protein_coding	8.27362	8.34314	8.10984	8.79045	8.66137	8.69161	4.94414	5.51363	5.27319	5.67112	6.0214	5.90711	5.24407	5.55005	5.72231	6.03891	5.57897	5.77429
Down	ENSG00000167476	-2.9636	0.000677	JSRP1	19p13.3	protein_coding	4.31239	4.16205	4.07639	4.38643	4.57864	6.71921	2.58112	2.8027	2.58044	3.45853	3.16935	3.00012	2	2.58331	2.58294	3.58107	2.99673	2.99619
Down	ENSG00000115956	-2.92707	1.79e-50	PLEK	2p14	protein_coding	9.18536	9.26373	9.44707	9.43571	9.30307	8.56734	6.38131	6.27508	6.309	7.00986	7.08646	7.09826	6.81602	6.48711	6.26103	6.83985	6.85167	6.57766
Down	ENSG00000198336	-2.84742	0.0014	MYL4	17q21.32	protein_coding	4.69035	5.16092	5.03167	4.63775	4.94759	6.64881	3.31501	2.8027	2.31922	2.80675	2.58462	2.32198	2.58353	3.90326	2	2.32076	2.32062	2.58243
Down	ENSG00000108001	-2.82604	0.00606	EBF3	10q26.3	protein_coding	3.45185	3.31586	4.5116	4.38643	5.03772	3.70401	2.58112	2.8027	2.31922	2.80675	2	2.32198	2	2.58331	2.32072	3.45572	2.99673	3.16569
Down	ENSG00000259471	-2.80316	0.00175	LINC01169	15q22.31	lncRNA	3.79884	3.57821	3.79702	3.45481	4.24194	3.81104	2.31962	2.31976	2	2.58449	2.32172	2.32198	2.99785	2.32094	2.32072	2	2.32062	2.32041
Down	ENSG00000104361	-2.76509	1.04e-10	NIPAL2	8q22.2	protein_coding	4.69035	5.20042	5.34448	5.16346	5.27859	5.43094	3.31501	3.69291	2.58044	3.90585	3.90613	4.17011	2.58353	2.99752	2.99697	4.16538	4.38703	3.9013
Down	ENSG00000185303	-2.76133	0.000791	SFTPA2	10q22.3	protein_coding	4.31239	3.69343	3.69042	3.90156	3.99431	4.00387	2.58112	2	2	2.99929	2.32172	2.32198	3.16753	2.58331	2.32072	2.80485	2.99673	2.58243
Down	ENSG00000163017	-2.76122	3.33e-17	ACTG2	2p13.1	protein_coding	7.99948	8.378	8.28947	8.52028	8.26397	9.83009	6.01152	5.4164	5.57249	5.64255	5.67148	5.64408	5.12546	5.80275	5.35207	5.51823	5.85189	6.05892
Down	ENSG00000188026	-2.73274	0.0387	RILPL1	12q24.31	protein_coding	3.57702	3.45299	3.16189	2.32048	4.74842	4.46365	2	2	2.31922	3.32108	2.58462	2.80746	2.32107	2.99752	2	2.80485	3.45527	2.99619
Down	ENSG00000089472	-2.73235	0.0143	HEPH	Xq12	protein_coding	3.31478	3.31586	4.44758	3.80216	2.99621	4.00387	2.58112	2.58134	2	2.80675	2.58462	2	2	2.80523	2.58294	2.32076	2.32062	3.31736
Down	ENSG00000080007	-2.70643	2.46e-06	DDX43	6q13	protein_coding	4.57502	4.69187	5.07468	3.58012	3.80194	4.17394	2.99423	2.58134	2.58044	3.58402	3.16935	2.80746	2.80551	2.80523	3.58092	3.16668	3.80269	4.08164
Down	ENSG00000163631	-2.69803	0.0147	ALB	4q13.3	protein_coding	4.57502	4.07972	3.31325	4.80112	2.99621	3.81104	2.99423	2.8027	2.58044	3.45853	2	2.32198	2	2.58331	2.32072	2.32076	2.58279	2.58243
Down	ENSG00000027075	-2.66445	5.67e-50	PRKCH	14q23.1	protein_coding	9.76291	9.71613	9.80095	9.71727	9.56988	8.83166	7.19821	7.13917	7.23467	5.64255	5.88168	5.75511	7.02924	6.78964	7.33393	5.80193	6.01623	5.99285
Down	ENSG00000186891	-2.64537	6.44e-11	TNFRSF18	1p36.33	protein_coding	8.15816	7.92667	8.3737	8.50851	8.3891	10.4377	5.74419	6.11902	5.65988	6.59856	6.32095	6.42649	5.16609	5.51903	5.31646	6.78878	6.35133	6.54729
Down	ENSG00000175894	-2.62538	0.000626	TSPEAR	21q22.3	protein_coding	5.11872	3.99241	4.68819	5.038	4.69402	5.49655	2.58112	2.58134	2.58044	3.90585	2.58462	3.45958	2.99785	3.80381	2.32072	2.80485	2.58279	3.45458
Down	ENSG00000174705	-2.60033	0.0409	SH3PXD2B	5q35.1	protein_coding	4.51371	4.45114	5.19653	3.45481	6.94685	4.17394	2	2.58134	2.80154	2.80675	2.80691	4.45963	3.31934	2.99752	3.58092	4.5801	3.9951	2.32041
Down	ENSG00000101883	-2.58142	0.00903	RHOXF1	Xq24	protein_coding	3.99106	4.51519	3.89628	4.38643	3.80194	6.2337	2.31962	2.8027	2.58044	3.90585	2.58462	4.00018	2.80551	2.58331	2.80476	2.99708	2.32062	3.31736
Down	ENSG00000275874	-2.57153	1.4e-05	PICSAR	21q22.3	lncRNA	5.2747	5.92127	5.68707	5.63717	5.48494	7.55194	3.89842	3.45251	3.5759	5.20819	5.28448	5.83311	2.80551	2.99752	4.1652	4.90183	5.03865	5.08074
Down	ENSG00000129946	-2.49868	0.0245	SHC2	19p13.3	protein_coding	3.31478	2.99494	3.45023	4.24219	4.80085	5.67718	2	2.99457	2	3.16914	3.32131	2.58504	2.58353	2	2	2.99708	3.45527	3.45458
Down	ENSG00000002933	-2.41173	0.023	TMEM176A	7q36.1	protein_coding	3.57702	3.45299	3.69042	4.80112	3.80194	4.00387	2	2.8027	2.80154	4.24681	4.24711	5.32214	2.32107	2.32094	2.32072	3.31843	4.16484	2.80409
Down	ENSG00000115271	-2.38653	1.5e-06	GCA	2q24.2	protein_coding	6.15866	5.9905	5.94064	5.60803	6.63657	5.52827	4.38297	4.31323	4.15935	2.80675	4.80647	3.80753	3.31934	3.58166	3.80302	4.24332	4.3167	4.4532
Down	ENSG00000224729	-2.37484	0.00477	PCOLCE-AS1	7q22.1	lncRNA	3.69219	4.69187	3.57532	4.38643	4.08166	4.95869	2.31962	2.31976	2.58044	2.99929	4.5841	4.08765	3.31934	2.32094	2.99697	4.24332	4.3167	5.08074
Down	ENSG00000149596	-2.36979	2.22e-22	JPH2	20q13.12	protein_coding	8.54661	8.27077	7.97442	9.51044	9.68941	10.554	6.21788	5.74481	5.94146	6.39097	6.71325	6.52379	5.90287	5.99535	6.08175	6.99434	6.4856	6.54729
Down	ENSG00000227372	-2.33193	0.0166	TP73-AS1	1p36.32	transcribed_unitary_pseudogene	4.44967	4.38412	4.44758	4.74869	6.2782	5.52827	2	3.45251	2.99321	2.58449	2.58462	3.70061	2.80551	3.31895	2.32072	4.85295	3.45527	3.9013
Down	ENSG00000178445	-2.29865	0.0253	GLDC	9p24.1	protein_coding	4.57502	5.03549	4.8455	4.24219	6.60743	3.5884	3.79911	2.8027	2.31922	2.99929	2.58462	3.32207	3.45669	3.16717	2.99697	4.5801	3.69592	2.99619
Down	ENSG00000184489	-2.29546	1.49e-05	PTP4A3	8q24.3	protein_coding	4.94381	5.41708	4.8455	4.80112	5.20268	5.36221	3.45209	4.07915	3.31377	2.99929	4.16912	3.17006	2.99785	3.31895	2.32072	3.45572	3.69592	3.9013
Down	ENSG00000186453	-2.29128	0.0105	FAM228A	2p23.3	protein_coding	2.99405	4.23993	3.57532	4.51756	4.45322	4.81178	2.31962	2	2	3.58402	3.16935	3.80753	3.16753	2.58331	2.80476	4.083	2.80456	3.31736
Down	ENSG00000169994	-2.27468	5.68e-60	MYO7B	2q14.3	protein_coding	9.87838	9.86949	9.63663	10.3158	10.2249	10.6625	7.36376	7.34693	7.37042	7.93525	7.79989	8.0717	7.67525	7.70938	7.76222	7.74915	7.79448	7.61458
Down	ENSG00000230487	-2.26826	5.73e-55	PSMG3-AS1	7p22.3	lncRNA	8.7161	8.69732	8.6259	8.58152	8.53552	8.60129	6.36404	6.38195	6.72836	6.08613	5.88168	6.50802	6.14568	6.68173	6.40361	6.40382	6.59364	6.54729
Down	ENSG00000205002	-2.26784	9.95e-10	AARD	8q24.11	protein_coding	5.63288	5.8732	5.41313	5.41967	6.12213	5.29003	3.31501	3.45251	4.15935	4.90566	4.39148	3.90707	3.99677	3.69701	3.80302	4.31726	4.51816	4.38615
Down	ENSG00000163359	-2.26403	2.84e-10	COL6A3	2q37.3	protein_coding	5.98881	6.14019	6.15624	6.60773	6.59263	5.88745	3.69245	4.23934	4.51232	4.3208	4.906	5.1295	4.24452	3.16717	4.45447	4.5801	4.16484	4.4532
Down	ENSG00000065054	-2.26187	3.95e-07	SLC9A3R2	16p13.3	protein_coding	8.00506	7.97302	8.13546	8.48466	8.64353	10.6345	5.54402	6.36468	5.03244	6.75352	6.91787	6.40962	5.99596	5.9261	5.94852	6.16441	6.68022	6.43567
Down	ENSG00000169758	-2.24234	1.21e-07	TMEM266	15q24.2	protein_coding	4.94381	4.84925	5.11645	5.35099	4.99336	5.75966	3.89842	2.99457	3.5759	3.90585	3.90613	3.80753	2.80551	3.16717	2.99697	3.90261	3.9951	3.57988
Down	ENSG00000139971	-2.22988	0.0157	ARMH4	14q23.1	protein_coding	3.99106	3.80012	4.44758	3.69541	4.51729	2.32296	2.58112	2.31976	2.58044	4.58378	2.80691	3.70061	2.99785	2.58331	3.31829	3.6964	3.80269	3.9013
Down	ENSG00000119535	-2.20236	1.1e-07	CSF3R	1p34.3	protein_coding	6.29245	5.96779	5.41313	7.21209	7.16254	6.55953	4.63415	4.07915	2.99321	6.10719	4.80647	5.42648	3.90373	3.80381	4.31707	5.74948	5.63784	5.63684
Down	ENSG00000249396	-2.19667	0.000784	LINC02212 ENSG00000249396	5p15.2	lncRNA	4.31239	4.31383	5.34448	5.99318	4.85144	6.49678	2.99423	2.99457	2.31922	4.3208	3.99923	4.80756	3.45669	3.58166	3.31829	3.99562	4.24277	3.45458
Down	ENSG00000007402	-2.17521	0.00999	CACNA2D2	3p21.31	protein_coding	3.79884	4.45114	4.2365	4.24219	4.45322	4.95869	2.99423	3.16389	2.80154	2.32165	2.58462	3.32207	2.32107	2.80523	2.80476	4.38759	2.99673	3.9013
Down	ENSG00000221947	-2.16041	0.000229	XKR9	8q13.3	protein_coding	5.60375	5.23886	5.76793	5.87586	6.16276	4.00387	3.89842	3.69291	3.5759	4.24681	4.16912	3.90707	3.45669	4.24401	3.58092	3.45572	4.08246	2.80409
Down	ENSG00000164136	-2.15833	1.23e-14	IL15	4q31.21	protein_coding	7.20756	7.33884	7.41211	7.45232	7.80632	6.8998	5.77065	5.11965	5.54214	5.69913	5.04349	5.9775	4.95044	4.99566	5.12391	6.0606	5.92463	5.94707
Down	ENSG00000142611	-2.15522	6.79e-05	PRDM16	1p36.32	protein_coding	4.38266	4.89811	4.79494	4.5789	4.85144	5.39698	2.31962	3.31541	2.80154	2.99929	3.58428	3.45958	2.80551	3.58166	3.69624	3.80318	3.1663	3.31736
Down	ENSG00000132359	-2.14991	1.45e-30	RAP1GAP2	17p13.3	protein_coding	10.5234	10.4797	10.396	10.7831	10.7431	9.67402	8.40221	8.50493	8.1414	8.74343	8.60261	8.53551	8.22456	8.31703	8.36904	8.6737	8.71462	8.58864
Down	ENSG00000164125	-2.14074	0.00562	GASK1B	4q32.1	protein_coding	4.23851	4.31383	3.89628	4.80112	4.80085	3.46271	3.31501	2.58134	2	4.08638	3.69973	3.00012	2.58353	2.58331	3.45557	4.083	4.08246	3.45458
Down	ENSG00000111335	-2.11478	8.98e-32	OAS2	12q24.13	protein_coding	8.43115	8.39086	8.32998	8.65101	8.63273	8.552	6.05523	6.27508	5.82023	6.55323	6.64287	6.82041	6.90272	6.471	6.18409	6.352	6.38609	6.62204
Down	ENSG00000072609	-2.10428	2.07e-15	CHFR	12q24.33	protein_coding	6.05487	5.96779	6.2342	6.73447	7.28722	6.78633	3.79911	4.5759	4.07706	4.95296	5.55365	5.32214	4.38883	4.24401	4.24314	5.45412	5.35165	5.4525
Down	ENSG00000146005	-2.09585	7.12e-19	PSD2	5q31.2	protein_coding	7.55056	7.90292	7.72725	8.1527	8.16744	8.10311	5.34713	6.46534	5.60221	5.58367	5.72697	5.83311	5.63989	5.48734	5.48632	6.03891	6.16375	5.4525
Down	ENSG00000117228	-2.0919	1.61e-10	GBP1	1p22.2	protein_coding	6.85884	6.96747	7.14579	7.36794	6.83816	5.86278	4.63415	4.99048	5.23575	6.40804	5.67148	6.00022	4.90315	5.35308	5.03906	5.60935	5.74883	5.6934
Down	ENSG00000124920	-2.0898	0.0181	MYRF	11q12.2	protein_coding	3.69219	4.23993	3.57532	3.16589	4.69402	4.58926	2	3.45251	2.31922	4.24681	3.45878	3.32207	2.58353	2.32094	2.99697	4.24332	3.80269	4.164
Down	ENSG00000104055	-2.08873	0.0197	TGM5	15q15.2	protein_coding	4.23851	3.80012	3.45023	3.99455	4.16402	4.86243	2.31962	2.58134	2	3.58402	3.58428	2.32198	3.31934	2.58331	2.99697	2.80485	2.80456	2.80409
Down	ENSG00000143674	-2.08864	0.000177	MAP3K21	1q42.2	protein_coding	4.74473	4.99114	5.07468	4.85171	5.41938	4.00387	2.99423	3.69291	3.79764	3.58402	2.58462	3.58512	2.99785	3.31895	3.16655	3.99562	3.69592	3.16569
Down	ENSG00000021461	-2.07326	2.37e-05	CYP3A43	7q22.1	protein_coding	5.54367	6.07793	5.07468	5.94739	5.92364	6.37995	4.69067	3.57771	4.15935	4.16882	4.16912	3.58512	3.69746	2.58331	3.80302	4.083	3.9021	3.45458
Down	ENSG00000261150	-2.05842	0.000579	EPPK1	8q24.3	protein_coding	4.23851	5.23886	4.68819	4.51756	5.12256	4.09141	3.16352	3.31541	2.31922	3.80634	5.04349	4.95441	2.80551	3.69701	3.80302	4.99489	4.45408	4.7484
Down	ENSG00000170954	-2.05008	0.00242	ZNF415	19q13.42	protein_coding	4.31239	4.16205	4.79494	5.35099	5.77432	5.67718	2.58112	2.99457	2.80154	3.90585	2.58462	4.39251	2.32107	3.80381	3.31829	3.6964	3.80269	4.38615
Down	ENSG00000196208	-2.03807	8.69e-23	GREB1	2p25.1	protein_coding	8.54278	8.48183	8.20002	8.39369	8.33235	7.38007	6.34656	6.36468	6.49478	6.47438	6.28442	6.50802	6.22474	6.65345	6.45364	6.40382	6.63758	6.62204
Down	ENSG00000135549	-2.01975	5.25e-09	PKIB	6q22.31	protein_coding	6.01117	6.3123	5.74147	6.25989	5.99288	5.04893	4.23881	3.69291	4.31105	4.80614	5.16901	4.9071	4.69679	4.16607	4.31707	4.85295	4.63836	5.20266
Down	ENSG00000153157	-2.00186	2.35e-21	SYCP2L	6p24.2	protein_coding	7.50403	7.35643	7.57077	7.8446	7.81909	7.81885	5.48133	5.38247	5.86996	6.68514	6.10755	6.64409	5.45551	5.61016	5.5794	6.10302	5.63784	6.10134
Down	ENSG00000135838	-1.99322	5.73e-38	NPL	1q25.3	protein_coding	7.30125	7.35643	7.2805	7.0804	7.18244	6.99368	5.38187	5.23819	5.15783	5.49056	5.67148	5.70066	5.7509	5.35308	5.5794	5.57961	5.6944	5.5166
Down	ENSG00000157617	-1.96503	2.01e-07	C2CD2	21q22.3	protein_coding	4.98956	5.38315	4.79494	5.41967	5.48494	5.13385	3.31501	3.69291	3.9898	4.52239	5.16901	4.45963	3.69746	3.16717	3.16655	4.51874	4.69491	4.69399
Down	ENSG00000166123	-1.96233	1.92e-14	GPT2	16q11.2	protein_coding	6.88329	6.56015	6.49394	6.59294	7.278	7.18492	4.84802	4.79803	4.79569	5.35628	5.39138	5.9775	4.58137	5.08309	4.94891	6.12378	5.6664	5.6934
Down	ENSG00000164342	-1.93763	0.000455	TLR3 ENSG00000164342	4q35.1	protein_coding	7.0108	6.78465	6.67257	6.46879	6.83816	4.17394	4.98989	4.89746	5.76874	5.35628	5.16901	5.55481	4.64024	5.16552	4.24314	5.66704	4.51816	5.24111
Down	ENSG00000128045	-1.93502	0.031	RASL11B	4q12	protein_coding	4.38266	4.63535	3.57532	4.63775	5.3507	5.7052	2.58112	2.99457	2.80154	4.24681	3.16935	2	3.16753	2.99752	3.31829	3.16668	3.45527	2.32041
Down	ENSG00000204851	-1.90711	8.94e-05	PNMA8B	19q13.32	protein_coding	5.51267	5.57567	4.74255	5.54794	5.54764	6.2337	3.16352	3.57771	4.38131	4.3208	4.80647	4.08765	4.24452	2.99752	3.69624	3.80318	4.08246	3.99429
Down	ENSG00000120645	-1.90657	6.18e-07	IQSEC3	12p13.33	protein_coding	5.57403	5.77196	5.03167	6.29688	6.14258	6.52849	3.89842	3.31541	4.31105	4.39117	3.80662	4.70064	3.99677	3.45628	4.1652	3.99562	4.08246	3.57988
Down	ENSG00000143217	-1.90316	0.00267	NECTIN4	1q23.3	protein_coding	3.89815	3.69343	3.79702	3.69541	4.24194	4.46365	2.31962	2.58134	2.80154	4.3208	4.16912	3.90707	2.32107	3.16717	2.99697	3.99562	4.45408	4.31583
Down	ENSG00000166473	-1.89507	0.011	PKD1L2 ENSG00000166473	16q23.2	polymorphic_pseudogene	4.16065	4.31383	3.89628	3.80216	3.90133	2.80957	3.45209	2.8027	2.99321	4.24681	3.90613	3.70061	2.80551	2.80523	2.58294	3.16668	2.58279	3.31736
Down	ENSG00000171812	-1.89343	0.0326	COL8A2	1p34.3	protein_coding	4.51371	4.07972	4.68819	4.5789	5.3507	3.46271	3.45209	3.31541	3.16238	3.16914	3.16935	3.32207	2.99785	2.99752	2.80476	4.74991	3.58061	2.32041
Down	ENSG00000165475	-1.87012	7.48e-13	CRYL1	13q12.11	protein_coding	7.22679	7.1399	7.55567	7.74105	7.96407	8.69859	5.79663	5.51363	5.34527	6.44159	5.90593	6.04462	5.80335	5.31747	5.38682	5.63848	5.92463	6.01521
Down	ENSG00000229891	-1.86621	0.0465	LINC01315	22q13.2	lncRNA	4.07835	4.23993	4.15866	4.0819	5.45253	5.55931	3.45209	2.99457	3.31377	3.45853	2.99948	3.45958	2	2.80523	2.80476	4.24332	4.38703	2.32041
Down	ENSG00000251364	-1.86165	1.4e-12		11p15.4	lncRNA	8.3236	8.29377	7.70688	8.96433	8.92025	7.80596	6.15901	5.9898	6.29086	7.34735	7.15887	7.24816	6.79026	6.12461	6.45364	7.28893	7.31555	7.15246
Down	ENSG00000140873	-1.84338	1.92e-09	ADAMTS18	16q23.1	protein_coding	9.94231	9.8228	9.77836	9.9571	9.7901	7.89989	8.00543	8.07143	7.99782	8.35175	8.28438	8.45145	7.92057	8.0984	8.03294	8.37793	8.18337	8.10101
Down	ENSG00000169385	-1.83591	1.49e-05	RNASE2	14q11.2	protein_coding	5.66143	5.71855	5.11645	5.038	5.27859	5.52827	4.38297	3.31541	4.38131	2.80675	2.80691	2.32198	3.90373	3.31895	4.1652	2.99708	2.32062	2.80409
Down	ENSG00000140853	-1.83535	1.25e-29	NLRC5	16q13	protein_coding	8.0757	8.0453	7.82496	8.37652	8.24517	8.46862	6.13884	6.17954	5.51114	6.65685	6.58397	6.45966	6.48773	6.50305	6.22307	6.7223	6.70796	6.56255
Down	ENSG00000142677	-1.82856	2.55e-09	IL22RA1	1p36.11	protein_coding	5.98881	5.48262	5.60141	6.57799	6.20227	7.07109	4.23881	4.45053	3.5759	5.69913	6.04343	5.78158	4.16657	4.31796	3.90244	5.69505	5.85189	5.87554
Down	ENSG00000268658	-1.79473	0.00567	LINC00664	19p12	lncRNA	4.23851	3.99241	4.07639	4.5789	4.24194	3.17279	2.99423	3.16389	2.80154	3.16914	3.90613	4.17011	2.80551	3.16717	2.80476	3.99562	3.31801	4.164
Down	ENSG00000133392	-1.78835	0.00253	MYH11	16p13.11	protein_coding	4.8477	4.07972	5.19653	3.90156	4.99336	4.09141	2.99423	3.57771	3.79764	4.85676	3.90613	4.24812	3.16753	2.99752	3.80302	3.99562	3.9951	3.57988
Down	ENSG00000064201	-1.78391	2.07e-21	TSPAN32	11p15.5	protein_coding	8.02167	8.08805	7.67229	8.47259	8.5924	9.04678	5.94339	6.07722	6.60165	6.71288	6.999	7.00023	6.29969	6.06143	6.18409	6.74926	6.86405	6.6074
Down	ENSG00000171388	-1.77302	1.48e-300	APLN	Xq26.1	protein_coding	12.6581	12.6087	12.6674	12.0334	11.9502	11.8553	10.8803	10.8502	10.8537	10.094	9.93855	10.0784	10.9579	10.8523	10.8473	10.0896	9.97077	10.0504
Down	ENSG00000169621	-1.76124	1.15e-08	APLF	2p13.3	protein_coding	6.36368	6.77159	6.86864	7.06976	7.35015	6.07094	5.19915	5.34773	5.23575	6.30244	5.90593	6.28563	5.12546	4.45538	4.74972	6.40382	6.08131	6.29654
Down	ENSG00000172901	-1.75366	0.00875	LVRN	5q23.1	protein_coding	6.13849	5.38315	5.51033	5.9001	6.14258	4.09141	4.98989	4.63472	3.45078	4.24681	4.75401	4.64406	3.99677	3.16717	4.1652	5.51823	4.57951	4.31583
Down	ENSG00000130584	-1.75258	1.94e-08	ZBTB46	20q13.33	protein_coding	5.66143	5.77196	5.84449	6.57799	6.18265	6.49678	4.57534	4.31323	4.15935	5.08621	5.16901	5.58518	3.99677	3.58166	4.5799	5.66704	5.6087	4.7484
Down	ENSG00000170412	-1.75137	1.81e-06	GPRC5C ENSG00000170412	17q25.1	protein_coding	7.08645	7.26625	7.00832	7.96439	7.90542	9.59384	5.48133	5.54463	5.57249	5.85666	6.0214	5.88287	4.99623	5.45492	5.66683	5.90144	5.82681	5.54762
Down	ENSG00000165202	-1.74871	0.000851	OR1Q1	9q33.2	protein_coding	4.69035	5.12031	3.89628	5.35099	5.08077	4.32605	3.31501	3.31541	3.16238	3.58402	3.90613	3.58512	3.90373	3.16717	3.16655	3.80318	3.69592	3.99429
Down	ENSG00000184271	-1.74588	3.64e-07	POU6F1	12q13.13	protein_coding	6.44804	6.67676	6.39558	6.65123	7.01501	8.044	4.89688	4.69123	4.4483	6.32058	5.75393	6.00022	5.28153	4.85371	5.12391	5.97181	6.2792	5.72087
Down	ENSG00000157601	-1.70863	7.78e-11	MX1	21q22.3	protein_coding	6.83397	7.00141	6.95176	7.36794	7.61461	7.89381	5.68978	5.54463	5.71534	6.5378	5.92977	6.14997	4.80366	4.45538	5.31646	6.10302	6.29757	6.14255
Down	ENSG00000189269	-1.6993	1.17e-11	DRICH1	22q11.23	protein_coding	9.64276	9.69382	9.7438	9.23118	9.32113	10.5228	7.98298	7.86582	8.0034	7.53777	7.66433	7.0877	8.06184	7.95512	8.17392	7.20377	7.40301	7.14234
Down	ENSG00000005381	-1.69674	0.00291	MPO	17q22	protein_coding	4.44967	4.23993	4.5116	5.038	4.57864	4.58926	3.16352	3.79959	2.80154	2.58449	2.99948	3.32207	3.45669	2.80523	2.99697	2.80485	2.80456	2
Down	ENSG00000119121	-1.69174	0.0277	TRPM6	9q21.13	protein_coding	3.57702	4.07972	4.07639	4.0819	4.45322	3.17279	2	3.45251	3.16238	3.32108	3.32131	3.00012	2.32107	2.99752	2.99697	3.31843	3.45527	2.99619
Down	ENSG00000137558	-1.68918	0.0284	PI15	8q21.13	protein_coding	5.11872	4.94537	4.44758	4.85171	4.51729	2.80957	3.45209	2.8027	3.31377	2.99929	3.32131	3.58512	4.4559	2.80523	3.80302	2.99708	3.45527	3.16569
Down	ENSG00000037965	-1.68728	0.0011	HOXC8	12q13.13	protein_coding	6.54316	6.19987	6.27166	5.99318	6.24074	8.08723	4.84802	5.16025	4.94235	5.55329	5.16901	5.20967	4.31848	4.45538	4.94891	4.31726	5.08169	5.4525
Down	ENSG00000232859	-1.67267	3.17e-06	LYRM9	17q11.2	protein_coding	6.61791	6.8104	6.7674	7.67235	7.62192	8.88163	4.69067	4.94472	5.65988	5.92942	5.69949	6.49208	5.55064	4.80311	5.12391	6.24239	5.99387	5.99285
Down	ENSG00000106804	-1.67081	2.36e-05	C5	9q33.2	protein_coding	5.68943	5.54532	6.42912	5.69373	6.20227	5.13385	4.23881	4.74562	4.51232	4.75368	4.5841	4.85819	4.4559	4.08367	4.63876	4.80235	3.9951	5.27856
Down	ENSG00000138193	-1.66918	9.02e-07	PLCE1	10q23.33	protein_coding	6.80867	6.7045	5.81942	6.436	6.96993	6.11338	4.69067	4.51458	5.27319	4.90566	5.04349	5.1295	5.48793	5.08309	4.45447	5.16473	5.03865	5.08074
Down	ENSG00000157343	-1.66776	9.49e-05	ARMC12	6p21.31	protein_coding	7.04371	7.07763	7.42047	7.39378	7.24999	9.11886	5.19915	5.71786	5.91802	5.99867	5.39138	6.08769	5.24407	5.66786	5.74927	5.60935	5.27953	5.6654
Down	ENSG00000198453	-1.66282	1.31e-06	ZNF568 ENSG00000198453	19q13.12	protein_coding	5.66143	5.51431	5.07468	5.74815	6.05895	5.75966	3.99134	4.45053	4.31105	5.04315	5.85702	5.08767	3.69746	3.80381	3.80302	5.45412	5.16411	5.72087
Down	ENSG00000179593	-1.66221	1.27e-06	ALOX15B	17p13.1	protein_coding	5.34679	5.34841	5.60141	5.51692	5.45253	6.25281	3.99134	3.69291	4.07706	4.64267	4.08667	4.45963	3.99677	3.99628	4.3874	4.74991	4.16484	4.51727
Down	ENSG00000139278	-1.65988	0.00553	GLIPR1	12q21.2	protein_coding	5.48098	5.03549	4.8455	4.85171	5.27859	3.00258	4.31269	3.57771	3.9898	4.80614	4.45859	4.08765	3.99677	3.16717	3.45557	4.80235	4.3167	4.31583
Down	ENSG00000170509	-1.64899	0.0264	HSD17B13	4q22.1	protein_coding	3.69219	4.16205	3.79702	5.31538	5.38545	5.36221	3.45209	3.31541	2.58044	4.52239	3.45878	3.00012	2.80551	2.58331	2.32072	4.16538	3.1663	4.08164
Down	ENSG00000239827	-1.64868	0.012	SUGT1P3	13q14.11	transcribed_unprocessed_pseudogene	4.51371	3.80012	4.2365	4.99364	5.3151	4.7048	3.45209	3.31541	3.16238	4.24681	3.90613	3.70061	2.99785	2.58331	2.99697	2.58302	4.3167	3.31736
Down	ENSG00000206538	-1.64867	5.82e-05	VGLL3	3p12.1	protein_coding	6.44804	6.74513	6.09488	6.65123	6.88748	5.21405	4.51402	5.23819	4.84625	4.80614	5.16901	4.58516	5.12546	4.3883	5.27995	5.16473	5.35165	4.90029
Down	ENSG00000128322	-1.64842	6.02e-40	IGLL1	22q11.23	protein_coding	14.0702	14.0811	14.2224	13.9621	13.9725	14.6326	12.4301	12.4154	12.395	12.0518	12.0365	12.0066	12.5232	12.5279	12.5707	11.8886	11.8627	11.975
Down	ENSG00000121101	-1.64789	0.000274	TEX14	17q22	protein_coding	4.74473	5.20042	5.54133	4.74869	4.69402	5.13385	3.99134	3.31541	3.31377	4.99876	4.39148	4.00018	3.45669	4.3883	4.24314	3.99562	4.38703	4.4532
Down	ENSG00000180539	-1.64441	1.33e-07	C9orf139	9q34.3	lncRNA	6.43156	6.93271	6.71398	6.4849	6.62207	6.48066	5.44893	5.07786	4.79569	6.24659	4.85709	5.42648	5.04061	4.99566	5.54903	5.08231	5.27953	5.41935
Down	ENSG00000130702	-1.6385	2.1e-32	LAMA5	20q13.33	protein_coding	10.1988	10.2902	9.84976	10.9389	11.3289	10.6925	8.30147	8.50493	8.49433	9.1635	9.26342	9.23146	8.50749	8.52257	8.63423	9.43506	9.38582	9.31885
Down	ENSG00000245573	-1.63674	3.49e-05	BDNF-AS	11p14.1	lncRNA	6.07623	6.01286	6.25305	6.40246	6.33263	5.13385	4.57534	4.31323	4.7433	5.64255	4.75401	5.20967	5.24407	4.51947	4.24314	4.94911	5.27953	5.80028
Down	ENSG00000256043	-1.63566	0.000738	CTSO	4q32.1	protein_coding	5.23725	5.07852	5.11645	5.94739	5.99288	4.64819	3.69245	4.45053	3.5759	3.90585	3.90613	3.45958	3.69746	3.45628	3.80302	3.16668	3.9951	4.08164
Down	ENSG00000085982	-1.62701	4.62e-20	USP40	2q37.1	protein_coding	7.19784	7.3995	7.2805	7.1528	7.41885	7.51284	5.66178	5.74481	5.07546	5.88132	5.75393	5.95442	5.82888	6.01771	5.94852	6.0606	5.87655	5.85088
Down	ENSG00000214946	-1.61781	0.00115	TBC1D26	17p12	protein_coding	4.63384	4.57652	4.5116	5.66572	5.51663	6.00483	3.31501	3.16389	3.45078	4.52239	3.32131	4.32212	3.80428	2.99752	3.45557	3.31843	3.45527	3.80191
Down	ENSG00000077274	-1.61468	7.68e-05	CAPN6	Xq23	protein_coding	6.87111	6.71817	6.2151	7.39378	7.35891	5.78614	5.07727	5.44954	4.94235	5.61341	5.55365	5.58518	5.35366	4.24401	5.38682	4.99489	5.27953	5.35067
Down	ENSG00000197603	-1.60377	2.46e-09	CPLANE1	5p13.2	protein_coding	7.99388	7.96731	7.55567	8.16775	8.43958	7.12395	6.38131	6.60427	5.94146	7.05391	6.90589	6.68673	6.16585	6.12461	6.46993	7.21348	6.85167	7.00384
Down	ENSG00000172460	-1.59376	1.77e-07	PRSS30P	16p13.3	lncRNA	7.46407	7.06698	7.54041	7.98153	7.61461	8.61243	5.19915	5.63384	5.54214	6.18849	6.35657	6.55482	6.24384	6.42154	5.66683	6.03891	6.29757	6.46845
Down	ENSG00000134460	-1.5855	0.000139	IL2RA	10p15.1	protein_coding	6.29245	6.21923	6.05247	6.66544	6.25959	6.43118	5.48133	5.31214	4.38131	4.80614	5.08655	4.80756	4.52	4.51947	3.45557	4.99489	5.6087	5.24111
Down	ENSG00000138642	-1.57648	1.48e-38	HERC6	4q22.1	protein_coding	8.07039	7.8604	7.96873	8.43575	8.27328	8.40597	6.31095	6.46534	6.46273	7.67809	7.33884	7.72816	6.40528	6.51882	6.45364	7.4781	7.46934	7.70677
Down	ENSG00000158321	-1.57352	0.0281	AUTS2	7q11.22	protein_coding	4.89655	5.23886	5.11645	6.14288	7.37629	4.81178	3.31501	4.74562	3.16238	4.80614	4.45859	4.80756	3.69746	3.69701	3.69624	5.54924	5.51759	4.69399
Down	ENSG00000205078	-1.57193	0.00415	SYCE1L	16q23.1	protein_coding	7.88308	8.06683	8.60771	8.3057	8.59611	11.2158	6.89572	6.54417	6.3446	6.69908	7.01023	6.83312	6.76403	6.68173	6.81432	6.877	7.01603	6.82553
Down	ENSG00000113389	-1.56827	0.00173	NPR3	5p13.3	protein_coding	5.23725	5.63453	4.94158	6.35063	5.66543	4.46365	4.31269	3.31541	4.07706	4.64267	4.75401	4.80756	3.69746	4.08367	4.24314	4.6955	4.16484	4.7484
Down	ENSG00000105538	-1.56401	3.99e-06	RASIP1	19q13.33	protein_coding	6.03319	5.57567	6.05247	6.59294	6.60743	7.63441	4.63415	4.51458	4.07706	5.35628	5.55365	5.61493	4.52	4.80311	4.45447	5.72252	5.12349	5.4525
Down	ENSG00000153237	-1.56255	0.0115	CCDC148	2q24.1	protein_coding	4.51371	3.80012	3.57532	4.24219	4.24194	4.39649	3.69245	3.31541	2.99321	4.08638	4.16912	4.58516	2.32107	2.80523	2.58294	4.80235	4.24277	4.31583
Down	ENSG00000092068	-1.55852	5.79e-08	SLC7A8	14q11.2	protein_coding	6.83397	6.5902	6.39558	7.27832	7.57753	7.03842	4.69067	4.99048	5.15783	5.64255	5.75393	5.80758	5.20561	5.82828	4.85275	6.27986	6.31572	5.74783
Down	ENSG00000088367	-1.55765	0.00995	EPB41L1	20q11.23	protein_coding	5.19881	5.31281	4.44758	5.54794	6.63657	5.52827	4.16094	4.63472	3.31377	3.90585	4.3211	4.17011	3.69746	2.99752	3.16655	4.80235	4.74932	4.31583
Down	ENSG00000182264	-1.55751	0.00574	IZUMO1	19q13.33	protein_coding	4.51371	5.07852	3.79702	4.5789	4.57864	4.95869	3.89842	3.57771	2.58044	3.45853	4.08667	3.80753	3.69746	3.31895	2.99697	4.16538	4.08246	4.38615
Down	ENSG00000147145	-1.55377	0.0157	LPAR4	Xq21.1	protein_coding	5.2747	5.82347	5.34448	5.9001	5.54764	3.46271	4.38297	4.23934	4.68893	4.39117	4.3211	4.9071	3.58209	4.31796	3.45557	5.20424	4.99428	5.5166
Down	ENSG00000261645	-1.54732	0.000407	DISC1FP1	11q14.3	lncRNA	5.74384	5.71855	5.63053	6.62238	5.3507	4.95869	4.57534	4.07915	4.7433	4.90566	5.20853	5.32214	4.4559	3.80381	4.24314	4.99489	4.90122	5.5166
Down	ENSG00000135406	-1.54408	0.000203	PRPH	12q13.12	protein_coding	6.55843	6.49811	6.60081	7.70022	7.37629	9.14723	4.63415	4.99048	4.79569	5.92942	6.33887	6.12951	5.42235	5.04004	5.60913	6.12378	6.16375	6.63654
Down	ENSG00000117226	-1.54024	2.09e-09	GBP3	1p22.2	protein_coding	6.55843	6.61963	6.60081	6.59294	6.53189	6.1947	4.89688	4.8486	4.7433	5.75358	5.42533	5.70066	5.77736	5.12489	5.31646	5.35228	5.12349	5.8258
Down	ENSG00000180549	-1.53761	3.66e-05	FUT7	9q34.3	protein_coding	8.59921	8.85104	8.65099	8.34596	8.41876	10.1913	7.04407	6.87213	7.42133	6.50644	6.78037	6.10875	7.33564	7.21434	7.20355	6.70863	6.54833	6.82553
Down	ENSG00000128815	-1.53536	4.47e-16	WDFY4	10q11.23	protein_coding	10.1379	10.0893	9.73041	10.5683	10.3718	9.52083	8.27399	8.32017	8.4044	8.91149	8.83503	8.95443	8.53101	8.69553	8.56385	8.8397	8.78468	8.91725
Down	ENSG00000114455	-1.52373	0.012	HHLA2	3q13.13	protein_coding	5.71689	4.69187	4.94158	5.66572	5.66543	4.64819	3.31501	4.45053	4.07706	3.80634	3.32131	3.90707	4.38883	2.80523	3.90244	3.80318	3.69592	4.51727
Down	ENSG00000150681	-1.51847	2.48e-11	RGS18 ENSG00000150681	1q31.2	protein_coding	8.83052	8.5674	8.85907	8.13749	8.38482	7.13429	7.52785	7.19886	7.43791	7.23703	6.999	6.8706	7.09385	7.05047	7.21326	7.2517	7.02708	7.11154
Down	ENSG00000204219	-1.5078	0.000287	TCEA3	1p36.12	protein_coding	6.29245	6.36539	5.65907	6.97024	6.82556	7.78642	5.07727	4.45053	4.31105	4.99876	4.52271	5.17014	5.51963	4.75066	3.99545	4.80235	4.90122	5.24111
Down	ENSG00000182326	-1.50686	1.02e-07	C1S	12p13.31	protein_coding	6.17855	6.23833	5.9172	6.14288	6.40216	6.71921	4.51402	5.03483	4.57363	4.80614	4.80647	5.39253	4.52	5.04004	4.74972	4.99489	4.85234	4.24191
Down	ENSG00000139626	-1.50453	1.22e-13	ITGB7	12q13.13	protein_coding	6.87111	6.6907	6.7674	7.4767	7.42721	7.92393	5.74419	4.89746	5.38	5.99867	6.32095	6.37527	5.48793	5.20503	5.35207	6.40382	6.33363	6.3503
Down	ENSG00000140986	-1.49868	0.0404	RPL3L ENSG00000140986	16p13.3	protein_coding	4.44967	3.69343	3.45023	2.99637	3.69519	4.09141	2.58112	2.99457	2.80154	3.45853	4.08667	4.17011	2.58353	3.69701	2.99697	3.58107	4.08246	3.9013
Down	ENSG00000236719	-1.49387	0.00223	OVAAL	1q25.3	lncRNA	3.99106	4.51519	4.3806	4.74869	4.45322	4.46365	3.45209	2.99457	3.16238	4.08638	3.32131	4.17011	3.16753	3.31895	3.45557	4.38759	4.24277	4.24191
Down	ENSG00000173918	-1.47725	0.013	C1QTNF1	17q25.3	protein_coding	5.44859	4.38412	4.3806	4.31611	4.51729	4.64819	3.79911	2.99457	2.99321	3.32108	3.16935	3.70061	4.16657	4.16607	3.45557	3.80318	2.99673	3.9013
Down	ENSG00000172733	-1.47574	0.0143	PURG	8p12	protein_coding	5.23725	4.89811	4.8455	5.27888	5.45253	3.70401	3.99134	4.16147	4.15935	4.52239	4.75401	3.32207	3.45669	3.58166	3.31829	4.80235	4.16484	4.63745
Down	ENSG00000142798	-1.47478	2.05e-08	HSPG2	1p36.12	protein_coding	7.0108	7.06698	6.03078	8.58152	8.39338	8.02744	5.48133	5.27564	5.03244	6.30244	6.89382	6.57009	5.48793	5.51903	5.48632	6.48627	6.73517	6.70691
Down	ENSG00000139547	-1.46959	0.0411	RDH16	12q13.3	protein_coding	4.8477	4.57652	4.74255	5.60803	5.41938	7.27181	3.79911	3.69291	3.79764	4.95296	3.58428	3.80753	2.99785	2.80523	4.08282	3.80318	3.9951	4.24191
Down	ENSG00000181031	-1.46529	8.33e-10	RPH3AL	17p13.3	protein_coding	5.89575	6.21923	6.41245	6.93548	7.03703	7.34488	4.94414	5.23819	4.51232	5.45815	5.67148	5.88287	4.75122	4.51947	5.03906	5.69505	5.4859	5.74783
Down	ENSG00000151224	-1.4642	0.00136	MAT1A	10q22.3	protein_coding	6.01117	5.66309	4.68819	5.38574	5.51663	5.43094	4.31269	3.69291	4.15935	4.52239	4.80647	4.17011	4.24452	4.85371	4.24314	5.31667	4.08246	4.63745
Down	ENSG00000186235	-1.4641	0.0149	LINC02610	2q37.3	lncRNA	4.38266	4.74626	5.54133	5.77462	5.16318	6.34475	4.63415	2.58134	3.5759	4.24681	4.906	4.64406	3.99677	3.69701	3.58092	4.51874	4.24277	4.63745
Down	ENSG00000144488	-1.4631	8.8e-08	ESPNL	2q37.3	protein_coding	6.51215	6.92094	6.55598	7.03734	7.41885	7.87543	5.48133	5.27564	5.74229	5.75358	6.06512	6.22905	5.04061	4.69624	5.38682	6.12378	6.20327	5.77429
Down	ENSG00000186417	-1.46228	5.29e-07	GLDN	15q21.2	protein_coding	5.63288	6.19987	6.30816	6.2785	6.05895	5.98211	4.84802	4.74562	4.63243	4.80614	4.69957	5.0446	4.58137	5.20503	4.3874	4.16538	4.51816	4.31583
Down	ENSG00000011677	-1.45785	1.44e-10	GABRA3	Xq28	protein_coding	6.51215	6.27579	6.54072	6.80034	7.02606	6.37995	5.27504	4.99048	4.8951	5.61341	5.72697	5.9775	4.85426	4.99566	5.48632	5.92528	5.57897	5.87554
Down	ENSG00000099785	-1.45573	3.25e-07	MARCHF2	19p13.2	protein_coding	6.83397	6.94439	7.0734	7.58533	7.78045	8.64173	4.98989	5.63384	5.89419	6.06476	6.33887	5.78158	5.82888	5.61016	5.31646	5.97181	6.12312	6.18262
Down	ENSG00000165171	-1.44309	0.0118	METTL27	7q11.23	protein_coding	4.51371	5.38315	4.68819	5.54794	4.99336	6.25281	4.31269	4.16147	3.5759	4.69924	4.39148	4.17011	2.58353	3.31895	3.99545	4.80235	4.69491	4.24191
Down	ENSG00000162645	-1.44303	4.69e-11	GBP2	1p22.2	protein_coding	7.02185	7.21896	7.04123	7.53204	7.69299	8.39741	5.79663	5.84785	5.68788	6.84412	6.68551	6.55482	5.58101	5.38783	5.97159	6.57936	6.73517	6.73413
Down	ENSG00000140968	-1.43249	1e-11	IRF8	16q24.1	protein_coding	6.7434	6.89709	6.95176	6.93548	7.10115	7.16488	5.11905	5.9898	4.94235	6.20811	6.33887	6.12951	5.77736	5.72334	5.2425	6.38675	6.14358	6.14255
Down	ENSG00000184058	-1.4312	0.0166	TBX1	22q11.21	protein_coding	5.2747	4.94537	5.37921	5.66572	6.56258	6.98227	4.23881	4.51458	3.9898	4.58378	4.9533	4.00018	2.99785	2.99752	4.5799	5.2427	5.12349	4.51727
Down	ENSG00000006016	-1.42642	0.000297	CRLF1	19p13.11	protein_coding	6.64675	7.00141	7.01937	6.95874	7.52395	8.82848	5.48133	5.60472	5.27319	5.52227	6.0214	5.61493	5.42235	5.7503	5.72231	6.27986	6.14358	6.05892
Down	ENSG00000187554	-1.41147	0.0148	TLR5	1q41	protein_coding	4.79713	4.16205	4.44758	4.99364	4.94759	3.70401	3.69245	3.69291	3.31377	4.24681	5.04349	5.20967	3.69746	2.99752	3.16655	4.85295	5.12349	4.164
Down	ENSG00000119547	-1.41112	2.89e-08	ONECUT2	18q21.31	protein_coding	9.4165	9.36061	8.89252	10.0026	9.95966	8.77329	7.84662	8.06609	7.98095	7.99296	8.42105	8.37092	7.73048	7.79603	7.60876	8.58668	8.62652	8.58491
Down	ENSG00000183960	-1.40507	0.00333	KCNH8	3p24.3	protein_coding	5.48098	5.54532	6.11562	6.03756	6.18265	4.46365	4.38297	4.8486	4.68893	5.69913	5.12837	5.20967	4.31848	3.69701	4.80215	4.94911	4.85234	5.12253
Down	ENSG00000197757	-1.40405	1.7e-12	HOXC6	12q13.13	protein_coding	6.29245	6.46606	6.68651	6.82587	6.82556	7.04939	5.07727	5.34773	5.38	5.52227	5.75393	5.67265	5.16609	4.85371	5.2425	5.97181	5.72188	5.4525
Down	ENSG00000198520	-1.40382	0.0364	ARMH1	1p34.1	protein_coding	4.51371	4.57652	4.68819	6.08062	5.54764	7.43966	4.23881	2.99457	3.5759	4.64267	4.3211	4.32212	3.31934	3.69701	2.99697	3.80318	3.80269	3.80191
Down	ENSG00000118514	-1.40236	0.0186	ALDH8A1	6q23.3	protein_coding	5.11872	4.69187	5.60141	5.20297	5.38545	5.9117	3.69245	4.63472	4.79569	3.45853	3.90613	4.32212	3.45669	3.16717	3.58092	4.31726	3.45527	4.164
Down	ENSG00000134698	-1.39312	2.87e-05	2004-08-01	1p34.3	protein_coding	5.51267	5.84855	5.19653	5.99318	6.10137	5.36221	4.23881	4.63472	4.23719	5.08621	5.16901	4.9071	4.80366	3.80381	4.08282	5.08231	4.9485	4.7484
Down	ENSG00000120896	-1.38745	4.55e-08	SORBS3	8p21.3	protein_coding	9.17302	8.91179	8.91044	9.06156	9.17485	10.3494	7.59601	7.7442	7.40456	7.76016	7.57642	7.72816	7.71687	7.63177	7.68753	7.74915	7.91243	8.08525
Down	ENSG00000163518	-1.38189	0.0359	FCRL4	1q23.1	protein_coding	6.80867	6.52946	6.68651	4.90059	5.48494	3.17279	5.07727	5.03483	5.03244	4.08638	4.24711	3.70061	5.48793	5.87802	5.5794	2.58302	2.99673	2.80409
Down	ENSG00000198435	-1.37859	5.94e-09	NRARP	9q34.3	protein_coding	6.85884	6.49811	6.91672	6.59294	6.77404	6.85047	5.77065	5.60472	5.51114	5.20819	4.9991	4.9071	5.61075	4.85371	5.31646	5.60935	5.45349	4.90029
Down	ENSG00000226321	-1.37083	3.36e-09	CROCC2	2q37.3	protein_coding	6.31059	6.18025	6.09488	6.31502	6.41903	6.85047	5.07727	5.27564	4.57363	5.49056	5.55365	5.61493	4.64024	5.04004	4.94891	5.20424	5.42033	5.41935
Down	ENSG00000116574	-1.35459	6.95e-06	RHOU	1q42.13	protein_coding	5.98881	6.23833	5.96371	6.40246	6.69314	5.95902	4.31269	4.94472	4.8951	4.90566	4.45859	5.00021	4.95044	5.31747	4.3874	4.90183	4.69491	5.20266
Down	ENSG00000179397	-1.35413	0.0386	CATSPERE	1q44	protein_coding	3.89815	3.99241	4.94158	3.99455	3.69519	4.81178	2.99423	3.57771	3.31377	2.99929	3.16935	3.45958	3.99677	2.99752	3.16655	3.31843	3.45527	3.45458
Down	ENSG00000185100	-1.35135	7.88e-10	ADSS1	14q32.33	protein_coding	6.89536	7.00141	7.19535	7.59279	7.24999	7.95344	5.74419	5.96709	5.44706	6.55323	6.26581	6.37527	5.63989	5.42177	6.14402	6.22329	6.5787	6.2216
Down	ENSG00000168477	-1.34747	0.000162	TNXB	6p21.32	protein_coding	5.51267	5.71855	5.23497	6.57799	6.16276	5.52827	3.99134	3.79959	4.51232	5.12803	4.906	5.32214	4.31848	4.3883	4.80215	4.99489	4.9485	4.85141
Down	ENSG00000070718	-1.34253	3.24e-17	AP3M2	8p11.21	protein_coding	7.44777	7.66954	7.7137	7.61493	7.81272	7.64891	6.25583	6.27508	6.03161	6.47438	6.47475	6.62959	6.04034	6.80257	6.35178	6.45386	6.54833	6.45216
Down	ENSG00000066185	-1.33834	9.97e-07	ZMYND12	1p34.2	protein_coding	6.39802	6.11973	6.30816	7.2503	7.29638	7.24342	5.31153	5.77127	5.11723	5.90557	6.18885	6.14997	4.31848	4.51947	4.74972	6.03891	5.94808	5.92361
Down	ENSG00000250608	-1.3307	0.00771		3q22.1	lncRNA	4.07835	4.74626	4.68819	4.38643	4.45322	4.09141	3.89842	3.16389	3.16238	3.45853	4.16912	3.70061	3.16753	3.80381	3.80302	3.45572	4.24277	3.99429
Down	ENSG00000203907	-1.32637	7.39e-05	OOEP	6q13	protein_coding	6.29245	6.60499	7.04123	6.46879	6.59263	7.09247	4.89688	5.4164	5.47945	4.75368	5.24701	5.00021	5.16609	5.72334	5.74927	5.16473	4.85234	3.9013
Down	ENSG00000139572	-1.32387	0.00177	GPR84	12q13.13	protein_coding	5.54367	5.57567	5.63053	4.80112	4.74842	5.75966	3.79911	4.69123	4.7433	4.75368	4.45859	4.39251	3.90373	4.58083	4.5799	4.6955	4.57951	3.57988
Down	ENSG00000115353	-1.31913	0.0163	TACR1	2p12	protein_coding	4.74473	4.74626	4.15866	5.31538	5.20268	5.75966	3.79911	4.07915	3.79764	3.90585	3.16935	4.52376	2.80551	3.16717	3.45557	4.31726	3.80269	3.80191
Down	ENSG00000111266	-1.31451	0.0159	DUSP16	12p13.2	protein_coding	4.44967	5.27631	5.37921	5.85121	7.01501	6.04924	4.94414	4.16147	2.80154	7.34735	7.34772	7.46784	3.80428	3.31895	4.08282	7.2517	7.1332	7.58499
Down	ENSG00000119715	-1.30084	4.26e-13	ESRRB	14q24.3	protein_coding	7.72976	8.06683	7.93994	8.42326	8.33235	8.61613	6.87148	6.64776	6.309	6.90552	6.86937	6.64409	6.48773	6.9494	6.54878	6.29824	7.01603	6.67917
Down	ENSG00000130592	-1.29439	0.000471	LSP1	11p15.5	protein_coding	9.05962	9.0614	9.45523	9.36564	9.39759	11.2871	7.99985	8.10821	7.83837	7.94112	8.08113	7.9486	7.83497	7.90201	7.83952	7.82715	7.87009	7.838
Down	ENSG00000228109	-1.28993	7.22e-09	MELTF-AS1	3q29	lncRNA	6.83397	6.36539	6.86864	7.14268	7.13217	7.64168	5.48133	5.27564	5.60221	6.04306	6.10755	5.95442	5.16609	5.90226	5.42076	6.20393	6.24173	5.92361
Down	ENSG00000143416	-1.28644	6.42e-07	SELENBP1 ENSG00000143416	1q21.3	protein_coding	6.43156	6.39973	6.60081	7.1528	7.17253	7.81885	5.51301	5.54463	4.84625	6.12795	6.22784	6.40962	5.12546	5.24349	5.31646	5.80193	5.80128	6.36778
Down	ENSG00000160588	-1.27685	1.43e-06	MPZL3	11q23.3	protein_coding	6.87111	6.61963	7.06275	7.11188	7.26873	7.69156	6.05523	6.13948	5.65988	6.4905	6.62837	6.49208	5.08366	5.04004	5.5794	6.62375	6.46949	6.77401
Down	ENSG00000230565	-1.27396	0.0075	ZNF32-AS2	10q11.21	lncRNA	5.19881	4.99114	4.5116	4.99364	4.85144	5.04893	3.89842	4.45053	2.80154	4.80614	4.80647	4.95441	3.69746	3.58166	4.3874	5.03926	5.03865	4.08164
Down	ENSG00000189195	-1.27124	0.0442	BTBD8	1p22.1	protein_coding	4.44967	4.51519	4.2365	4.74869	5.16318	3.5884	3.89842	3.45251	3.79764	3.90585	3.90613	4.32212	3.31934	2.58331	3.45557	4.38759	3.69592	3.57988
Down	ENSG00000203797	-1.26964	0.00815	DDO	6q21	protein_coding	5.63288	5.54532	4.63169	6.08062	5.74786	4.91136	3.69245	4.23934	3.5759	4.90566	5.39138	5.00021	4.58137	4.45538	4.63876	4.63895	5.16411	5.48491
Down	ENSG00000155792	-1.26686	6.54e-12	DEPTOR	8q24.12	protein_coding	6.66096	6.52946	6.5097	6.81316	7.19229	6.8998	5.38187	5.60472	5.41392	6.40804	6.39134	6.08769	5.16609	5.35308	5.35207	6.50221	6.54833	6.25956
Down	ENSG00000110446	-1.2636	0.000674	SLC15A3	11q12.2	protein_coding	6.25547	6.11973	6.03078	6.80034	6.89955	8.29971	4.57534	5.07786	4.94235	6.55323	6.40841	6.50802	4.90315	5.28095	5.03906	6.549	6.5329	6.24071
Down	ENSG00000006282	-1.26085	5e-27	SPATA20	17q21.33	protein_coding	8.7923	8.8165	8.88347	9.40428	9.53161	9.58067	7.36376	7.424	7.44613	8.23701	8.15885	8.21456	7.45522	7.86549	7.87667	8.12352	8.02698	8.13714
Down	ENSG00000171695	-1.25138	0.0167	LKAAEAR1	20q13.33	protein_coding	7.99388	7.87268	8.34763	7.63673	7.85672	9.85219	7.3896	7.02287	7.00917	6.45808	6.33887	5.72814	6.43883	6.43821	6.62353	6.94854	6.54833	6.1221
Down	ENSG00000007516	-1.23867	0.00086	BAIAP3	16p13.3	protein_coding	7.64651	7.21896	7.34341	7.8194	7.89942	9.20724	6.57389	5.51363	6.00959	6.84412	6.5536	6.22905	6.2627	6.4547	6.27964	7.06042	6.50154	6.51627
Down	ENSG00000117020	-1.23567	1.19e-06	AKT3	1q44	protein_coding	7.90713	8.08277	7.83125	7.95863	8.56992	7.63441	6.31095	6.79686	6.9057	7.03205	7.32092	6.94275	6.51944	7.08265	6.6946	7.63813	7.60092	7.5161
Down	ENSG00000085871	-1.23289	9.13e-08	MGST2	4q31.1	protein_coding	8.72964	8.826	9.06243	8.50456	8.75403	9.64537	7.49649	7.5743	7.51806	7.26541	7.30278	7.4265	7.9673	7.58011	7.78194	7.23272	7.32454	7.00384
Down	ENSG00000123384	-1.23265	1.15e-08	LRP1	12q13.3	protein_coding	7.48818	7.26625	7.5172	7.88767	7.91735	8.54426	5.84722	6.41589	5.98724	6.78	6.92974	6.79465	6.20537	6.65345	6.18409	6.877	6.4856	6.72058
Down	ENSG00000267374	-1.22506	0.00936	MIR924HG	18q12.3	lncRNA	7.60302	7.55993	7.72049	7.69331	7.67204	5.04893	6.67539	6.61891	6.36208	6.71288	6.53817	6.60014	6.20537	6.56511	6.14402	6.40382	6.12312	6.57766
Down	ENSG00000101353	-1.21723	7.09e-05	MROH8	20q11.23	protein_coding	7.05451	6.49811	6.95176	6.82587	6.99265	7.85056	5.79663	5.54463	5.71534	6.16859	5.97631	5.35777	5.24407	5.7503	6.03869	5.94873	6.03825	5.72087
Down	ENSG00000145287	-1.20925	3.22e-120	PLAC8	4q21.22	protein_coding	11.356	11.3827	11.5482	11.6797	11.6358	11.765	10.2052	10.1949	10.2936	9.98443	9.98624	9.99034	10.2052	10.2179	10.2312	9.94547	9.95927	10.0517
Down	ENSG00000255153	-1.20128	0.0377	TOLLIP-AS1	11p15.5	lncRNA	5.07694	4.63535	5.15705	4.94786	4.85144	6.15461	3.69245	2.99457	4.57363	4.3208	4.64299	4.17011	4.31848	3.80381	4.08282	3.6964	4.38703	4.38615
Down	ENSG00000165424	-1.19497	2.17e-16	ZCCHC24	10q22.3	protein_coding	7.99948	7.7043	7.60785	8.29203	8.34565	7.97086	6.73034	6.29345	6.52613	7.37366	7.2374	7.49209	6.7772	6.69567	6.63803	7.34303	7.33347	7.24996
Down	ENSG00000020633	-1.19005	7.11e-21	RUNX3	1p36.11	protein_coding	10.9539	10.8771	10.852	11.0473	11.0712	11.7288	9.72151	9.72218	9.743	9.94842	9.95608	9.94275	9.70307	9.74158	9.61784	10.0763	10.0703	9.93345
Down	ENSG00000119943	-1.18552	6.52e-13	PYROXD2	10q24.2	protein_coding	8.11752	8.13467	7.98009	8.83199	8.81584	9.36487	6.98881	7.24679	6.58686	7.76016	7.84448	7.93097	6.91469	6.80257	6.90102	7.6667	7.63745	7.72723
Down	ENSG00000234745	-1.18051	0.000682	HLA-B	6p21.33	protein_coding	8.15816	8.21882	8.38656	8.44402	8.17739	9.03026	7.66815	7.5743	7.26286	6.59856	6.76719	6.64409	6.48773	6.35284	6.70841	6.94854	7.01603	7.34129
Down	ENSG00000072163	-1.18001	0.000358	LIMS2	2q14.3	protein_coding	11.3642	11.3507	11.4326	11.2323	11.2128	13.008	10.1979	10.1876	10.0818	10.0237	10.0785	10.0555	10.1081	10.2977	10.3427	10.0777	10.0089	10.1835
Down	ENSG00000163219	-1.17925	6.9e-23	ARHGAP25	2p13.3	protein_coding	7.86479	7.84179	7.91056	8.1527	8.23568	7.92988	6.74376	6.66197	6.64514	7.61332	7.29362	7.49209	6.66828	6.68173	6.92486	7.27971	7.41988	7.4844
Down	ENSG00000073670	-1.17854	0.00705	ADAM11	17q21.31	protein_coding	6.64675	6.44976	6.2151	6.40246	7.62192	7.77985	4.51402	5.23819	4.7433	5.69913	5.28448	5.28562	5.58101	5.35308	6.1028	5.60935	5.74883	5.63684
Down	ENSG00000204165	-1.17699	0.0421	CXorf65	Xq13.1	protein_coding	6.48045	6.21923	6.07383	6.35063	6.24074	8.37142	5.19915	5.31214	5.03244	5.32065	5.61376	4.75509	5.16609	5.28095	5.08211	4.51874	5.45349	4.38615
Down	ENSG00000100599	-1.17665	1.34e-05	RIN3	14q32.12	protein_coding	7.51189	7.27553	7.20507	7.67235	7.67204	8.56352	5.82215	6.29345	6.37935	6.12795	6.69945	6.8706	5.87862	6.16524	6.54878	6.62375	6.68022	6.57766
Down	ENSG00000172803	-1.17504	3.41e-05	SNX32	11q13.1	protein_coding	6.21752	6.09898	5.81942	6.16306	6.33263	6.87534	5.31153	4.79803	4.94235	5.52227	5.58402	5.32214	5.31805	5.04004	4.24314	5.45412	5.4859	5.31507
Down	ENSG00000082269	-1.175	0.000323	FAM135A	6q13	protein_coding	9.05424	8.78762	8.73719	9.00401	8.94957	7.08182	7.79601	7.71724	7.62328	7.65682	7.9415	7.9191	7.61783	7.80248	7.67353	8.10277	8.01037	7.86287
Down	ENSG00000180245	-1.17181	0.0424	RRH	4q25	protein_coding	4.57502	5.12031	4.5116	3.99455	3.99431	2.80957	4.38297	3.69291	3.45078	3.69946	3.58428	4.17011	3.58209	3.80381	3.90244	3.45572	3.69592	2.80409
Down	ENSG00000214212	-1.17138	0.00216	C19orf38	19p13.2	protein_coding	7.09694	7.0236	7.32572	7.67937	7.47639	9.24114	6.05523	5.77127	5.74229	7.00986	7.05428	6.68673	6.2627	6.26209	6.01667	6.74926	6.81387	6.76084
Down	ENSG00000160469	-1.16888	1.03e-18	BRSK1	19q13.42	protein_coding	8.35015	8.10375	8.34324	8.88457	9.07461	9.20724	6.88365	7.17924	7.10572	8.97874	8.8938	8.88593	7.26259	6.97248	7.29786	8.75244	8.90341	8.5661
Down	ENSG00000197380	-1.16629	0.0037	DACT3	19q13.32	protein_coding	5.03391	4.45114	4.31035	5.27888	5.54764	5.6486	3.45209	4.16147	3.31377	5.12803	5.08655	5.17014	3.45669	4.08367	3.69624	5.2427	4.80175	5.20266
Down	ENSG00000168758	-1.16125	2.49e-16	SEMA4C	2q11.2	protein_coding	8.55805	8.63382	8.32554	9.15768	9.15485	8.79953	7.32858	7.22781	7.16667	8.00423	8.08645	8.24816	7.50358	7.71623	7.19377	8.04409	8.12284	7.98685
Down	ENSG00000125122	-1.15707	0.033	LRRC29	16q22.1	transcribed_unitary_pseudogene	5.07694	4.99114	5.34448	5.38574	5.38545	6.82515	4.31269	4.51458	4.38131	4.52239	4.39148	4.95441	4.4559	3.69701	3.31829	4.24332	4.74932	4.63745
Down	ENSG00000160951	-1.15188	0.0179	PTGER1	19p13.12	protein_coding	6.3462	6.16036	6.37852	6.67951	7.03703	8.53648	5.74419	5.07786	5.65988	6.04306	6.12831	5.9775	4.75122	5.12489	4.6953	6.48627	6.40316	5.77429
Down	ENSG00000115267	-1.15187	9.07e-12	IFIH1	2q24.2	protein_coding	8.70928	8.86953	8.77027	8.81934	8.78689	7.88771	7.68911	7.63319	7.69401	7.98729	7.94735	7.9486	7.67525	7.5876	7.60876	8.13379	8.02698	7.88732
Down	ENSG00000166323	-1.15088	0.0263	C11orf65	11q22.3	protein_coding	4.69035	5.27631	5.76793	5.54794	5.20268	5.78614	4.51402	3.57771	4.38131	3.99894	5.39138	5.39253	4.38883	4.75066	4.08282	4.80235	5.27953	4.4532
Down	ENSG00000244041	-1.15078	0.00397	LINC01011	6p25.2	lncRNA	5.57403	5.38315	5.63053	5.74815	5.77432	6.25281	3.89842	4.63472	4.7433	5.32065	4.16912	4.70064	4.64024	3.99628	4.94891	4.31726	4.9485	4.38615
Down	ENSG00000101160	-1.15036	0.00423	CTSZ	20q13.32	protein_coding	7.08645	7.00141	7.29876	7.48474	7.24054	8.80277	5.82215	5.60472	5.71534	6.39097	6.72693	6.39255	6.24384	6.24323	6.38653	5.74948	5.94808	6.18262
Down	ENSG00000185437	-1.15	6.73e-07	SH3BGR	21q22.2	protein_coding	6.52774	6.66269	6.68651	6.50084	7.03703	6.32683	5.48133	5.79725	5.30968	6.80599	6.98769	6.58519	5.66845	5.28095	5.66683	6.29824	6.62308	6.81283
Down	ENSG00000126500	-1.14364	0.0395	FLRT1	11q13.1	protein_coding	4.69035	4.74626	4.3806	4.51756	3.99431	4.00387	3.99134	3.69291	3.79764	3.80634	3.16935	3.80753	2.99785	3.31895	4.24314	4.5801	3.80269	3.80191
Down	ENSG00000272259	-1.14232	0.000284	LINC01749	20q13.33	lncRNA	7.70254	7.42473	7.37817	8.84141	8.68597	7.53643	6.03354	6.49739	6.0957	7.60594	7.52255	7.51593	6.98451	6.29907	6.29802	7.30719	7.22245	7.05869
Down	ENSG00000284567	-1.14117	0.049	MIR223	Xq12	miRNA	4.57502	4.69187	4.63169	3.90156	3.80194	4.64819	4.23881	3.45251	3.89692	3.45853	4.08667	4.32212	3.31934	2.99752	4.1652	3.80318	3.1663	3.99429
Down	ENSG00000241525	-1.14046	0.0118		17p13.3	lncRNA	6.55843	6.57525	5.37921	6.12243	6.12213	4.58926	4.84802	5.4164	4.68893	5.55329	5.28448	5.72814	5.48793	5.28095	5.38682	5.51823	5.6664	5.16315
Down	ENSG00000121236	-1.13334	3.27e-05	TRIM6	11p15.4	protein_coding	8.05971	7.98438	7.84374	8.27359	8.15239	7.30881	7.27414	6.97814	7.20592	7.3024	7.30278	7.0877	6.14568	6.75011	6.48605	7.36062	7.40301	7.21175
Down	ENSG00000162148	-1.13314	0.000378	PPP1R32	11q12.2	protein_coding	6.83397	6.52946	6.09488	7.91171	7.58502	8.41024	4.89688	5.03483	5.51114	6.06476	5.97631	5.93096	5.87862	5.24349	5.87698	5.92528	5.51759	5.85088
Down	ENSG00000265763	-1.12975	0.00021	ZNF488	10q11.22	protein_coding	5.60375	6.21923	5.54133	5.8006	6.16276	5.95902	5.11905	5.07786	4.57363	5.39104	4.906	5.17014	4.80366	4.16607	4.90163	5.38703	4.9485	4.99333
Down	ENSG00000185198	-1.12042	0.000141	PRSS57	19p13.3	protein_coding	11.007	11.1049	11.3725	11.1469	11.1178	12.6925	10.0586	10.0471	10.0566	9.73837	9.81915	9.59456	10.0725	10.0381	10.0411	9.77718	9.87307	9.87199
Down	ENSG00000204710	-1.11979	0.00104	SPDYC	11q13.1	protein_coding	7.82748	7.64112	7.74733	8.236	8.05861	9.71938	6.70313	6.46534	6.88166	7.34735	7.08646	7.1601	6.38821	6.6391	6.77551	7.06042	7.22245	7.01498
Down	ENSG00000272620	-1.10734	2.65e-34	AFAP1-AS1	4p16.1	lncRNA	10.9335	10.899	10.5506	11.1182	11.0599	10.8992	9.79101	9.67567	9.65356	9.85034	10.0018	10.0073	9.74725	9.56871	9.75717	10.0522	9.90787	9.98959
Down	ENSG00000006837	-1.10468	4.96e-06	CDKL3	5q31.1	protein_coding	6.96573	6.95597	7.55567	6.95874	6.70694	7.07109	6.4484	6.09827	6.39642	5.88132	5.39138	5.83311	6.20537	5.58042	5.85233	5.99452	5.80128	5.8258
Down	ENSG00000168062	-1.10441	0.0115	BATF2	11q13.1	protein_coding	5.2747	5.31281	4.89434	5.77462	5.94709	6.85047	3.89842	4.69123	3.79764	5.64255	5.08655	5.55481	4.69679	3.80381	4.24314	5.16473	5.3864	5.16315
Down	ENSG00000179148	-1.10134	0.00799	ALOXE3	17p13.1	protein_coding	5.34679	5.34841	4.89434	6.05925	5.3151	4.81178	3.99134	4.5759	4.38131	5.61341	5.85702	5.39253	3.69746	4.75066	3.99545	5.42097	5.4859	5.63684
Down	ENSG00000223865	-1.09753	0.00135	HLA-DPB1	6p21.32	protein_coding	6.64675	7.11944	7.50939	7.13248	7.35891	8.50095	6.31095	6.11902	5.96453	6.79305	6.26581	6.49208	5.99596	5.87802	6.18409	6.53357	6.14358	6.419
Down	ENSG00000198673	-1.09611	0.00879	TAFA2	12q14.1	protein_coding	5.66143	6.03488	6.2151	5.69373	6.14258	4.7048	4.89688	5.48194	5.07546	4.3208	4.75401	4.45963	4.64024	5.16552	4.45447	5.12411	4.80175	4.99333
Down	ENSG00000136147	-1.09347	8.77e-12	PHF11	13q14.2	protein_coding	8.58438	8.75814	8.65099	8.9956	8.90536	9.52083	7.73013	7.48121	7.82583	8.36055	8.10227	8.29026	7.41364	7.7025	7.30696	8.19391	8.06502	8.16241
Down	ENSG00000187583	-1.09173	0.0308	PLEKHN1	1p36.33	protein_coding	5.54367	5.16092	5.23497	5.38574	5.20268	6.39723	4.51402	3.79959	3.9898	4.52239	4.9991	4.24812	4.75122	3.80381	4.99469	4.94911	4.38703	4.63745
Down	ENSG00000154102	-1.0911	2.62e-05	C16orf74	16q24.1	protein_coding	8.88298	8.70764	8.89252	9.08024	8.95536	10.2483	7.73013	7.69668	7.55653	7.81239	7.57642	8.01146	7.91462	7.66047	7.92476	7.96579	7.84532	7.85669
Down	ENSG00000089127	-1.08983	7.03e-13	OAS1	12q24.13	protein_coding	7.25516	7.2939	7.32572	7.69331	7.92327	7.82524	6.36404	6.19916	5.94146	6.58361	6.45845	6.30401	6.22474	5.99535	6.62353	6.549	6.51731	6.5926
Down	ENSG00000170190	-1.08962	5.26e-07	SLC16A5	17q25.1	protein_coding	6.78291	6.89709	6.64429	7.21209	7.278	7.03842	5.82215	5.69039	5.71534	6.16859	6.53817	6.55482	5.12546	5.94956	6.01667	6.24239	6.87633	6.46845
Down	ENSG00000146192	-1.08847	0.0249	FGD2	6p21.2	protein_coding	4.31239	5.23886	5.11645	5.87586	6.08032	4.81178	4.23881	4.5759	3.5759	5.20819	4.906	4.9071	3.80428	3.69701	4.1652	5.31667	5.31604	5.16315
Down	ENSG00000229153	-1.08839	0.00292	EPHA1-AS1	7q35	lncRNA	5.98881	6.18025	6.09488	6.40246	6.01524	7.36258	4.79745	5.11965	5.03244	4.69924	4.64299	4.95441	4.69679	5.45492	5.31646	4.63895	4.57951	4.99333
Down	ENSG00000199038	-1.08714	0.00177	MIR210	11p15.5	miRNA	7.28299	7.6905	7.15584	7.62223	7.53173	8.10837	6.97749	6.39902	6.44644	6.16859	6.33887	5.42648	5.69646	6.01771	6.20371	6.76256	6.36882	6.18262
Down	ENSG00000179029	-1.08441	1.07e-21	TMEM107	17p13.1	protein_coding	9.4081	9.45956	9.53055	9.83196	9.85508	10.1875	8.15351	8.38156	8.57898	8.42067	8.35653	8.48808	8.29036	8.30344	8.59018	8.48206	8.56718	8.54705
Down	ENSG00000151917	-1.083	0.00036	BEND6	6p12.1	protein_coding	6.80867	6.73171	6.88081	7.22174	7.47639	6.69146	6.11839	5.92057	5.84531	5.58367	5.72697	6.14997	5.35366	6.01771	5.20404	6.24239	6.4856	6.3503
Down	ENSG00000139679	-1.08294	0.00521	LPAR6	13q14.2	protein_coding	4.98956	5.03549	5.63053	4.16427	4.51729	4.39649	4.51402	4.5759	4.4483	4.24681	4.16912	4.00018	4.58137	3.90326	3.69624	3.58107	4.24277	4.24191
Down	ENSG00000167291	-1.08041	8.29e-08	TBC1D16	17q25.3	protein_coding	7.9249	7.9384	7.92826	8.18265	8.47227	9.16247	6.82174	7.04473	6.99804	7.3995	7.10752	7.34008	6.73732	6.86558	6.76234	7.40369	7.41147	7.1725
Down	ENSG00000188766	-1.07368	0.00153	SPRED3	19q13.2	protein_coding	7.11769	7.22854	6.96325	7.43584	7.05872	8.35382	6.11839	5.60472	6.61629	5.90557	6.24695	6.04462	5.7509	6.12461	6.03869	5.85254	6.01623	5.5166
Down	ENSG00000172889	-1.0647	0.00441	EGFL7 ENSG00000172889	9q34.3	protein_coding	9.29192	9.2091	9.39286	9.71386	9.66133	11.5085	8.13835	8.04997	8.26733	8.85968	8.77706	8.38394	8.30408	8.51473	8.14883	8.49008	8.55958	8.57366
Down	ENSG00000180806	-1.06463	0.00195	HOXC9	12q13.13	protein_coding	6.3462	6.33022	6.03078	6.25989	6.82556	7.55194	5.38187	4.99048	5.41392	5.67112	5.39138	5.20967	5.48793	4.99566	5.20404	6.01689	5.3864	5.6934
Down	ENSG00000166428	-1.0596	1.2e-06	PLD4	14q32.33	protein_coding	8.2314	8.30288	8.4203	8.87543	9.00649	9.90449	7.12832	7.22781	7.36175	7.67104	7.91188	8.09827	7.2812	7.19485	7.46167	7.78868	7.76176	7.95828
Down	ENSG00000213626	-1.05497	0.00715	LBH	2p23.1	protein_coding	6.05487	6.49811	6.36125	7.29669	7.37629	6.4143	6.01152	5.31214	5.57249	5.58367	5.83193	5.8582	4.80366	5.31747	4.51855	5.54924	5.99387	6.2216
Down	ENSG00000276476	-1.05464	0.0103	LINC00540	13q12.11	lncRNA	5.89575	5.84855	5.51033	5.45282	6.01524	5.67718	5.34713	4.63472	4.4483	4.99876	4.52271	4.00018	5.20561	4.08367	4.80215	5.12411	4.9485	4.38615
Down	ENSG00000136449	-1.05262	0.0122	MYCBPAP	17q21.33	protein_coding	5.11872	4.89811	4.68819	5.87586	5.54764	6.04924	4.31269	4.51458	3.9898	5.20819	5.92977	6.08769	3.31934	3.90326	3.99545	5.72252	5.74883	5.20266
Down	ENSG00000258818	-1.05175	5.43e-06	RNASE4	14q11.2	protein_coding	8.25968	7.97871	8.34324	8.66875	8.62184	7.78642	7.48055	7.30227	7.16667	7.24655	6.80636	6.76842	6.90272	6.9021	7.18392	7.2611	7.22245	7.21175
Down	ENSG00000135052	-1.05081	0.00583	GOLM1	9q21.33	protein_coding	5.31119	6.01286	5.41313	6.29688	7.26873	6.60486	4.98989	4.79803	4.51232	5.08621	5.42533	5.28562	3.90373	5.04004	4.5799	5.51823	5.31604	5.12253
Down	ENSG00000260442	-1.04922	0.0149	ATP2A1-AS1	16p11.2	lncRNA	8.12779	8.20432	8.4203	8.2966	8.07998	10.2036	7.31965	7.14929	7.00917	7.92342	7.72691	7.34008	7.13536	7.36148	7.35163	7.60899	7.68707	7.62189
Down	ENSG00000108840	-1.04393	1.7e-09	HDAC5	17q21.31	protein_coding	9.68683	9.61927	9.65977	10.3786	10.3922	11.2643	8.41484	8.71032	8.51791	10.1381	10.1601	10.1022	8.67521	8.68509	8.68747	10.075	10.1584	10.1686
Down	ENSG00000052802	-1.04262	2.44e-09	MSMO1	4q32.3	protein_coding	12.9142	12.9141	13.0489	12.3582	12.3631	12.4188	12.0842	12.174	12.2346	10.5377	10.7522	10.6278	11.6391	11.6719	11.5476	10.9963	11.0089	11.0258
Down	ENSG00000273033	-1.04052	5.89e-05	LINC02035	3q21.1	lncRNA	7.0108	7.0236	6.8315	7.2503	7.04792	6.39723	5.54402	5.8725	6.00959	6.02104	5.95323	6.39255	6.12522	6.10385	6.06038	6.68089	6.63758	6.62204
Down	ENSG00000250303	-1.03937	0.0159	LINC02762	11q23.1	lncRNA	4.69035	4.84925	4.63169	5.38574	4.74842	5.21405	3.69245	3.79959	3.79764	4.80614	4.906	4.00018	3.99677	3.99628	4.08282	4.5801	4.38703	3.9013
Down	ENSG00000235374	-1.03564	0.015	SSR4P1	21q22.3	transcribed_processed_pseudogene	5.15932	5.27631	5.60141	5.20297	5.12256	6.34475	4.79745	4.51458	4.4483	4.80614	5.16901	5.17014	4.31848	3.80381	4.6953	4.80235	5.20362	5.16315
Down	ENSG00000153130	-1.0328	0.00274	SCOC	4q31.1	protein_coding	11.7616	11.8533	12.0374	11.7409	11.6613	10.1612	11.1074	11.1126	11.1519	10.4944	10.5274	10.4921	10.5075	10.5352	10.5476	10.9772	11.1053	11.1698
Down	ENSG00000021355	-1.03105	5.15e-10	SERPINB1	6p25.2	protein_coding	9.65168	9.699	9.80255	10.2607	10.0477	10.8616	8.7028	8.63668	8.95228	9.37146	9.05967	9.33116	8.75062	8.48695	8.59762	9.33404	9.31543	9.3933
Down	ENSG00000152475	-1.02967	4.59e-06	ZNF837	19q13.43	protein_coding	8.06506	8.02894	8.06787	8.11695	8.18234	9.14467	7.0973	7.16933	7.10572	7.27475	7.49884	7.43486	6.91469	7.19485	6.74904	7.50999	7.45304	7.60724
Down	ENSG00000149927	-1.0228	1.06e-06	DOC2A	16p11.2	protein_coding	7.57328	7.73825	7.7137	8.44402	8.24989	9.16751	6.75705	6.7577	6.60165	7.27475	7.11794	7.29485	6.69629	6.48711	6.77551	7.39518	7.02708	7.47636
Down	ENSG00000181381	-1.022	1.79e-05	DDX60L	4q32.3	protein_coding	8.83679	8.92069	8.93399	9.31695	9.06661	8.02188	7.92527	8.07674	7.9408	8.24653	8.33437	8.37092	7.57321	8.00635	7.74893	8.34296	8.6553	8.5661
Down	ENSG00000054793	-1.01419	0.00329	ATP9A	20q13.2	protein_coding	6.78291	6.49811	5.86914	6.80034	7.38491	6.46435	5.31153	5.79725	5.44706	5.88132	5.20853	5.17014	5.20561	5.80275	5.20404	5.69505	5.74883	5.35067
Down	ENSG00000065534	-1.0126	0.0204	MYLK	3q21.1	protein_coding	7.32821	7.54467	6.92849	7.92948	7.7999	5.67718	6.38131	6.17954	6.55682	6.79305	7.43362	7.11917	6.43883	6.12461	6.14402	7.11327	7.04894	7.14234
Down	ENSG00000132274	-1.01251	0.00204	TRIM22	11p15.4	protein_coding	6.52774	6.75842	6.4456	7.39378	6.98133	6.48066	5.84722	5.92057	5.57249	6.20811	6.04343	5.70066	5.04061	5.04004	6.03869	5.77594	6.24173	6.3503
Down	ENSG00000075043	-1.00731	2.25e-07	KCNQ2	20q13.33	protein_coding	7.76964	7.76484	7.89264	7.80664	8.23091	8.5208	6.36404	7.12898	7.08482	6.90552	6.94152	6.8706	6.93834	6.69567	6.60889	6.92509	7.00489	6.94682
Down	ENSG00000225492	-1.00562	0.00215	GBP1P1	1p22.2	transcribed_unprocessed_pseudogene	5.54367	5.92127	5.84449	5.77462	5.38545	6.11338	4.38297	5.27564	4.57363	5.58367	5.85702	5.61493	4.80366	5.31747	4.63876	5.57961	5.31604	5.16315
Down	ENSG00000122121	-1.00292	6.12e-05	XPNPEP2	Xq26.1	protein_coding	7.39774	7.22854	6.98596	7.2503	6.56258	7.17494	5.96646	6.21852	6.17696	5.90557	5.16901	5.39253	6.43883	6.06143	6.54878	4.94911	5.57897	5.35067
Down	ENSG00000197808	-1.00103	1.41e-10	ZNF461	19q13.12	protein_coding	7.74317	7.57504	7.76713	7.83834	7.74744	7.97662	6.60363	6.77087	6.86949	6.91749	7.04339	7.00023	6.92657	6.75011	6.35178	7.06042	7.34235	6.72058
Down	ENSG00000162620	-1.00062	0.000875	LRRIQ3	1p31.1	protein_coding	7.35468	6.44976	6.91672	6.40246	5.99288	5.98211	6.15901	6.41589	6.03161	5.42498	5.61376	5.00021	5.63989	5.7503	5.85233	5.74948	5.92463	5.31507
