# Supplementary material for: BCAT1 Associates with DNA Repair Proteins KU70 and KU80 and Contributes to Regulate DNA Repair in T-Cell Acute Lymphoblastic Leukemia (T-ALL)
Source: Int J Mol Sci. 2024 Dec 18;25(24):13571. doi: 10.3390/ijms252413571 (PMC11676169; doi:10.3390/ijms252413571)
Supplement: Supplementary file 1 [file ijms-25-13571-s001.zip › Supplementary Tables/Table S2_Diff_genes_heatmap_shBCATETOP-shCTRLETOP.xlsx]

## Sheet: Diff_genes_heatmap_shBCATETOP-s
Table S2: Differentially expressed genes between CCRF-CEM shBCAT1 treated with etoposide and control cells treated with etoposide
Regulation	Ensembl ID	log2 Fold Change	Adj.Pval	Symbol	Chr	Type	shCTRLDMSO_rep1	shCTRLDMSO_rep2	shCTRLDMSO_rep3	shCTRL_ETOPrep1	shCTRL_ETOPrep2	shCTRL_ETOPrep3	shBCAT1#1 DMSOrep1	shBCAT1#1 DMSOrep2	shBCAT1#1 DMSOrep3	shBCAT1#1 ETOPrep1	shBCAT1#1 ETOPrep2	shBCAT1#1 ETOPrep3	shBCAT1#2 DMSOrep1	shBCAT1#2 DMSOrep2	shBCAT1#2 DMSOrep3	shBCAT1#2 ETOPrep1	shBCAT1#2 ETOPrep2	shBCAT1#2 ETOPrep3
Up	ENSG00000186081	8.8143	0.00169	KRT5	12q13.13	protein_coding	2	2	2.31904	2	2	2	2	2.58134	2.31922	7.53	7.32092	7.31312	7.71687	7.495	7.76883	2.32076	2.80456	2
Up	ENSG00000205420	8.19992	0.0419	KRT6A	12q13.13	protein_coding	2	2	2	2	2	2	2	2	2	7.10715	6.59892	6.64409	6.75074	7.06128	7.03851	2.32076	2	2
Up	ENSG00000125538	7.75946	0.02	IL1B	2q14.1	protein_coding	2	2	2	2.32048	2	2	2.31962	2	2	7.12791	7.39131	7.37527	7.45522	7.34389	7.51762	2	2	2.80409
Up	ENSG00000099974	7.6263	0.00409	DDTL	22q11.23	protein_coding	2.31955	2.58159	2.31904	2	2	2.32296	2	2.31976	2	7.1983	7.05428	7.25762	7.51148	7.19485	6.76234	2.32076	2	2.58243
Up	ENSG00000077063	6.41138	2.89e-06	CTTNBP2	7q31.31	protein_coding	2.581	2.58159	2	2	2	2	4.57534	4.5759	3.45078	4.24681	3.90613	3.80753	4.52	4.16607	4.31707	4.90183	3.9951	4.57861
Up	ENSG00000186523	6.28624	0.00283	FAM86B1	8p23.1	protein_coding	2.581	2.31991	2.58015	2	2	2	2.58112	2	2.58044	5.12803	4.85709	5.00021	5.08366	4.90259	4.6953	2.32076	2.32062	2
Up	ENSG00000058085	6.20544	0.0378	LAMC2	1q25.3	protein_coding	2	2	2	2	2.58244	2	2	2.31976	2	6.628	6.72693	6.61494	7.01819	7.01756	7.19377	2.58302	2.32062	2
Up	ENSG00000070831	6.1803	0.000273	CDC42	1p36.12	protein_coding	2	2.31991	2	2	2	2	2.58112	4.89746	2.80154	4.52239	4.16912	4.58516	3.99677	4.24401	4.45447	4.5801	3.45527	2
Up	ENSG00000205609	6.03	0.00259	EIF3CL	16p12.1	protein_coding	4.16065	3.57821	2.58015	2.99637	2.80411	4.00387	2.99423	3.31541	2.31922	9.67631	9.71665	9.69547	9.68745	9.5554	9.39057	2.80485	2.80456	2.32041
Up	ENSG00000133640	5.98651	0.000171	LRRIQ1	12q21.31	protein_coding	2.99405	3.1643	2	2	2	2	2.31962	2.99457	4.23719	3.45853	4.3211	4.00018	3.31934	3.45628	2	3.58107	4.08246	4.164
Up	ENSG00000165168	5.81393	0.0122	CYBB	Xp21.1	protein_coding	2	2	2.31904	2	2	2	2	2.58134	2.31922	4.69924	4.16912	4.64406	4.80366	4.80311	5.2425	3.16668	2	2
Up	ENSG00000065618	5.8051	0.0297	COL17A1	10q25.1	protein_coding	2	2	2	2	2.32041	2	2	2	2	5.20819	5.61376	5.39253	5.20561	5.61016	5.42076	2.80485	2.32062	2
Up	ENSG00000154438	5.56975	6.25e-09	ASZ1	7q31.2	protein_coding	2.80225	3.45299	2	2.80424	2	2	4.51402	5.23819	5.27319	5.90557	5.83193	5.45965	4.38883	5.61016	5.20404	5.48653	5.6664	5.6934
Up	ENSG00000197421	5.52736	0.0118	GGT3P	22q11.21	transcribed_unprocessed_pseudogene	2.581	2	2.31904	2.32048	2	2	2.31962	2.31976	2	5.16867	5.24701	5.00021	5.35366	5.20503	5.16453	2	2.99673	2.32041
Up	ENSG00000115008	5.43747	0.0473	IL1A	2q14.1	protein_coding	2	2	2.31904	2	2.32041	2	2	2	2	5.20819	4.69957	5.32214	5.51963	4.58083	5.16453	2	2.58279	2
Up	ENSG00000273513	5.31908	0.0153	TBC1D3K	17q12	protein_coding	3.31478	2.31991	2.80116	2	2	2	2	2	2	3.45853	4.16912	4.45963	3.90373	4.24401	3.58092	2.80485	2.58279	2
Up	ENSG00000102962	5.29042	0.0296	CCL22	16q21	protein_coding	2.31955	2.31991	2	2	2.32041	2	2.31962	2	2	4.95296	5.08655	4.80756	5.35366	5.04004	5.20404	2	2.80456	2
Up	ENSG00000218819	5.28276	0.00084	TDRD15	2p24.1	protein_coding	2	2.58159	2	2	2	2	3.69245	2.99457	4.57363	3.45853	2.80691	3.17006	2.99785	2.32094	3.58092	3.6964	3.45527	3.99429
Up	ENSG00000267104	5.25231	0.046	TBC1D3P1-DHX40P1	17q23.1	lncRNA	2.31955	2	2.31904	2	2	2	2	2	2	4.24681	3.80662	4.32212	4.31848	4.24401	4.1652	2	2	2.32041
Up	ENSG00000120708	5.23139	0.0174	TGFBI	5q31.1	protein_coding	2.31955	2	2	2	2	2.80957	2	2.31976	3.16238	6.37369	6.33887	6.14997	6.61057	6.16524	6.54878	2.32076	2	2.58243
Up	ENSG00000100985	5.14053	0.0137	MMP9	20q13.12	protein_coding	2	2.58159	3.45023	2	2	3.00258	2.99423	2.31976	2	6.5685	6.67143	6.55482	6.59578	7.06128	6.6946	2.58302	2.32062	2.32041
Up	ENSG00000234118	4.88232	0.0213	RPL13AP6	10q25.2	processed_pseudogene	2.31955	2.80302	2.80116	2.80424	3.31738	3.46271	2.99423	2.99457	2	8.48242	8.2133	8.21456	8.66816	8.52257	8.19368	2.32076	2	2.58243
Up	ENSG00000149418	4.81289	0.00962	ST14	11q24.3	protein_coding	2.31955	2.31991	2	2	2	2	2	4.45053	2.31922	3.32108	3.32131	3.90707	3.16753	3.45628	3.16655	2.80485	3.1663	2
Up	ENSG00000254319	4.7787	0.000784		8p23.2	lncRNA	2.99405	2.31991	2.58015	2	2.32041	2	3.99134	3.69291	4.23719	3.69946	4.24711	4.24812	4.58137	4.16607	3.58092	3.58107	2.99673	3.57988
Up	ENSG00000245750	4.76774	6.36e-05	DRAIC	15q23	lncRNA	2	2.31991	2.31904	2	2.58244	2	4.16094	4.45053	4.31105	4.64267	4.08667	4.17011	5.08366	4.31796	4.80215	4.80235	4.57951	4.38615
Up	ENSG00000096696	4.64421	0.0117	DSP	6p24.3	protein_coding	2	2	2	2.32048	2	2.32296	2.31962	4.8486	2	5.04315	5.04349	4.80756	4.69679	4.69624	4.94891	3.99562	3.31801	2
Up	ENSG00000278599	4.59833	0.0325	TBC1D3E	17q12	protein_coding	2	2	2.80116	2	2	2.32296	2.58112	2	2.31922	4.75368	4.16912	4.08765	3.58209	3.99628	3.80302	2	2.32062	2.32041
Up	ENSG00000264279	4.56854	0.00194	MIR4786	2q37.3	miRNA	3.31478	3.45299	2.80116	2	2.32041	2	3.31501	3.57771	3.45078	4.3208	3.16935	4.17011	3.58209	3.80381	3.99545	2.58302	2.99673	3.80191
Up	ENSG00000243716	4.40146	0.000268	NPIPB5 ENSG00000243716	16p12.2	protein_coding	4.63384	4.45114	3.16189	3.99455	3.99431	3.00258	4.63415	3.99184	4.23719	8.59106	8.53036	8.49209	8.33559	8.34825	8.17889	4.85295	4.57951	5.12253
Up	ENSG00000198780	4.3101	9.28e-12	FAM169A	5q13.3	protein_coding	2.80225	2.80302	2.31904	2	3.69519	2	5.84722	5.82277	6.3446	5.61341	6.12831	5.55481	5.51963	5.04004	6.08175	6.31638	5.99387	6.14255
Up	ENSG00000189136	4.30668	6.13e-11	UBE2Q2P1	15q25.2	transcribed_unprocessed_pseudogene	2.80225	3.31586	2.31904	3.16589	2.32041	2.32296	4.94414	5.16025	4.68893	5.52227	6.0214	5.95442	4.38883	4.69624	4.31707	5.66704	5.35165	5.16315
Up	ENSG00000182578	4.28904	0.027	CSF1R	5q32	protein_coding	2	2	2.31904	2.32048	2.32041	2	2.58112	2	2	4.69924	4.9991	4.39251	4.95044	5.31747	4.80215	3.16668	2.32062	3.16569
Up	ENSG00000131721	4.11262	1.12e-07	RHOXF2	Xq24	protein_coding	2.581	2.31991	2.31904	2	2.80411	3.5884	6.01152	6.55943	5.96453	6.69908	6.67143	6.53939	7.48764	6.91407	7.65226	5.42097	5.12349	4.80082
Up	ENSG00000130701	4.04503	0.00387	RBBP8NL	20q13.33	protein_coding	2	2	2.80116	2	2.58244	2	2.31962	2.8027	2.99321	4.24681	2.58462	4.45963	2.58353	2.80523	2.32072	3.6964	3.69592	4.08164
Up	ENSG00000135047	4.04115	0.0343	CTSL	9q21.33	protein_coding	2.31955	2	2.58015	2.99637	2.32041	2.32296	2.58112	2.8027	2	6.06476	6.04343	6.20968	6.29969	6.16524	6.33408	2.32076	2	2.32041
Up	ENSG00000204677	3.91841	4.45e-05	FAM153CP	5q35.3	lncRNA	2.80225	2.31991	2.31904	2.58254	2.80411	2	2.99423	3.69291	3.16238	5.39104	5.16901	5.28562	3.69746	4.16607	4.99469	3.99562	4.3167	4.4532
Up	ENSG00000129204	3.90979	0.0125	USP6	17p13.2	protein_coding	2	3.1643	2.31904	2.32048	2.32041	2	2.58112	3.57771	3.45078	4.52239	4.24711	4.52376	3.90373	4.08367	4.08282	2.32076	3.1663	2.32041
Up	ENSG00000187627	3.86273	0.0311	RGPD1	2p11.2	protein_coding	2.99405	2.99494	2.80116	2.32048	2.58244	2	2	3.31541	3.45078	4.95296	5.04349	5.00021	5.42235	5.04004	5.27995	2	2.80456	2
Up	ENSG00000197992	3.76807	2.43e-05	CLEC9A	12p13.2	protein_coding	3.16331	2.58159	2	2	2.99621	2	3.89842	4.07915	4.07706	4.08638	4.16912	4.70064	3.80428	4.31796	4.3874	4.083	4.9485	4.57861
Up	ENSG00000166035	3.75554	0.00436	LIPC	15q21.3	protein_coding	2.31955	2.80302	3.16189	2.32048	2.32041	2	4.16094	4.74562	3.5759	4.39117	3.90613	3.58512	4.58137	3.45628	3.45557	3.16668	3.45527	3.31736
Up	ENSG00000163395	3.64542	0.0164	IGFN1	1q32.1	protein_coding	2	2.58159	2	2	2.58244	2	2.99423	2.31976	2.58044	4.52239	4.24711	2.58504	3.16753	2.80523	2.58294	2.58302	3.45527	3.16569
Up	ENSG00000151846	3.63097	0.00346	PABPC3	13q12.13	protein_coding	3.99106	4.07972	4.5116	3.99455	4.74842	3.00258	4.63415	4.63472	4.4483	8.40374	8.15885	8.28564	8.0456	8.36579	7.92476	4.083	3.58061	4.38615
Up	ENSG00000163001	3.59162	7.83e-10	CFAP36	2p16.1	protein_coding	3.31478	3.1643	3.16189	2	3.80194	2	6.01152	5.63384	5.89419	5.78005	5.72697	5.35777	5.66845	6.06143	5.45391	4.90183	5.6944	5.08074
Up	ENSG00000226784	3.57806	0.0238	PGAM4	Xq21.1	protein_coding	3.31478	3.57821	3.79702	3.58012	3.69519	4.09141	3.45209	4.38351	3.31377	8.02097	7.93562	7.72816	8.36643	8.22873	7.94822	2.99708	2.58279	3.16569
Up	ENSG00000171345	3.55888	0.0413	KRT19	17q21.2	protein_coding	2.80225	2	3.45023	2.80424	2.99621	2.32296	2.58112	2.8027	2	5.97595	6.16895	5.78158	5.80335	6.16524	6.18409	3.16668	3.1663	2
Up	ENSG00000010278	3.34494	0.0398	CD9	12p13.31	protein_coding	2.31955	2.99494	3.45023	2.32048	2.32041	3.00258	3.16352	3.79959	2.80154	5.52227	5.39138	5.45965	5.90287	5.97264	5.69484	2	2.58279	2
Up	ENSG00000198064	3.318	0.0313	NPIPB13	16p11.2	protein_coding	3.99106	2.99494	2.58015	2.99637	2.99621	3.46271	2.99423	2.58134	2.99321	6.58361	6.62837	6.78159	6.38821	6.91407	6.85212	2.32076	2.80456	2.58243
Up	ENSG00000167633	3.29875	7.48e-30	KIR3DL1	19q13.42	protein_coding	4.44967	4.31383	4.31035	4.31611	4.74842	3.81104	6.87148	7.00068	6.86949	7.63524	7.39131	7.73494	7.29958	7.19485	7.31601	7.04962	7.08112	7.11154
Up	ENSG00000246859	3.29015	5.68e-06	STARD4-AS1	5q22.1	lncRNA	2.31955	3.45299	3.45023	2.32048	2.80411	2.80957	4.31269	4.38351	4.79569	4.52239	4.75401	5.08767	3.58209	4.75066	5.08211	4.94911	4.24277	4.7484
Up	ENSG00000249326	3.27907	0.000281	CTD-2194D22.4	5p15.33	lncRNA	2	2	2	2.80424	2.58244	2	3.89842	2.99457	4.57363	4.75368	4.64299	4.32212	3.69746	3.80381	3.31829	3.99562	4.38703	3.57988
Up	ENSG00000053747	3.26478	0.00323	LAMA3	18q11.2	protein_coding	2.99405	3.1643	4.15866	2.99637	2.80411	2.80957	3.45209	3.31541	2.80154	5.58367	6.10755	5.83311	6.01832	5.48734	5.38682	3.16668	4.08246	3.99429
Up	ENSG00000277053	3.23231	0.00706	GTF2IP1	7q11.23	transcribed_unprocessed_pseudogene	5.19881	5.38315	3.79702	5.54794	5.54764	4.00387	5.66178	5.48194	5.51114	9.07274	9.21814	9.19745	8.96151	8.80566	8.76547	5.16473	5.6944	5.63684
Up	ENSG00000235750	3.21479	4.11e-31	KIAA0040	1q25.1	protein_coding	4.63384	4.45114	4.5116	4.80112	4.08166	3.46271	7.21757	7.0769	6.60165	6.90552	7.26578	7.17016	6.89065	6.9021	6.90102	7.15419	6.92441	7.29635
Up	ENSG00000103740	3.20912	2.22e-11	ACSBG1	15q25.1	protein_coding	2.80225	3.57821	2.31904	2.80424	3.69519	3.5884	5.77065	5.03483	5.30968	6.32058	5.99903	6.39255	4.80366	6.01771	5.48632	5.54924	5.90079	5.87554
Up	ENSG00000015592	3.18953	1.18e-07	STMN4	8p21.2	protein_coding	2	2.58159	2.31904	3.16589	2.99621	4.7048	2.99423	2	2	6.78	7.14875	6.35778	2	2.32094	2	6.42069	6.22263	6.57766
Up	ENSG00000222014	3.17599	0.0303	RAB6C	2q21.1	protein_coding	2.99405	2.31991	2.31904	2.80424	2.32041	3.46271	2	2.8027	3.31377	6.14841	5.83193	6.06631	4.90315	5.16552	4.94891	3.80318	2	3.31736
Up	ENSG00000196549	3.15067	0.00233	MME	3q25.2	protein_coding	3.16331	3.1643	2.80116	2	2.99621	2	3.79911	5.03483	5.41392	2.99929	4.75401	4.08765	4.52	4.45538	4.51855	3.16668	4.24277	3.9013
Up	ENSG00000184564	3.14546	2.31e-08	SLITRK6	13q31.1	protein_coding	3.16331	3.89947	2.58015	3.80216	3.31738	2	5.89611	5.79725	6.00959	5.64255	5.58402	5.28562	6.16585	4.90259	5.48632	5.66704	5.3864	6.25956
Up	ENSG00000289731	3.1067	2.1e-05	NA	NANA	NA	2.581	2.99494	3.31325	2.80424	4.45322	2	4.57534	4.31323	4.4483	6.14841	6.44196	6.30401	5.28153	6.10385	5.38682	5.20424	5.85189	5.72087
Up	ENSG00000167995	3.05681	2.83e-76	BEST1	11q12.3	protein_coding	4.51371	4.16205	4.07639	6.16306	6.50054	6.60486	5.11905	4.79803	4.8951	9.50242	9.49483	9.5852	4.64024	5.58042	4.51855	9.24686	9.40924	9.32334
Up	ENSG00000102271	3.05279	1.98e-13	KLHL4	Xq21.31	protein_coding	3.31478	3.1643	2.80116	3.69541	3.99431	2.32296	4.98989	3.99184	4.79569	5.85666	5.95323	6.10875	4.16657	4.45538	4.3874	6.16441	5.85189	6.1221
Up	ENSG00000212916	2.98986	7.32e-07	MAP10	1q42.2	protein_coding	2	2.58159	2	3.16589	2.99621	2	4.84802	5.03483	5.11723	4.80614	4.45859	4.52376	4.75122	4.85371	4.74972	5.03926	5.27953	4.4532
Up	ENSG00000112619	2.9691	0.0002	PRPH2	6p21.1	protein_coding	3.31478	2.58159	2.31904	2.58254	2.32041	2.80957	3.79911	3.57771	3.16238	3.90585	4.5841	4.80756	3.69746	3.31895	4.1652	3.6964	4.16484	4.31583
Up	ENSG00000213468	2.95167	6.81e-41	FIRRE	Xq26.2	lncRNA	3.89815	4.51519	3.69042	4.69429	4.69402	4.64819	7.32858	7.29317	7.76142	7.46622	7.52255	7.37527	7.46339	7.28979	7.4287	7.49413	7.37732	7.2687
Up	ENSG00000163041	2.93612	0.0198	H3-3A	1q42.12	protein_coding	9.28735	9.23072	9.30753	9.06692	9.0009	7.36258	9.1484	9.10294	9.26724	12.4987	12.4966	12.4775	13.3101	13.2685	13.2249	8.39937	8.74841	8.54705
Up	ENSG00000214814	2.93414	1.47e-11	FER1L6	8q24.13	protein_coding	3.16331	3.80012	3.45023	3.99455	3.31738	2.80957	5.6041	5.79725	5.57249	5.92942	5.67148	5.67265	6.42215	6.51882	5.99431	5.80193	5.80128	6.1221
Up	ENSG00000109819	2.91757	3.92e-05	PPARGC1A	4p15.2	protein_coding	2.31955	2.58159	2.31904	2.58254	3.31738	2.32296	3.16352	3.31541	3.45078	3.90585	4.64299	4.64406	2.32107	2.80523	2.99697	5.28016	4.85234	4.7484
Up	ENSG00000182870	2.90685	4.45e-10	GALNT9	12q24.33	protein_coding	3.45185	2.80302	2.31904	3.58012	3.16571	2.80957	5.07727	5.63384	5.44706	4.99876	5.69949	5.61493	5.61075	5.9261	5.85233	5.60935	5.24208	5.4525
Up	ENSG00000100583	2.90639	6.49e-05	SAMD15	14q24.3	protein_coding	3.89815	2.80302	3.31325	2	3.31738	2.80957	4.16094	2.8027	3.9898	4.58378	4.45859	5.00021	3.31934	4.31796	4.31707	4.38759	4.69491	5.08074
Up	ENSG00000136883	2.90606	4.26e-05	KIF12	9q32	protein_coding	2.31955	2.31991	2.58015	2.80424	2.58244	2.80957	2.99423	3.79959	3.9898	3.90585	4.9533	4.17011	3.80428	2.99752	3.58092	5.03926	4.63836	4.4532
Up	ENSG00000196872	2.88793	4.35e-10	CRACDL	2q11.2	protein_coding	4.16065	2.80302	3.89628	2.99637	3.16571	3.46271	5.11905	5.07786	5.27319	5.12803	5.28448	5.58518	5.45551	4.51947	5.20404	5.42097	5.63784	5.5166
Up	ENSG00000154556	2.88299	0.0153	SORBS2	4q35.1	protein_coding	2.80225	3.31586	3.57532	2.32048	2.80411	2	2.99423	3.16389	3.9898	2.58449	3.90613	3.32207	2	3.58166	4.08282	3.80318	4.57951	3.80191
Up	ENSG00000179008	2.87865	5.1e-11	C14orf39	14q23.1	protein_coding	3.79884	5.12031	4.31035	5.038	4.90031	3.00258	7.0973	6.94366	7.00917	6.5685	7.27512	6.8706	6.42215	6.70948	6.20371	7.42892	7.49345	7.40195
Up	ENSG00000232553	2.87136	0.0223	CLK2P1	7p15.3	processed_pseudogene	2.99405	2.31991	3.16189	2.99637	2.32041	2	2.58112	2.58134	3.79764	4.24681	4.75401	4.70064	4.64024	5.04004	4.6953	2.99708	2.99673	3.16569
Up	ENSG00000153165	2.86403	0.0126	RGPD3	2q12.2	protein_coding	2.581	2.58159	2	3.16589	2	3.00258	3.31501	3.31541	4.31105	5.20819	5.49091	5.42648	5.45551	5.48734	5.48632	2.80485	3.45527	3.57988
Up	ENSG00000227375	2.83005	0.00988	DLG1-AS1	3q29	lncRNA	2.31955	2.80302	2.58015	2.32048	2	2.80957	3.31501	3.57771	4.31105	2.80675	3.90613	3.32207	3.31934	2.99752	2.58294	3.80318	3.58061	4.51727
Up	ENSG00000206611	2.80897	0.0119	SNORD24	9q34.2	snoRNA	3.31478	3.45299	2.80116	2.58254	2.58244	2	3.45209	2	3.89692	4.24681	3.45878	4.17011	3.90373	4.3883	3.80302	3.90261	2.99673	3.16569
Up	ENSG00000231989	2.78829	0.0315	PPP1R2B	5q33.3	protein_coding	2.99405	2.80302	2.58015	2.99637	2.99621	2.32296	2.99423	2.8027	2.31922	5.75358	5.20853	5.24814	3.69746	4.75066	4.31707	2.80485	2.80456	2.32041
Up	ENSG00000263961	2.78792	8.03e-20	RHEX	1q32.1	protein_coding	5.94303	5.48262	5.07468	5.66572	5.16318	3.81104	7.49649	7.55159	7.92912	7.71286	7.89985	7.91313	7.97875	7.565	7.91884	7.34303	7.71468	7.54713
Up	ENSG00000107447	2.76542	0.000775	DNTT	10q24.1	protein_coding	2.581	2.31991	2.80116	2.58254	2.58244	2.32296	3.99134	4.31323	4.4483	3.80634	3.90613	4.24812	4.90315	4.69624	4.08282	4.083	3.9951	3.45458
Up	ENSG00000172969	2.75956	8.71e-06	FRG2C	3p12.3	protein_coding	2	2.80302	3.45023	4.31611	3.57991	2.32296	3.45209	3.79959	4.31105	6.59856	5.8064	6.14997	3.99677	3.58166	4.31707	5.72252	5.12349	5.63684
Up	ENSG00000244306	2.75786	0.00184	DUXAP10	14q11.2	transcribed_processed_pseudogene	5.15932	5.31281	5.63053	5.20297	5.12256	4.09141	5.74419	6.11902	5.47945	8.13303	8.24216	8.37962	8.44695	8.07193	8.36904	5.48653	5.27953	5.94707
Up	ENSG00000135519	2.74569	7.37e-05	KCNH3	12q13.12	protein_coding	3.16331	2.80302	3.31325	3.16589	3.16571	2	3.99134	3.45251	3.9898	4.90566	4.39148	5.39253	4.16657	4.80311	4.5799	4.16538	4.80175	4.24191
Up	ENSG00000172995	2.69533	1.31e-16	ARPP21	3p22.3	protein_coding	7.05451	6.92094	6.7674	6.4849	7.60727	5.09201	9.88482	9.92432	9.83193	9.41855	9.28899	9.24341	9.70479	9.72808	9.71506	9.49603	9.39438	9.42287
Up	ENSG00000148426	2.68297	7.63e-07	PROSER2	10p14	protein_coding	3.45185	2.80302	3.79702	3.45481	2.58244	3.00258	4.57534	5.4164	5.11723	5.35628	5.04349	4.75509	4.38883	4.99566	5.08211	4.80235	5.20362	4.63745
Up	ENSG00000188375	2.67246	0.0153	H3-5	12p11.21	protein_coding	4.07835	3.57821	3.16189	3.45481	3.69519	4.91136	3.45209	3.69291	4.15935	7.42488	7.11794	7.57009	6.68236	6.50305	6.56404	4.16538	4.51816	4.164
Up	ENSG00000186026	2.61431	3.75e-16	ZNF284	19q13.31	protein_coding	4.38266	4.51519	4.44758	4.5789	4.74842	2.80957	6.27444	6.39902	5.82023	6.58361	6.44196	6.84572	6.35345	5.99535	5.99431	6.352	6.51731	6.83813
Up	ENSG00000225899	2.61132	0.0199	FRG2B	10q26.3	protein_coding	2	2.31991	2	2.32048	2.99621	2	2.31962	2.31976	2.58044	4.3208	3.90613	4.32212	2.58353	2.99752	2.58294	3.80318	3.45527	2.32041
Up	ENSG00000259706	2.57319	0.0326	HSP90B2P	15q26.3	processed_pseudogene	3.69219	3.45299	2.80116	2.99637	3.69519	2.80957	3.69245	3.69291	2.80154	5.97595	5.75393	6.02259	6.50367	6.59516	6.40361	3.16668	3.1663	3.80191
Up	ENSG00000105976	2.56585	0.00458	MET	7q31.2	protein_coding	2.31955	2.99494	2.80116	2.58254	2.80411	2.32296	3.45209	4.45053	3.31377	4.58378	4.52271	4.00018	4.69679	4.3883	4.45447	2.99708	3.69592	3.45458
Up	ENSG00000105808	2.56402	0.0355	RASA4	7q22.1	protein_coding	4.94381	6.29416	5.44626	5.85121	5.48494	5.9117	5.38187	5.48194	4.57363	9.13302	9.10226	9.0877	8.94992	9.03674	8.8705	5.69505	5.57897	5.6934
Up	ENSG00000246084	2.54414	0.00533	LINC02325	14q32.2	lncRNA	2.99405	3.89947	4.07639	2.32048	2.99621	2.32296	4.69067	3.57771	4.79569	3.80634	3.58428	3.80753	2.99785	3.16717	4.08282	4.083	4.3167	4.08164
Up	ENSG00000108375	2.54156	7.63e-20	RNF43	17q22	protein_coding	4.63384	4.07972	4.3806	3.90156	4.16402	5.09201	7.26487	6.92021	6.74178	7.10715	6.59892	6.80759	7.27192	7.06128	6.9828	6.88917	6.63758	6.62204
Up	ENSG00000231789	2.53345	1.18e-09	PIK3CD-AS2	1p36.22	lncRNA	3.45185	2	3.16189	3.80216	2.99621	3.81104	5.68978	6.07722	5.68788	5.52227	5.88168	5.95442	5.16609	5.94956	6.08175	5.31667	5.51759	5.60771
Up	ENSG00000197044	2.52633	1.05e-15	ZNF441	19p13.2	protein_coding	6.09728	5.79795	5.47865	6.24104	6.12213	4.00387	7.54328	7.5592	7.72135	8.00983	8.21815	8.18015	7.40518	7.33501	7.63067	8.15411	8.35109	8.17239
Up	ENSG00000140470	2.52183	1.95e-19	ADAMTS17	15q26.3	protein_coding	4.31239	3.69343	2.58015	4.16427	4.51729	3.81104	6.58883	6.15965	6.17696	6.4905	6.49087	6.17015	6.37094	6.42154	6.36926	6.42069	6.5329	6.43567
Up	ENSG00000275793	2.51543	0.000132	RIMBP3	22q11.21	protein_coding	4.8477	3.80012	4.74255	4.16427	4.08166	2	5.15966	5.4164	5.47945	6.40804	5.95323	6.28563	6.12522	6.40467	6.45364	5.35228	5.27953	4.7484
Up	ENSG00000172348	2.49445	0.0108	RCAN2	6p12.3	protein_coding	2	2	3.16189	2.32048	2.58244	3.00258	2	2.8027	2	3.58402	3.90613	4.39251	2.32107	3.16717	2.32072	4.24332	4.16484	4.164
Up	ENSG00000163564	2.48042	0.00275	PYHIN1	1q23.1	protein_coding	2.581	3.1643	2.58015	2.58254	2.80411	2.32296	3.69245	4.23934	4.51232	3.45853	3.80662	3.17006	3.90373	4.31796	3.58092	4.083	3.9951	4.57861
Up	ENSG00000183421	2.48041	0.00153	RIPK4	21q22.3	protein_coding	2.31955	2	2.31904	2.80424	2	2.80957	4.57534	4.31323	4.07706	3.90585	3.58428	4.17011	4.24452	4.16607	4.6953	4.16538	4.24277	3.16569
Up	ENSG00000187815	2.44674	4.44e-33	ZFP69	1p34.2	protein_coding	4.69035	5.74551	5.2724	5.16346	5.41938	5.81214	7.69602	7.44058	8.05805	7.89948	7.88163	7.80759	7.9673	7.70938	7.75559	7.82715	7.7215	7.81906
Up	ENSG00000168843	2.4422	3.05e-53	FSTL5	4q32.2	protein_coding	6.05487	6.36539	6.15624	6.01554	6.24074	5.25254	8.16353	8.42387	8.44187	8.20318	8.27045	8.33563	8.10428	8.19968	8.27941	8.17415	8.25564	8.29168
Up	ENSG00000197479	2.43099	0.0154	PCDHB11	5q31.3	protein_coding	2.31955	3.80012	3.16189	2.32048	2	3.00258	3.45209	4.5759	3.79764	4.24681	3.69973	3.58512	3.90373	2.80523	3.90244	3.45572	3.80269	3.16569
Up	ENSG00000184524	2.39419	6.76e-06	CEND1	11p15.5	protein_coding	2.31955	3.1643	2	3.45481	2.80411	4.46365	3.79911	2.99457	4.07706	5.64255	5.64291	5.45965	3.69746	4.58083	4.1652	5.72252	5.87655	5.97014
Up	ENSG00000169429	2.38958	0.00102	CXCL8	4q13.3	protein_coding	5.31119	4.74626	5.94064	5.92394	5.74786	4.64819	5.27504	5.07786	5.71534	8.35615	8.13854	8.34009	8.00698	7.9724	7.84578	7.09236	7.24156	7.12188
Up	ENSG00000163734	2.38857	1.05e-08	CXCL3	4q13.3	protein_coding	3.69219	2.99494	4.8455	3.99455	4.08166	3.70401	4.89688	4.8486	4.15935	6.26545	5.95323	6.24815	5.12546	4.99566	4.80215	5.85254	5.6944	5.77429
Up	ENSG00000116990	2.38695	0.000179	MYCL	1p34.2	protein_coding	2	2.80302	2	2.58254	3.57991	2.80957	2.58112	4.31323	3.89692	4.52239	4.52271	4.80756	4.16657	4.31796	3.90244	4.99489	4.90122	4.57861
Up	ENSG00000136541	2.36826	1.48e-05	ERMN	2q24.1	protein_coding	2.99405	2.99494	2.80116	2.80424	2.58244	3.46271	4.51402	5.03483	4.4483	4.45827	4.45859	4.80756	4.75122	4.24401	4.5799	4.85295	4.80175	4.24191
Up	ENSG00000181418	2.35406	1.18e-17	DDN	12q13.12	protein_coding	4.57502	5.6054	4.8455	4.5789	4.99336	3.81104	7.22716	7.51291	7.23467	6.45808	6.65722	6.64409	7.04021	7.39604	7.23249	6.94854	6.73517	6.5926
Up	ENSG00000115165	2.34788	3.16e-53	CYTIP	2q24.1	protein_coding	5.68943	5.57567	5.81942	5.97047	5.92364	5.55931	7.94283	7.89016	7.86313	8.11235	8.16389	8.19991	7.67525	8.01749	7.83952	8.20856	7.94193	7.90539
Up	ENSG00000285331	2.32301	0.021		15q21.3	lncRNA	2	3.57821	3.16189	2.58254	2.99621	2	3.16352	3.57771	2.99321	3.90585	3.45878	3.90707	3.80428	2.58331	4.24314	3.45572	3.45527	4.38615
Up	ENSG00000184110	2.32275	0.011	EIF3C	16p11.2	protein_coding	7.86479	7.74494	7.68623	7.51645	7.48443	6.04924	7.60339	7.58925	7.95815	10.3429	10.2314	10.1075	10.3233	10.1996	10.1924	7.64533	7.63022	7.55478
Up	ENSG00000048052	2.31984	3.1e-07	HDAC9	7p21.1	protein_coding	5.2747	4.45114	3.45023	4.51756	4.74842	3.17279	6.64711	6.73099	6.81975	5.97595	6.18885	6.28563	6.18575	6.38759	5.87698	6.16441	6.60844	6.76084
Up	ENSG00000196862	2.31717	0.00132	RGPD4	2q12.3	protein_coding	4.07835	4.07972	4.31035	3.16589	3.99431	3.00258	4.31269	3.79959	3.5759	6.06476	5.45849	5.83311	4.80366	5.24349	5.35207	4.85295	4.38703	3.9013
Up	ENSG00000283199	2.3146	0.0059	C13orf46	13q34	protein_coding	3.45185	3.99241	2	2.80424	3.90133	2	4.31269	5.16025	5.23575	5.04315	5.28448	5.00021	3.99677	4.31796	5.20404	4.24332	4.08246	4.51727
Up	ENSG00000087495	2.29071	1.26e-07	PHACTR3	20q13.32	protein_coding	3.99106	4.31383	4.07639	3.45481	4.90031	2.80957	5.91994	5.94402	6.15707	6.3385	6.04343	5.39253	5.97324	5.58042	5.63827	6.24239	5.85189	5.72087
Up	ENSG00000133574	2.28682	2.2e-23	GIMAP4	7q36.1	protein_coding	4.57502	4.79867	4.8455	4.69429	4.74842	4.46365	7.20792	7.5743	7.34427	6.75352	6.79342	6.71448	7.42205	7.51871	7.30696	6.66681	6.42003	6.9813
Up	ENSG00000154133	2.27929	0.00592	ROBO4	11q24.2	protein_coding	2	2.80302	2	2.32048	2.80411	2.80957	2.31962	3.31541	2.58044	3.58402	4.24711	3.90707	3.16753	2.80523	2.32072	3.58107	4.16484	3.99429
Up	ENSG00000172058	2.27228	0.0152	SERF1A	5q13.2	protein_coding	3.45185	3.45299	2.58015	2.58254	2.32041	2.80957	3.16352	3.16389	3.9898	4.52239	4.3211	2.80746	4.24452	3.99628	3.80302	3.16668	3.45527	3.57988
Up	ENSG00000186314	2.2718	0.00825	PRELID2	5q32	protein_coding	2	2.58159	2.58015	2	2.80411	2.80957	3.31501	3.69291	3.45078	2.99929	3.99923	3.58512	4.4559	3.58166	3.58092	4.16538	3.80269	3.80191
Up	ENSG00000145808	2.2441	9.74e-26	ADAMTS19	5q23.3	protein_coding	6.93097	6.67676	6.57108	7.37661	7.18244	5.9117	8.05471	7.92593	8.0145	9.14325	9.25164	9.25054	8.05104	8.02854	8.2561	9.00543	9.19318	9.10096
Up	ENSG00000005471	2.23915	0.000139	ABCB4	7q21.12	protein_coding	2.80225	3.57821	2.31904	3.58012	2.80411	3.46271	3.69245	3.99184	3.89692	4.3208	5.67148	5.35777	3.16753	4.16607	4.1652	4.85295	4.74932	4.69399
Up	ENSG00000128833	2.23772	7.49e-34	MYO5C	15q21.2	protein_coding	5.23725	5.54532	5.44626	4.74869	5.38545	5.21405	7.54328	7.66175	7.43791	7.34735	7.05428	7.32216	7.54268	7.40455	7.4698	7.30719	7.27903	7.12188
Up	ENSG00000166349	2.22964	1.65e-14	RAG1	11p12	protein_coding	11.0901	10.9927	10.8073	10.701	10.5708	8.61613	12.9835	12.9675	12.9712	12.3015	12.3754	12.4553	12.8556	12.8948	12.8542	12.4878	12.4883	12.5527
Up	ENSG00000169918	2.22418	0.0275	OTUD7A	15q13.3	protein_coding	2.581	2.58159	2	2.32048	3.16571	2	2.31962	2.8027	3.31377	3.45853	3.80662	4.32212	3.31934	3.80381	4.08282	3.31843	3.80269	3.45458
Up	ENSG00000142627	2.22035	0.000588	EPHA2	1p36.13	protein_coding	3.31478	4.16205	3.16189	2.58254	2.80411	3.81104	3.99134	4.31323	4.4483	4.80614	4.85709	5.0446	4.4559	5.31747	5.42076	4.38759	5.08169	4.24191
Up	ENSG00000196730	2.21653	0.000348	DAPK1 ENSG00000196730	9q21.33	protein_coding	3.79884	2.99494	3.45023	2.32048	4.08166	2	4.89688	5.34773	5.11723	4.39117	5.16901	4.80756	5.08366	5.48734	5.2425	4.63895	4.74932	4.08164
Up	ENSG00000204745	2.20184	0.000943		2p11.2	unprocessed_pseudogene	3.45185	3.31586	3.69042	2.80424	2.99621	2.80957	3.89842	4.07915	4.15935	4.99876	4.64299	4.08765	3.80428	3.58166	4.3874	3.6964	3.9021	3.80191
Up	ENSG00000237399	2.19005	0.00207	PITRM1-AS1	10p15.2	lncRNA	3.31478	4.45114	3.69042	2.58254	3.16571	2.32296	4.84802	5.03483	4.4483	3.90585	4.16912	4.24812	4.80366	4.69624	3.99545	3.90261	3.45527	4.24191
Up	ENSG00000177839	2.18279	2.95e-07	PCDHB9	5q31.3	protein_coding	4.16065	3.99241	4.44758	4.24219	3.16571	3.17279	3.89842	4.51458	4.51232	5.28413	5.16901	5.67265	4.69679	4.16607	4.94891	5.16473	5.6087	5.31507
Up	ENSG00000170891	2.1798	4.33e-82	CYTL1	4p16.2	protein_coding	7.17822	7.15002	7.63685	7.97012	7.85672	7.59001	8.98571	9.11331	9.1564	10.1019	10.0046	9.96313	9.07787	9.29199	9.22038	9.98428	9.80406	9.97112
Up	ENSG00000167216	2.15852	2.01e-08	KATNAL2	18q21.1	protein_coding	3.45185	3.1643	4.07639	3.90156	3.31738	4.09141	4.69067	4.5759	4.7433	5.64255	5.90593	5.67265	4.16657	4.69624	4.85275	4.99489	5.72188	5.5166
Up	ENSG00000105650	2.15432	0.000908	PDE4C	19p13.11	protein_coding	2.581	2.80302	3.45023	3.16589	3.16571	2	3.69245	3.16389	3.79764	3.99894	4.24711	4.39251	3.58209	3.80381	4.31707	4.083	4.3167	4.31583
Up	ENSG00000000938	2.15011	3.86e-05	FGR	1p35.3	protein_coding	3.99106	2.99494	3.89628	2.99637	4.08166	3.46271	4.94414	4.69123	4.8951	5.45815	5.69949	5.58518	5.97324	5.24349	5.60913	4.6955	4.90122	5.20266
Up	ENSG00000110975	2.12629	0.00413	SYT10	12p11.1	protein_coding	2	2.99494	2.80116	3.58012	2.80411	2	4.23881	4.31323	3.89692	3.69946	4.39148	4.00018	3.58209	4.99566	4.51855	4.16538	4.74932	4.63745
Up	ENSG00000249437	2.10404	0.0147	NAIP	5q13.2	protein_coding	4.79713	5.41708	5.23497	5.66572	5.20268	4.39649	5.54402	5.38247	5.19732	7.99296	7.9415	7.85198	7.68926	7.58011	7.52544	5.69505	5.12349	5.20266
Up	ENSG00000180998	2.09476	1.11e-07	GPR137C	14q22.1	protein_coding	4.51371	5.31281	5.60141	5.51692	6.16276	4.95869	6.13884	6.23762	5.79472	7.33847	7.64285	7.13978	5.16609	5.72334	4.63876	7.78868	7.91243	7.81906
Up	ENSG00000168685	2.06436	8e-50	IL7R	5p13.2	protein_coding	9.45981	9.50167	9.35192	9.20952	8.90236	8.24349	11.3776	11.375	11.452	10.8433	10.8686	10.8394	11.2412	11.2571	11.2834	10.9556	10.8815	10.9682
Up	ENSG00000197616	2.05798	0.00181	MYH6	14q11.2	protein_coding	2.99405	2.31991	2	2.58254	3.80194	3.70401	3.89842	3.31541	3.79764	5.52227	4.85709	4.95441	4.16657	2.58331	2.99697	5.42097	4.85234	4.38615
Up	ENSG00000162415	2.04129	6.79e-05	ZSWIM5	1p34.1	protein_coding	3.45185	3.1643	3.31325	3.16589	3.57991	4.00387	5.31153	4.51458	4.38131	5.20819	5.16901	5.35777	3.80428	5.31747	3.80302	5.35228	5.12349	5.31507
Up	ENSG00000111913	2.04125	1.71e-75	RIPOR2	6p22.3	protein_coding	6.66096	7.05626	7.28966	7.04823	7.39347	7.07109	9.34607	9.34233	9.34622	9.07274	9.27743	9.29256	9.22454	9.40658	9.37767	9.12348	9.14579	9.21884
Up	ENSG00000189190	2.04045	1.39e-35	ZNF600	19q13.41	protein_coding	5.51267	5.57567	5.19653	6.01554	5.7209	6.25281	7.5044	7.56677	7.63771	7.9055	8.19866	8.19006	7.58074	7.82802	7.69448	7.88907	7.85155	7.81269
Up	ENSG00000231587	2.04033	0.0384	SNORD62B	9q34.13	snoRNA	3.57702	4.07972	2	2	3.31738	3.46271	4.16094	4.07915	3.45078	4.99876	4.69957	5.17014	4.90315	4.69624	4.85275	3.45572	4.08246	3.16569
Up	ENSG00000134532	2.02256	3.42e-09	SOX5	12p12.1	protein_coding	3.57702	3.80012	3.69042	4.24219	5.27859	3.46271	5.66178	5.84785	6.11645	6.26545	5.97631	6.12951	6.22474	6.18514	5.99431	6.53357	6.46949	6.56255
Up	ENSG00000012124	2.02151	0.00753	CD22	19q13.12	protein_coding	2.80225	2.31991	2.80116	2.58254	2.80411	2.80957	3.69245	3.79959	4.07706	4.08638	3.16935	3.80753	3.90373	4.94988	4.24314	3.6964	4.3167	3.99429
Up	ENSG00000235863	2.01331	0.0194	B3GALT4	6p21.32	protein_coding	2	3.57821	2.80116	2	2.58244	3.70401	4.57534	4.45053	4.31105	4.80614	4.5841	4.17011	3.99677	4.08367	4.94891	4.16538	4.08246	2.99619
Up	ENSG00000170074	2.01169	0.00177	FAM153A	5q35.3	protein_coding	3.31478	3.57821	2.58015	5.31538	3.90133	5.09201	4.38297	4.89746	4.15935	7.03205	7.31188	7.30401	5.80335	6.22412	6.1028	5.92528	5.90079	6.24071
Up	ENSG00000144426	1.99136	0.0155	NBEAL1	2q33.2	protein_coding	7.61036	7.60478	7.42878	7.80664	7.55481	6.54409	7.39811	7.29317	7.42133	10.1622	10.0324	10.1308	10.0792	10.049	9.83158	7.42056	7.91243	7.78042
Up	ENSG00000204396	1.98605	2.08e-12	VWA7	6p21.33	protein_coding	5.23725	5.74551	5.44626	4.51756	4.99336	4.46365	6.13884	5.51363	6.15707	6.42492	6.85699	6.40962	5.45551	5.90226	6.22307	6.47015	6.38609	6.29654
Up	ENSG00000136960	1.98269	0.00582	ENPP2	8q24.12	protein_coding	2.80225	2.58159	3.31325	2.99637	3.31738	2	3.69245	3.69291	2.99321	3.45853	4.39148	4.08765	3.45669	3.31895	2.58294	4.16538	4.16484	4.164
Up	ENSG00000179144	1.98013	2.54e-05	GIMAP7	7q36.1	protein_coding	4.23851	3.31586	3.45023	3.90156	3.99431	2.80957	5.82215	5.57499	5.44706	4.90566	5.28448	5.83311	6.31783	5.77676	5.99431	5.38703	5.16411	4.63745
Up	ENSG00000177606	1.97723	1.94e-39	JUN	1p32.1	protein_coding	10.0007	10.0932	9.86362	11.3225	11.3511	10.406	9.88179	10.0212	9.99487	13.0227	13.0469	13.0323	9.88293	9.95796	9.93059	13.0856	13.0943	13.0957
Up	ENSG00000171051	1.96611	5.14e-05	FPR1 ENSG00000171051	19q13.41	protein_coding	3.79884	3.57821	3.31325	3.69541	3.16571	3.5884	5.89611	5.69039	5.68788	3.99894	5.52262	4.85819	5.55064	5.31747	6.24218	5.38703	5.03865	4.90029
Up	ENSG00000100292	1.96256	2.07e-25	HMOX1	22q12.3	protein_coding	3.99106	3.89947	4.3806	5.35099	5.20268	5.43094	6.03354	6.13948	6.37935	7.23703	7.05428	7.17016	6.2627	6.58021	6.51775	7.30719	7.16357	7.15246
Up	ENSG00000174945	1.96226	0.0151	AMZ1	7p22.3	protein_coding	2.99405	2.58159	2.31904	2.58254	2.80411	3.17279	3.31501	2.58134	3.16238	4.08638	4.16912	4.32212	3.45669	2.32094	4.08282	3.80318	3.31801	4.51727
Up	ENSG00000233791	1.95598	4.78e-08	LINC01136	1q32.1	lncRNA	3.31478	2.31991	3.16189	4.69429	4.31586	4.64819	2	3.99184	3.79764	6.30244	6.33887	6.37527	3.99677	3.45628	2.80476	6.549	6.08131	6.25956
Up	ENSG00000152953	1.95123	6.76e-126	STK32B	4p16.2	protein_coding	7.14827	7.31205	7.2243	7.65821	7.53173	7.56729	9.10747	9.02812	8.99492	9.51232	9.40624	9.478	9.125	8.99226	9.11809	9.56404	9.58782	9.53738
Up	ENSG00000278195	1.94343	2.72e-09	SSTR3	22q13.1	protein_coding	3.57702	4.07972	4.63169	3.80216	4.45322	4.86243	6.31095	6.07722	5.98724	6.24659	6.26581	6.35778	6.35345	6.26209	6.18409	5.80193	5.6087	6.51627
Up	ENSG00000160221	1.93179	0.00205	GATD3A	21q22.3	protein_coding	6.55843	6.61963	5.94064	6.08062	5.63687	5.13385	6.57389	6.48145	6.51054	8.35175	7.96477	8.18511	7.81594	8.14486	7.78194	6.29824	6.33363	6.1221
Up	ENSG00000231671	1.92902	4.39e-14	LINC01307	1p21.2	lncRNA	4.57502	5.03549	4.2365	4.85171	4.45322	4.39649	6.75705	7.08747	6.9057	6.37369	6.40841	6.53939	7.29958	7.10371	7.15397	6.14423	6.10236	6.31469
Up	ENSG00000173166	1.92549	0.000385	RAPH1	2q33.2	protein_coding	3.45185	3.89947	3.79702	4.31611	4.85144	2	5.11905	4.94472	4.79569	5.72661	6.06512	5.20967	4.4559	5.08309	4.45447	6.1843	5.54861	5.85088
Up	ENSG00000196209	1.92513	0.00767	SIRPB2	20p13	protein_coding	2.31955	2.58159	2	2.99637	2.58244	3.00258	2	2	2	3.90585	4.16912	3.90707	2.32107	2.80523	2.99697	3.90261	4.3167	4.08164
Up	ENSG00000157368	1.92161	0.00485	IL34	16q22.1	protein_coding	3.31478	2.58159	2.58015	3.16589	2	3.46271	3.31501	3.45251	3.5759	4.39117	4.39148	4.64406	2.99785	3.90326	4.1652	3.99562	3.80269	4.164
Up	ENSG00000167861	1.91403	1e-05	HID1	17q25.1	protein_coding	2.581	3.69343	3.16189	2.99637	3.90133	4.46365	3.69245	3.16389	3.79764	5.67112	5.52262	5.55481	3.45669	3.99628	3.45557	5.48653	5.03865	5.6654
Up	ENSG00000176428	1.90359	1.8e-22	VPS37D	7q11.23	protein_coding	4.31239	4.45114	5.19653	5.45282	5.27859	5.6486	6.36404	6.52874	6.32691	7.22744	7.05428	7.06632	6.24384	6.40467	6.29802	7.40369	7.32454	7.50034
Up	ENSG00000053524	1.90167	6.93e-18	MCF2L2	3q27.1	protein_coding	5.91959	6.03488	5.86914	6.2785	6.40216	5.13385	6.89572	7.12898	7.03119	7.99296	7.70635	8.06633	7.4796	7.2431	7.25147	7.70163	7.86394	7.88732
Up	ENSG00000120327	1.89647	9.47e-06	PCDHB14	5q31.3	protein_coding	4.23851	3.57821	3.57532	4.0819	3.69519	3.17279	5.27504	4.8486	5.03244	5.75358	5.35662	4.80756	4.95044	4.3883	4.94891	4.94911	5.16411	5.12253
Up	ENSG00000137261	1.88568	5.41e-07	KIAA0319	6p22.3	protein_coding	4.38266	4.74626	3.79702	3.69541	3.99431	4.00387	5.38187	4.89746	5.34527	5.24666	5.55365	5.39253	5.72393	5.04004	5.66683	5.51823	5.85189	5.20266
Up	ENSG00000163520	1.86982	1.62e-23	FBLN2	3p25.1	protein_coding	5.71689	5.94472	5.11645	5.97047	5.89981	5.36221	7.72337	7.80949	7.44613	7.46622	7.69248	7.62229	7.81594	7.9838	7.94239	7.54887	7.54049	7.47636
Up	ENSG00000169432	1.86964	7.09e-26	SCN9A	2q24.3	protein_coding	6.48045	6.01286	6.2151	5.92394	5.87557	5.25254	7.5044	7.18908	7.29051	7.69905	7.43362	7.60015	7.29958	7.51085	7.25147	7.45372	7.29741	7.50034
Up	ENSG00000123454	1.86912	1.36e-05	DBH	9q34.2	protein_coding	2.80225	3.57821	2.31904	3.90156	3.16571	4.7048	5.54402	6.13948	5.79472	5.61341	5.95323	5.67265	6.45532	5.55005	5.80172	5.69505	5.16411	5.6934
Up	ENSG00000180229	1.86627	0.00335	HERC2P3	15q11.2	transcribed_unprocessed_pseudogene	7.62493	7.71116	7.15584	7.81303	7.98121	6.00483	7.82785	7.94349	7.64487	9.92637	9.97911	9.92802	9.48154	9.48692	9.55047	8.32066	8.22717	8.28249
Up	ENSG00000020577	1.86561	0.0377	SAMD4A	14q22.2	protein_coding	2.581	2.58159	2.58015	2.99637	2.58244	2.32296	2.58112	2.99457	2.80154	3.45853	3.16935	4.08765	2.80551	2.99752	3.69624	4.31726	3.31801	2.99619
Up	ENSG00000205358	1.86067	0.00078	MT1H	16q13	protein_coding	3.31478	3.45299	3.89628	5.41967	6.12213	7.60496	4.16094	3.16389	3.16238	8.46213	8.54973	8.50008	5.08366	2.99752	3.99545	8.36055	8.56338	8.53549
Up	ENSG00000198049	1.85997	0.000131	AVPR1B	1q32.1	protein_coding	3.45185	2.99494	3.45023	4.63775	3.80194	2.32296	5.44893	5.6624	5.82023	5.04315	5.85702	5.80758	5.48793	5.63929	5.48632	4.80235	5.4859	5.16315
Up	ENSG00000133477	1.85851	2.87e-08	FAM83F	22q13.1	protein_coding	3.31478	3.57821	4.07639	4.0819	3.31738	4.32605	6.1789	5.84785	5.68788	5.39104	5.39138	5.64408	5.72393	6.01771	6.18409	5.35228	5.72188	5.63684
Up	ENSG00000147144	1.8479	2.09e-06	CCDC120	Xp11.23	protein_coding	3.45185	3.57821	3.79702	3.69541	4.16402	3.46271	4.16094	4.63472	4.38131	5.52227	5.28448	5.08767	3.45669	3.80381	4.31707	5.35228	5.45349	5.16315
Up	ENSG00000171049	1.84503	2.11e-05	FPR2 ENSG00000171049	19q13.41	protein_coding	4.69035	5.07852	4.8455	4.90059	4.45322	2.32296	6.5281	6.7577	6.64514	5.75358	5.39138	5.78158	7.15568	6.26209	6.62353	5.85254	6.26059	5.92361
Up	ENSG00000197472	1.8313	2.52e-05	ZNF695	1q44	protein_coding	2.99405	3.99241	3.45023	4.80112	4.94759	4.32605	5.96646	5.96709	5.84531	5.83157	5.85702	5.93096	4.90315	5.04004	5.35207	6.47015	7.04894	6.67917
Up	ENSG00000006638	1.82678	0.0177	TBXA2R	19p13.3	protein_coding	2.99405	2.99494	2.31904	2.58254	2.99621	3.00258	4.16094	2.58134	3.9898	3.58402	4.39148	3.45958	2.99785	4.08367	3.80302	3.80318	4.3167	4.08164
Up	ENSG00000184226	1.8202	9.68e-12	PCDH9 ENSG00000184226	13q21.32	protein_coding	9.10709	8.96436	8.74053	8.71389	8.80305	6.9475	10.3883	10.3346	10.3658	10.1597	10.097	10.1411	10.2648	10.3884	10.3581	10.1603	10.2307	10.2498
Up	ENSG00000188158	1.81587	1.6e-08	NHS	Xp22.2	protein_coding	5.87152	5.89743	5.37921	6.31502	5.87557	4.32605	6.87148	7.44058	6.86949	7.10715	7.59145	7.37527	6.85382	7.06128	7.22291	7.43724	7.58605	7.59245
Up	ENSG00000265972	1.80167	3.98e-86	TXNIP	1q21.1	protein_coding	10.3401	10.273	10.3354	12.1078	12.0524	11.5688	10.8901	11.0066	11.0074	13.7329	13.727	13.7287	10.823	10.8646	10.9438	13.7184	13.7161	13.7555
Up	ENSG00000188522	1.79587	2.36e-10	FAM83G	17p11.2	protein_coding	4.98956	5.45022	5.03167	4.80112	5.60774	4.46365	5.89611	5.23819	5.57249	6.55323	6.68551	6.83312	5.45551	4.99566	5.82724	6.80172	6.54833	6.78707
Up	ENSG00000188388	1.79433	0.000718	GOLGA6L3	15q25.3	unprocessed_pseudogene	4.23851	4.07972	4.5116	4.80112	4.31586	2	5.11905	4.63472	4.94235	6.06476	5.35662	5.80758	4.58137	4.80311	5.31646	5.28016	5.27953	5.87554
Up	ENSG00000184619	1.79356	0.0051	KRBA2	17p13.1	protein_coding	3.16331	2.99494	2.31904	2.32048	2.99621	4.32605	4.89688	4.94472	4.7433	4.58378	4.9533	4.08765	4.52	4.31796	3.80302	5.16473	5.16411	4.69399
Up	ENSG00000148408	1.79118	2.09e-06	CACNA1B	9q34.3	protein_coding	4.31239	3.99241	2.80116	3.69541	5.12256	3.81104	5.27504	5.54463	5.19732	5.88132	5.75393	6.04462	5.48793	5.24349	5.42076	6.20393	5.6944	6.01521
Up	ENSG00000072858	1.7843	5.11e-26	SIDT1	3q13.2	protein_coding	5.8218	5.20042	5.37921	5.85121	5.74786	6.09232	7.22716	7.17924	6.95261	7.41647	7.62835	7.57009	6.90272	6.75011	6.92486	7.71537	7.73505	7.62189
Up	ENSG00000158859	1.7758	2.01e-09	ADAMTS4	1q23.3	protein_coding	5.48098	4.94537	5.03167	6.2785	6.2782	4.7048	6.01152	6.11902	6.309	7.8441	7.63561	7.53939	5.7509	6.471	6.42048	7.43724	7.51716	7.73399
Up	ENSG00000187783	1.77367	8.03e-17	TMEM72	10q11.21	protein_coding	5.57403	4.99114	4.3806	4.99364	5.45253	5.43094	6.64711	6.87213	6.88166	7.05391	6.98769	6.95443	7.0511	7.06128	6.68066	7.09236	6.83918	6.89952
Up	ENSG00000198440	1.77313	1.04e-13	ZNF583	19q13.43	protein_coding	7.42297	7.40796	7.53271	7.74105	7.76733	6.52849	7.54328	7.47317	7.90547	9.34067	8.86006	8.99459	7.18563	7.7025	7.40346	9.36706	9.27195	9.28475
Up	ENSG00000104894	1.76736	6.38e-08	CD37	19q13.33	protein_coding	4.51371	4.31383	4.07639	5.24142	4.74842	3.81104	5.82215	6.39902	6.309	6.20811	6.22784	6.17015	5.61075	6.38759	6.20371	6.56426	6.03825	6.6074
Up	ENSG00000280870	1.76692	2.04e-07	MIR325HG	Xq21.1	lncRNA	3.69219	3.80012	3.89628	4.0819	4.51729	3.00258	5.27504	4.94472	5.07546	5.28413	5.35662	5.55481	5.16609	5.08309	4.80215	5.72252	5.45349	5.48491
Up	ENSG00000234585	1.75937	2.29e-17	CCT6P3	7q11.21	transcribed_unprocessed_pseudogene	6.57353	6.33022	6.54072	7.06976	6.69314	6.30868	6.57389	7.06625	6.92934	8.49845	8.52254	8.73833	7.43042	7.28057	7.21326	8.18899	8.26033	8.38907
Up	ENSG00000011028	1.75672	6.36e-24	MRC2	17q23.2	protein_coding	5.60375	5.79795	6.15624	6.03756	5.94709	6.09232	7.43992	7.25619	7.17658	7.85036	7.75388	7.66557	7.75732	7.41301	7.15397	7.80804	7.64464	7.5775
Up	ENSG00000185015	1.73685	1.91e-06	CA13	8q21.2	protein_coding	4.79713	4.84925	4.44758	4.16427	4.51729	4.00387	5.54402	5.77127	5.60221	5.97595	5.49091	5.61493	6.31783	5.90226	5.16453	5.92528	6.08131	5.24111
Up	ENSG00000241945	1.73668	0.000494	PWP2	21q22.3	protein_coding	7.10735	7.16007	7.15584	7.02637	6.83816	6.27167	7.66815	7.16933	7.46243	9.00982	8.91486	9.01426	8.92054	8.69206	8.75221	7.64533	7.54819	7.55478
Up	ENSG00000103811	1.72195	3.56e-11	CTSH	15q25.1	protein_coding	6.07623	5.92127	6.47801	6.2785	6.45219	7.64891	8.56599	8.57794	8.36159	8.78323	8.71322	8.55098	8.94409	8.58381	8.8426	8.44544	8.70088	8.48431
Up	ENSG00000214338	1.71965	4.45e-10	SOGA3	6q22.33	protein_coding	7.55817	7.69742	7.23382	7.78727	8.0478	6.15461	9.08129	8.85957	8.86914	9.15594	9.25636	9.37528	8.97586	8.88078	9.09726	9.25394	9.25795	9.08783
Up	ENSG00000166352	1.71511	4.07e-08	IFTAP	11p12	protein_coding	4.57502	5.03549	4.44758	4.51756	3.80194	4.95869	6.11839	6.36468	5.86996	5.88132	6.24695	6.17015	6.42215	5.66786	6.26103	5.92528	6.12312	5.74783
Up	ENSG00000203930	1.71209	3.12e-05	LINC00632	Xq27.1	lncRNA	2.31955	3.31586	2	3.69541	3.57991	3.81104	4.51402	4.38351	4.4483	4.75368	5.20853	5.00021	3.99677	4.31796	4.08282	5.42097	5.12349	4.7484
Up	ENSG00000159917	1.70505	5.21e-12	ZNF235	19q13.31	protein_coding	7.76307	7.64828	7.67927	7.21209	7.51613	5.78614	7.84662	8.01719	7.92325	8.71627	8.70634	8.63323	8.26253	8.18493	8.14376	8.73568	8.66595	8.63991
Up	ENSG00000136943	1.69883	3.06e-12	CTSV	9q22.33	protein_coding	4.8477	5.38315	4.94158	4.69429	5.16318	4.39649	6.05523	6.49739	6.36208	6.628	6.18885	6.32216	6.35345	6.31722	6.26103	6.42069	6.14358	6.24071
Up	ENSG00000168453	1.69244	7.97e-19	HR	8p21.3	protein_coding	4.57502	4.07972	4.2365	5.038	5.41938	5.29003	6.4484	6.3295	6.47885	6.7401	6.78037	7.04463	6.47162	6.51882	6.70841	6.877	6.73517	6.85062
Up	ENSG00000152580	1.69189	0.0382	IGSF10	3q25.1	protein_coding	2.31955	2.58159	2	3.80216	2.32041	2	3.31501	3.16389	3.31377	3.45853	4.5841	3.90707	3.58209	3.31895	3.58092	3.45572	3.9951	4.164
Up	ENSG00000161149	1.68823	4.57e-05	TUBA3FP	22q11.21	lncRNA	4.23851	4.57652	4.68819	4.80112	4.57864	3.00258	5.34713	4.89746	5.07546	6.24659	5.92977	5.8582	5.31805	4.90259	5.51802	5.60935	5.08169	5.77429
Up	ENSG00000067842	1.68422	1.29e-06	ATP2B3	Xq28	protein_coding	3.45185	3.1643	3.57532	2.99637	4.69402	4.46365	5.07727	5.07786	5.19732	5.49056	5.69949	5.39253	4.95044	4.99566	5.42076	5.94873	5.7753	5.6654
Up	ENSG00000187800	1.67741	0.026	PEAR1	1q23.1	protein_coding	2.581	2.58159	2.80116	2.99637	3.69519	4.00387	3.69245	3.79959	3.16238	5.35628	5.12837	5.58518	4.64024	5.42177	5.27995	4.31726	4.3167	4.31583
Up	ENSG00000151632	1.65446	0.0163	AKR1C2	10p15.1	protein_coding	2.99405	2.31991	3.45023	2.58254	3.16571	4.86243	3.89842	4.31323	4.38131	5.64255	5.42533	5.64408	4.75122	4.3883	4.85275	4.94911	5.12349	4.08164
Up	ENSG00000237693	1.653	5.56e-05	IRGM	5q33.1	protein_coding	4.74473	4.31383	3.31325	3.69541	3.99431	4.09141	5.07727	4.74562	5.15783	4.99876	4.9533	5.28562	5.28153	5.16552	4.45447	5.42097	5.6944	5.35067
Up	ENSG00000274026	1.64956	0.00755	FAM27E3	9q21.11	lncRNA	5.19881	5.20042	5.11645	5.87586	5.54764	6.39723	5.27504	6.25647	5.79472	8.17851	8.09702	8.37092	7.22462	6.97248	7.16402	6.40382	6.38609	6.25956
Up	ENSG00000143367	1.6491	0.0319	TUFT1	1q21.3	protein_coding	2.31955	2.99494	2.58015	2	3.57991	2.80957	2.99423	3.16389	2.31922	3.80634	3.69973	4.32212	2.58353	2.32094	2.80476	3.99562	3.9021	3.9013
Up	ENSG00000069399	1.64669	4.39e-05	BCL3	19q13.32	protein_coding	3.31478	3.45299	2.31904	4.24219	4.16402	3.70401	4.51402	3.99184	4.4483	5.55329	5.24701	4.95441	3.58209	4.45538	3.80302	5.60935	5.7753	5.38542
Up	ENSG00000277149	1.64257	6.52e-07	TYW1B	7q11.23	protein_coding	5.68943	5.51431	6.07383	5.99318	5.74786	5.43094	5.89611	6.21852	6.11645	7.53	7.49884	7.50803	7.22462	7.072	6.82703	7.02776	7.22245	6.9584
Up	ENSG00000275464	1.63824	0.00316		21p12	protein_coding	7.28299	7.69742	7.36956	7.41916	6.83816	6.55953	7.57365	7.8222	7.99782	9.23221	8.98482	9.26936	9.35766	9.15998	9.42442	7.72219	7.55584	7.56996
Up	ENSG00000134242	1.6313	1.01e-08	PTPN22 ENSG00000134242	1p13.2	protein_coding	9.10189	9.02886	9.09152	9.14252	9.02589	7.17494	9.55836	9.55141	9.72116	10.1572	10.4315	10.3764	9.6892	9.60793	9.69092	10.261	10.1833	10.3826
Up	ENSG00000278811	1.62602	0.0456	LINC00624	1q21.2	lncRNA	2.31955	2.31991	3.16189	2.58254	2.58244	3.46271	2.99423	2.31976	2.99321	3.69946	3.90613	4.32212	2.32107	3.16717	2.99697	3.6964	4.45408	3.16569
Up	ENSG00000196218	1.61866	3.51e-19	RYR1	19q13.2	protein_coding	6.97713	6.88502	6.29002	6.93548	6.7871	7.10304	7.53559	7.8222	7.47854	8.48644	8.46659	8.74507	7.8784	7.51871	8.15388	8.51386	8.45706	8.51602
Up	ENSG00000168995	1.61689	0.000184	SIGLEC7	19q13.41	protein_coding	3.45185	2.80302	3.57532	4.0819	3.99431	3.17279	4.51402	3.79959	4.23719	4.52239	5.16901	5.20967	3.90373	4.51947	4.31707	5.35228	4.85234	5.38542
Up	ENSG00000145736	1.61605	0.008	GTF2H2	5q13.2	protein_coding	7.76307	7.44131	7.54041	7.28753	7.46019	6.74643	7.52008	7.49715	7.44613	9.51823	9.25872	9.41175	9.30633	9.25482	9.24663	7.65961	7.58605	7.81269
Up	ENSG00000273136	1.61361	0.00712	NBPF26	1p11.2	protein_coding	4.98956	4.79867	5.2724	5.35099	5.66543	3.81104	5.63323	5.11965	5.74229	7.21779	6.97628	7.1601	6.91469	6.85319	6.51775	6.27986	5.87655	5.41935
Up	ENSG00000160207	1.60881	2.3e-05	HSF2BP	21q22.3	protein_coding	4.07835	4.38412	3.16189	4.51756	4.51729	4.58926	4.63415	4.23934	4.38131	5.88132	6.14877	5.39253	4.58137	5.24349	5.38682	6.1843	6.01623	6.08029
Up	ENSG00000224271	1.60854	6.42e-11		22q13.31	lncRNA	6.58847	6.01286	6.07383	7.01532	6.93517	5.81214	7.32858	7.10837	6.81975	8.21292	8.30732	8.23386	7.33564	7.53431	7.25147	7.99425	8.19812	8.51602
Up	ENSG00000229972	1.59985	0.034	IQCF3	3p21.2	protein_coding	3.57702	3.57821	2	3.69541	2.80411	3.00258	3.99134	2.99457	3.45078	4.08638	4.906	3.70061	4.4559	3.69701	3.31829	3.99562	4.24277	4.69399
Up	ENSG00000145700	1.59569	2.1e-05	ANKRD31	5q13.3	protein_coding	3.79884	3.80012	4.3806	4.63775	4.74842	3.17279	3.99134	4.23934	4.15935	5.88132	5.39138	5.83311	4.52	4.51947	4.5799	5.45412	5.90079	5.85088
Up	ENSG00000138650	1.59007	0.000239	PCDH10	4q28.3	protein_coding	5.03391	5.34841	5.47865	5.45282	5.16318	2.80957	6.21788	6.39902	6.29086	6.26545	5.8064	6.26701	6.68236	5.97264	6.03869	6.3343	6.51731	6.51627
Up	ENSG00000101276	1.58482	0.0358	SLC52A3	20p13	protein_coding	2	2.58159	2	2.80424	3.31738	2.80957	2.58112	2.58134	3.45078	3.45853	3.58428	4.39251	2.80551	2.32094	3.16655	3.6964	4.45408	4.08164
Up	ENSG00000277864	1.574	0.00225	SCARNA15	15q25.2	scaRNA	4.74473	4.31383	4.15866	4.0819	2.99621	3.00258	4.31269	4.45053	4.7433	4.45827	5.04349	4.95441	4.80366	4.3883	5.27995	4.24332	4.38703	4.51727
Up	ENSG00000196873	1.56711	0.046	CBWD3	9q21.11	protein_coding	6.05487	5.92127	5.65907	5.66572	6.05895	5.25254	5.48133	5.84785	5.23575	7.9528	7.94735	7.57009	8.13018	7.9609	7.83324	5.97181	5.82681	6.14255
Up	ENSG00000150667	1.56604	0.000295	FSIP1	15q14	protein_coding	4.16065	4.45114	4.31035	3.80216	3.16571	4.00387	5.15966	5.07786	4.84625	5.08621	4.906	4.58516	4.64024	4.31796	4.85275	5.48653	4.57951	4.7484
Up	ENSG00000197859	1.56583	8.1e-39	ADAMTSL2	9q34.2	protein_coding	6.48045	6.44976	6.19575	7.00418	6.7871	7.29043	8.60695	8.49306	8.58644	8.6886	8.47471	8.54327	8.72705	8.82481	8.7253	8.6126	8.50923	8.62908
Up	ENSG00000146707	1.56171	2.4e-07	POMZP3	7q11.23	protein_coding	6.03319	6.44976	6.11562	6.95874	7.12191	8.07117	6.34656	6.49739	6.44644	9.22741	9.24927	9.36656	7.29042	6.82811	7.03851	8.73905	8.68002	8.61451
Up	ENSG00000206195	1.55567	1.25e-05	DUXAP8	22q11.1	lncRNA	7.78918	7.58253	7.17573	7.2597	7.14237	6.1947	8.37229	8.35119	8.47035	8.96438	8.83503	8.75846	9.04012	9.14482	9.18379	7.86462	8.02698	7.86287
Up	ENSG00000272514	1.55063	0.0225	CFAP206	6q15	protein_coding	3.31478	3.31586	3.31325	3.45481	2.99621	2.80957	3.45209	3.99184	3.5759	4.24681	4.75401	3.80753	3.69746	3.69701	2.32072	3.45572	4.38703	3.80191
Up	ENSG00000249421	1.55008	5.76e-06	ADAMTS19-AS1	5q23.3	lncRNA	5.38152	4.74626	4.8455	4.99364	5.3507	3.70401	6.21788	5.6624	6.1369	6.30244	6.56887	6.17015	6.42215	5.82828	6.38653	6.24239	5.94808	6.18262
Up	ENSG00000164061	1.54309	9.61e-26	BSN ENSG00000164061	3p21.31	protein_coding	8.1879	7.84179	7.3609	7.90574	8.30084	7.83796	8.7401	8.71373	8.63757	9.46416	9.67493	9.61311	8.89659	8.90197	8.82053	9.50792	9.58221	9.49624
Up	ENSG00000135407	1.53994	0.0324	AVIL ENSG00000135407	12q14.1	protein_coding	4.63384	4.16205	3.31325	3.69541	4.38617	2	4.79745	6.19916	5.03244	4.58378	4.75401	4.17011	5.77736	5.38783	5.03906	5.60935	5.12349	4.4532
Up	ENSG00000170500	1.53957	0.0159	LONRF2	2q11.2	protein_coding	4.44967	4.23993	3.45023	2.99637	4.31586	2.32296	5.19915	4.16147	4.84625	4.75368	4.45859	3.80753	4.4559	4.31796	4.31707	4.80235	4.9485	4.57861
Up	ENSG00000164683	1.53862	2.33e-11	HEY1	8q21.13	protein_coding	5.34679	5.48262	5.63053	4.74869	4.57864	5.39698	5.91994	6.23762	6.309	6.14841	6.40841	6.19005	6.14568	6.14507	6.08175	6.42069	6.35133	6.6074
Up	ENSG00000162772	1.53852	7.33e-106	ATF3	1q32.3	protein_coding	9.27123	9.35625	9.6222	10.4986	10.2164	10.3021	10.0039	9.85335	9.91125	11.8766	11.8666	11.9053	9.96869	9.9169	9.90084	11.8992	11.8654	11.8635
Up	ENSG00000157927	1.53416	0.0308	RADIL	7p22.1	protein_coding	3.45185	3.31586	2.80116	2.99637	2.58244	3.70401	3.16352	3.45251	2.31922	4.69924	4.24711	4.08765	3.16753	2.32094	3.80302	3.80318	3.9951	4.24191
Up	ENSG00000238650	1.53354	0.0464	SNORD54 ENSG00000238650	8q12.1	snoRNA	3.89815	3.89947	3.69042	3.45481	3.90133	2	3.45209	3.45251	3.5759	4.52239	4.45859	5.1295	4.31848	5.08309	4.63876	3.90261	4.16484	3.9013
Up	ENSG00000251381	1.53264	2.96e-11	LINC00958	11p15.3	lncRNA	6.31059	5.45022	5.68707	5.45282	5.77432	6.25281	7.32858	7.39876	7.62328	7.64966	7.37403	7.0877	7.82231	7.66756	7.63067	7.23272	7.15351	7.41041
Up	ENSG00000139800	1.52344	0.00182	ZIC5	13q32.3	protein_coding	3.57702	4.38412	4.07639	4.24219	5.87557	3.5884	6.11839	5.63384	5.41392	6.16859	5.97631	6.08769	5.24407	5.48734	4.99469	6.42069	6.54833	6.46845
Up	ENSG00000108821	1.52044	0.0154	COL1A1 ENSG00000108821	17q21.33	protein_coding	2.99405	3.69343	3.79702	4.51756	4.38617	2.32296	2.99423	3.79959	4.38131	5.16867	5.16901	4.95441	4.38883	3.80381	4.6953	5.42097	5.74883	5.16315
Up	ENSG00000146376	1.51997	1.69e-07	ARHGAP18	6q22.33	protein_coding	6.55843	5.96779	6.5097	5.97047	6.4846	4.7048	7.00003	7.25619	7.02023	7.22744	7.36532	7.26702	6.69629	6.97248	6.83963	7.17423	7.46934	7.55478
Up	ENSG00000254876	1.51523	5.82e-05	STRA6LP	9q22.33	lncRNA	3.69219	4.31383	3.79702	4.69429	3.80194	4.46365	3.89842	3.57771	4.38131	5.88132	5.64291	5.20967	4.4559	3.80381	4.24314	6.08197	5.74883	5.38542
Up	ENSG00000184557	1.49707	4.36e-05	SOCS3	17q25.3	protein_coding	3.99106	3.89947	4.3806	4.16427	4.45322	4.32605	4.38297	4.23934	5.27319	5.61341	5.67148	6.04462	5.12546	4.90259	5.20404	5.35228	5.6664	5.20266
Up	ENSG00000106013	1.49369	2.09e-05	ANKRD7	7q31.31	protein_coding	5.2747	5.57567	4.94158	4.94786	5.20268	3.81104	5.48133	5.54463	5.68788	5.88132	6.44196	5.93096	4.58137	5.55005	5.20404	6.03891	6.26059	6.08029
Up	ENSG00000173110	1.48922	0.000717	HSPA6	1q23.3	protein_coding	2.99405	2.80302	3.16189	4.0819	3.69519	4.58926	3.99134	4.07915	5.15783	5.52227	5.88168	5.45965	5.16609	5.12489	4.90163	5.31667	5.16411	5.12253
Up	ENSG00000102755	1.48621	1.6e-16	FLT1	13q12.3	protein_coding	8.45988	8.26146	8.13546	8.71389	8.60719	7.81242	9.65028	9.50487	9.743	9.74343	9.70288	9.93245	9.20273	9.51863	9.37117	10.0962	9.936	9.98393
Up	ENSG00000179841	1.48073	0.00502	AKAP5	14q23.3	protein_coding	3.89815	4.07972	4.63169	3.16589	4.08166	2.32296	5.63323	5.96709	5.82023	4.58378	3.99923	4.52376	5.42235	5.45492	5.94852	4.90183	4.45408	3.9013
Up	ENSG00000170965	1.48017	1.03e-06	PLAC1	Xq26.3	protein_coding	4.63384	4.07972	5.11645	4.5789	4.45322	4.00387	5.51301	5.60472	5.91802	5.67112	5.72697	5.64408	5.97324	6.06143	6.01667	5.42097	5.7753	5.6654
Up	ENSG00000115896	1.47735	2.82e-07	PLCL1	2q33.1	protein_coding	8.15816	7.77795	7.84994	8.58899	8.41456	6.74643	9.34387	9.33126	9.43561	9.37797	9.58581	9.66735	8.98441	8.9866	9.07878	9.629	9.55	9.66484
Up	ENSG00000135925	1.47385	6.17e-31	WNT10A	2q35	protein_coding	6.31059	5.92127	6.2342	6.4849	6.41903	6.87534	8.50821	8.69312	8.56773	7.99296	7.95899	7.88288	8.47552	8.58755	8.6087	8.17911	8.1331	8.08525
Up	ENSG00000106366	1.465	0.0184	SERPINE1 ENSG00000106366	7q22.1	protein_coding	3.99106	3.89947	4.74255	4.74869	2.58244	4.39649	3.31501	4.23934	4.94235	5.64255	5.45849	5.78158	5.28153	4.94988	4.63876	5.28016	5.31604	4.80082
Up	ENSG00000175097	1.46139	7.79e-24	RAG2	11p12	protein_coding	8.98534	8.97863	9.12004	8.10136	8.13207	7.22419	10.3689	10.3858	10.4833	9.35834	9.32765	9.13466	10.2799	10.2723	10.3493	9.34954	9.35105	9.39543
Up	ENSG00000076356	1.45864	7.05e-05	PLXNA2	1q32.2	protein_coding	6.83397	6.8482	6.27166	6.7874	8.41456	6.11338	9.01367	8.9492	8.92313	8.6886	8.88162	8.99176	9.00415	9.28969	9.1664	8.96287	8.82007	8.89933
Up	ENSG00000172940	1.44798	0.025	SLC22A13	3p22.2	protein_coding	3.45185	4.16205	2.58015	3.90156	3.31738	3.17279	3.89842	3.99184	4.68893	4.80614	4.16912	4.95441	4.52	3.16717	5.03906	4.51874	4.45408	4.4532
Up	ENSG00000164659	1.44559	0.00698	ELAPOR2	7q21.12	protein_coding	3.45185	4.63535	3.69042	4.31611	5.60774	3.17279	4.23881	4.99048	5.11723	5.55329	6.14877	6.10875	4.80366	5.20503	4.45447	6.22329	5.90079	5.92361
Up	ENSG00000136603	1.44458	5.84e-05	SKIL	3q26.2	protein_coding	8.15816	7.82925	7.60785	7.74105	8.25929	6.04924	8.78621	8.9521	8.79064	8.7197	8.94734	8.83313	8.31315	8.19968	8.4616	9.06029	9.24853	9.31885
Up	ENSG00000260852	1.44303	1.67e-09	FBXL19-AS1	16p11.2	lncRNA	5.63288	5.41708	5.76793	5.038	4.51729	4.95869	6.66132	6.44904	6.41329	5.80604	6.26581	6.28563	6.10446	6.35284	6.40361	6.14423	6.33363	6.10134
Up	ENSG00000104381	1.44254	4.72e-20	GDAP1	8q21.11	protein_coding	10.2793	10.3028	10.366	10.3936	10.3334	9.42929	10.8542	10.8695	10.891	11.5148	11.4558	11.4453	10.6681	10.7315	10.7948	11.5955	11.6822	11.6117
Up	ENSG00000173198	1.44225	0.0191	CYSLTR1	Xq21.1	protein_coding	3.79884	4.38412	4.3806	2.80424	3.57991	3.17279	3.69245	4.5759	4.51232	3.69946	4.39148	3.70061	5.12546	3.90326	4.1652	4.51874	4.51816	4.164
Up	ENSG00000198795	1.43966	9.51e-13	ZNF521	18q11.2	protein_coding	11.6733	11.5626	11.3513	11.6629	11.5947	10.3472	12.7115	12.7629	12.7258	12.718	12.7865	12.7894	12.7624	12.7713	12.7257	12.7306	12.7769	12.7101
Up	ENSG00000254968	1.43529	0.0139	LINC02763	11q23.1	lncRNA	3.45185	2.80302	3.45023	2.99637	3.90133	3.46271	3.45209	4.16147	3.89692	4.58378	4.39148	4.95441	5.04061	3.80381	3.69624	4.80235	4.24277	4.31583
Up	ENSG00000196369	1.4264	0.0222	SRGAP2B	1q21.1	protein_coding	6.48045	6.52946	5.51033	6.77435	6.57769	5.6486	6.32887	6.41589	6.0957	8.30238	8.41683	8.51594	7.71687	7.68164	7.78845	6.63825	6.77506	6.62204
Up	ENSG00000021645	1.42585	0.0161	NRXN3	14q24.3	protein_coding	3.16331	3.31586	2.31904	3.16589	5.20268	2.80957	4.63415	4.5759	5.15783	5.39104	4.9991	5.58518	5.08366	4.94988	4.6953	5.38703	5.51759	5.08074
Up	ENSG00000141756	1.4188	4.02e-09	FKBP10	17q21.2	protein_coding	7.37206	7.46583	7.19535	7.91766	7.99253	9.29514	9.0411	9.07931	9.07129	10.0375	10.0488	9.9875	9.11984	9.18983	9.36247	9.91155	9.88982	9.87046
Up	ENSG00000187624	1.41817	0.00173	C17orf97 ENSG00000187624	17p13.3	protein_coding	4.07835	3.80012	4.07639	2.99637	3.69519	3.81104	4.57534	4.16147	4.31105	4.39117	4.16912	5.00021	4.69679	4.80311	4.51855	4.6955	4.85234	4.38615
Up	ENSG00000188277	1.41767	1.53e-08	C15orf62	15q15.1	protein_coding	5.15932	5.31281	5.37921	4.31611	4.57864	4.7048	6.34656	6.61891	6.52613	5.69913	5.90593	6.02259	6.56573	6.6391	6.45364	5.66704	5.80128	5.63684
Up	ENSG00000196353	1.40302	1.03e-07	CPNE4	3q22.1	protein_coding	4.79713	4.31383	5.03167	5.16346	5.08077	4.64819	5.31153	4.8486	5.11723	5.90557	6.47475	6.37527	4.75122	4.90259	4.63876	6.08197	6.33363	6.3503
Up	ENSG00000143603	1.40233	4.09e-11	KCNN3	1q21.3	protein_coding	5.15932	5.54532	5.19653	5.85121	5.41938	5.9117	6.83434	6.41589	6.88166	7.03205	7.2374	7.29485	6.45532	6.82811	6.24218	6.877	7.01603	6.9584
Up	ENSG00000143153	1.4023	6.92e-09	ATP1B1	1q24.2	protein_coding	5.7703	5.51431	5.96371	5.77462	5.94709	5.13385	6.67539	7.05553	6.89373	7.07544	6.72693	6.89505	6.16585	6.50305	6.54878	6.96013	7.03805	7.19226
Up	ENSG00000085552	1.39921	0.00195	IGSF9	1q23.2	protein_coding	4.23851	4.74626	3.89628	3.16589	5.87557	5.09201	6.4484	6.82239	6.51054	6.44159	6.37406	5.83311	6.47162	6.31722	6.51775	6.3343	6.63758	6.50051
Up	ENSG00000185829	1.39313	0.043	ARL17A	17q21.31	protein_coding	6.82138	6.44976	6.55598	6.81316	6.83816	7.13429	6.80903	7.19886	7.17658	8.89038	9.0461	9.05823	8.90261	8.8716	8.85817	6.90124	6.98235	6.76084
Up	ENSG00000178695	1.39096	2.27e-05	KCTD12	13q22.3	protein_coding	6.55843	6.34791	6.49394	6.20257	6.53189	4.81178	7.95441	7.77722	7.8935	7.24655	6.98769	7.2194	7.27192	7.03959	7.56391	7.64533	7.42824	7.49239
Up	ENSG00000120129	1.38831	5.84e-10	DUSP1	5q35.1	protein_coding	8.56562	8.39938	8.65099	9.0317	9.16489	7.75995	8.26936	8.61858	8.60858	10.0647	10.1563	9.99176	8.52712	8.47083	8.52147	10.3429	10.1808	10.1698
Up	ENSG00000139269	1.38118	6.11e-13	INHBE	12q13.3	protein_coding	5.60375	5.20042	5.44626	5.77462	5.97017	5.21405	6.13884	6.60427	6.3446	7.11757	6.78037	6.85821	6.47162	6.43821	6.50199	7.08179	7.00489	7.11154
Up	ENSG00000168807	1.38092	2.98e-09	SNTB2	16q22.1	protein_coding	8.19768	8.378	7.79312	8.22164	8.29171	7.14456	9.55265	9.44039	9.38948	9.09663	9.2681	9.03641	9.11466	9.25482	9.14372	9.45362	9.57469	9.51794
Up	ENSG00000274487	1.37818	0.0346	NPEPPSP1	17q12	transcribed_unprocessed_pseudogene	6.68897	6.38267	6.34377	6.86334	7.00387	5.13385	6.80903	6.57453	6.60165	8.38231	8.47066	8.45967	8.26721	8.45453	8.59018	7.09236	6.97095	6.83813
Up	ENSG00000233369	1.37808	0.0314	GTF2IP4	7q11.23	transcribed_processed_pseudogene	7.70254	7.72477	7.67927	7.75441	7.80632	6.69146	7.52785	7.64754	7.52584	9.46212	9.43152	9.57955	9.26484	9.28509	9.48381	7.70163	7.63022	7.7673
Up	ENSG00000121440	1.37618	0.0386	PDZRN3	3p13	protein_coding	2.99405	2.80302	2.80116	3.90156	3.16571	2	3.89842	4.5759	4.63243	4.58378	3.58428	3.58512	4.64024	4.75066	4.1652	4.63895	4.16484	3.99429
Up	ENSG00000233509	1.37342	0.0312	ZNF197-AS1	3p21.31	lncRNA	2.581	3.69343	3.31325	2.80424	2.99621	3.70401	2.99423	4.16147	2.80154	3.99894	4.39148	4.17011	3.69746	3.58166	3.45557	3.80318	4.16484	4.31583
Up	ENSG00000122188	1.37231	8.36e-14	LAX1	1q32.1	protein_coding	7.05451	6.52946	6.79338	6.73447	6.82556	5.86278	7.73013	7.61869	7.52584	7.78651	7.8755	7.79465	7.447	7.495	7.47788	7.74915	7.88231	8.09577
Up	ENSG00000126752	1.37196	2.81e-06	SSX1	Xp11.23	protein_coding	4.51371	4.57652	4.68819	4.51756	5.03772	4.58926	6.03354	5.74481	5.91802	5.99867	5.7804	6.39255	5.28153	5.48734	5.85233	6.0606	5.80128	5.63684
Up	ENSG00000164542	1.37049	6.22e-06	KIAA0895	7p14.2	protein_coding	7.06524	6.44976	6.55598	6.36812	6.70694	5.09201	7.27414	6.97814	7.47854	7.3115	7.39987	7.45967	6.89065	6.9952	6.65238	7.6667	7.69403	7.58499
Up	ENSG00000268350	1.37033	0.0494	FAM156A	Xp11.22	protein_coding	6.71644	6.82311	7.12547	6.24104	6.83816	6.17479	6.34656	6.51315	6.83235	8.26539	8.47471	8.5238	8.68223	8.58006	8.53315	6.6526	6.4856	6.5926
Up	ENSG00000250337	1.36305	0.00344	PURPL	5p14.1	lncRNA	3.69219	4.45114	4.2365	3.45481	4.57864	4.17394	4.69067	4.99048	4.63243	4.52239	5.58402	5.39253	4.38883	5.08309	5.31646	5.35228	5.7753	4.69399
Up	ENSG00000005421	1.36156	0.00222	PON1	7q21.3	protein_coding	4.98956	4.74626	4.3806	2.99637	3.99431	5.13385	6.11839	5.60472	6.55682	5.55329	5.7804	5.42648	5.97324	6.20476	5.77573	5.12411	5.3864	5.4525
Up	ENSG00000201823	1.36127	0.0041	SNORD48	6p21.33	snoRNA	3.99106	4.74626	3.89628	4.0819	3.80194	4.09141	5.07727	4.89746	5.11723	5.52227	5.42533	5.17014	5.82888	5.7503	6.20371	4.99489	4.69491	4.69399
Up	ENSG00000121895	1.36041	0.00441	TMEM156	4p14	protein_coding	3.69219	3.57821	3.79702	3.45481	3.57991	3.46271	3.89842	3.31541	3.9898	4.45827	4.75401	4.58516	3.90373	4.16607	3.80302	3.90261	4.24277	4.90029
Up	ENSG00000263764	1.35668	0.0423	SNORD43	22q13.1	snoRNA	3.31478	2.80302	3.57532	3.90156	2.80411	2.80957	3.89842	3.79959	4.23719	4.45827	4.39148	4.70064	4.95044	4.24401	4.80215	4.083	3.9021	3.31736
Up	ENSG00000188234	1.35601	0.0237	AGAP4	10q11.22	protein_coding	7.37206	7.53698	7.00832	7.38522	7.53946	6.71921	7.31965	7.22781	7.48653	9.06199	9.14363	9.20969	9.08848	9.20939	9.249	7.55652	7.56345	7.91137
Up	ENSG00000259129	1.35573	9.57e-07	LINC00648	14q21.3	lncRNA	3.89815	4.84925	4.8455	5.12284	5.16318	5.04893	5.68978	6.41589	5.86996	6.37369	6.22784	6.52379	5.77736	6.14507	5.35207	6.45386	6.29757	6.27817
Up	ENSG00000108932	1.3555	1.08e-07	SLC16A6 ENSG00000108932	17q24.2	protein_coding	7.69565	7.56751	7.3078	7.22174	7.52395	6.15461	8.44801	8.24192	8.12613	8.29781	8.26108	8.14998	8.17566	7.84688	7.71514	8.58668	8.54042	8.53549
Up	ENSG00000146592	1.35517	2.11e-07	CREB5 ENSG00000146592	7p15.1	protein_coding	5.7703	5.63453	5.19653	6.03756	5.87557	5.36221	6.66132	5.92057	5.91802	6.76682	6.72693	6.94275	6.24384	6.01771	6.03869	7.36062	7.2128	7.3145
Up	ENSG00000070182	1.3506	0.0161	SPTB	14q23.3	protein_coding	3.79884	4.51519	3.45023	3.58012	4.24194	3.46271	4.69067	4.69123	3.89692	4.95296	4.9533	4.45963	5.24407	5.38783	3.80302	5.12411	4.51816	5.12253
Up	ENSG00000286106	1.3475	0.00209	NOTCH2NLR	1p11.2	protein_coding	4.44967	4.74626	3.57532	4.80112	5.27859	4.09141	4.57534	4.89746	5.41392	6.24659	6.39134	6.45966	5.58101	5.42177	5.38682	5.63848	5.6087	5.41935
Up	ENSG00000156050	1.34721	4.37e-18	FAM161B	14q24.3	protein_coding	7.30125	7.35643	7.3078	7.59279	7.71365	6.85047	7.48055	7.5743	7.15669	8.74679	8.68197	8.71448	7.32671	7.46276	7.63067	8.82076	8.73161	8.85663
Up	ENSG00000169379	1.34589	2.52e-05	ARL13B	3q11.1	protein_coding	7.38923	7.52147	7.73397	7.88159	7.63642	5.78614	7.58114	7.4892	7.44613	8.60593	8.61	8.45967	7.35335	7.565	7.174	8.69812	8.7617	8.88422
Up	ENSG00000135604	1.34367	1.92e-07	STX11	6q24.2	protein_coding	6.11803	6.63413	6.74093	6.25989	5.94709	4.7048	6.58883	6.41589	6.74178	6.95283	7.09703	7.18014	6.75074	6.59516	6.57914	6.92509	7.14339	7.01498
Up	ENSG00000140836	1.34366	0.0001	ZFHX3	16q22.3	protein_coding	3.45185	4.31383	3.69042	4.85171	5.80031	4.46365	5.96646	6.07722	6.1369	5.88132	6.33887	6.49208	5.63989	5.35308	5.87698	6.66681	6.54833	6.31469
Up	ENSG00000102760	1.33909	0.0339	RGCC	13q14.11	protein_coding	3.57702	3.89947	3.57532	2.80424	2.58244	3.81104	4.69067	3.69291	4.57363	4.52239	4.39148	3.32207	4.16657	4.45538	4.31707	3.58107	4.08246	4.08164
Up	ENSG00000162594	1.33619	6.47e-05	IL23R	1p31.3	protein_coding	4.89655	4.57652	4.63169	4.5789	4.99336	4.09141	5.27504	5.34773	5.54214	5.75358	5.42533	5.8582	5.48793	6.22412	5.38682	5.63848	6.12312	5.8258
Up	ENSG00000263590	1.3231	0.0126	LINC02591	1q21.1	lncRNA	5.23725	4.84925	4.63169	4.80112	4.80085	4.32605	4.57534	5.03483	4.57363	5.78005	6.04343	6.57009	5.95016	6.29907	6.08175	5.38703	5.42033	5.41935
Up	ENSG00000271798	1.32251	0.00105	SNORA51	20p13	snoRNA	4.38266	5.03549	5.15705	4.31611	3.99431	3.00258	5.66178	5.44954	5.44706	4.95296	5.08655	5.20967	5.87862	5.42177	5.74927	4.31726	4.85234	5.0377
Up	ENSG00000204291	1.32189	0.0309	COL15A1	9q22.33	protein_coding	3.69219	4.45114	3.79702	2.80424	3.31738	3.00258	4.38297	4.5759	4.31105	4.52239	3.90613	4.00018	4.38883	4.24401	4.6953	3.16668	3.58061	3.80191
Up	ENSG00000129226	1.31703	5.43e-07	CD68	17p13.1	protein_coding	5.8218	6.01286	6.74093	5.63717	5.51663	5.04893	6.03354	6.46534	6.25388	6.5378	6.24695	6.85821	6.18575	6.48711	6.14402	6.63825	6.87633	6.69311
Up	ENSG00000116761	1.31542	1.41e-12	CTH	1p31.1	protein_coding	6.72998	7.05626	7.04123	7.4767	7.16254	6.43118	8.20292	7.79666	7.91142	8.2607	8.40412	8.54327	8.15057	8.02302	7.85822	8.2657	8.29732	8.46414
Up	ENSG00000122435	1.3148	1.3e-07	TRMT13	1p21.2	protein_coding	9.07827	9.14222	9.11747	8.82568	9.03686	7.48886	9.37653	9.62761	9.4561	9.72821	9.77376	9.77832	9.20273	9.28739	9.09726	9.93816	10.0636	10.0719
Up	ENSG00000080493	1.31372	1.78e-06	SLC4A4	4q13.3	protein_coding	7.95404	8.00683	7.48567	8.21199	8.07998	6.5899	8.91928	8.81258	8.85687	8.81878	8.96476	9.06363	8.46741	8.6533	8.62335	9.17411	9.29956	9.1523
Up	ENSG00000172575	1.31094	2.11e-06	RASGRP1	15q14	protein_coding	8.54661	8.3823	8.25248	8.9353	8.79014	7.10304	9.76493	9.68091	9.81458	9.73668	9.76385	9.59643	9.55795	9.61712	9.66461	9.77226	9.94768	9.83633
Up	ENSG00000163491	1.30962	0.0134	NEK10	3p24.1	protein_coding	4.07835	3.89947	3.69042	3.69541	3.80194	2.80957	4.23881	3.79959	4.57363	4.99876	4.08667	4.70064	4.52	4.75066	4.3874	4.6955	4.16484	3.80191
Up	ENSG00000174500	1.30733	0.0211	GCSAM ENSG00000174500	3q13.2	protein_coding	3.16331	3.1643	2.58015	2.32048	4.08166	3.46271	3.69245	3.99184	3.9898	3.90585	4.45859	4.08765	3.80428	4.51947	3.99545	4.6955	4.57951	4.57861
Up	ENSG00000197978	1.30492	0.00283	GOLGA6L9	15q25.2	protein_coding	7.71621	7.31205	7.3609	8.12211	8.19708	6.55953	8.11789	8.08203	7.80041	9.47635	9.42524	9.57578	8.90261	8.94637	9.06275	8.45366	8.44475	8.62908
Up	ENSG00000277301	1.30078	0.0314		20q11.21	lncRNA	3.79884	3.1643	4.3806	3.45481	2.80411	3.00258	4.69067	5.48194	5.54214	4.3208	3.58428	3.80753	5.63989	5.08309	5.51802	3.58107	4.08246	4.164
Up	ENSG00000238083	1.29534	0.00131	LRRC37A2	17q21.31	protein_coding	7.16831	7.25692	6.89288	7.85083	7.83174	6.95919	6.83434	6.97814	7.00917	9.04572	9.31865	9.35339	7.97875	8.18493	8.15388	8.38655	8.35548	8.42709
Up	ENSG00000270231	1.29321	0.00493	NBPF8	1p11.2	transcribed_unprocessed_pseudogene	8.9683	8.83858	8.66513	9.01515	8.95536	7.63441	8.9369	8.91105	9.05258	10.3517	10.4512	10.3947	10.2578	10.0983	10.1258	9.18649	9.31091	9.3166
Up	ENSG00000257446	1.2905	0.00295	ZNF878	19p13.2	protein_coding	5.07694	4.99114	4.3806	4.69429	4.31586	3.5884	4.89688	5.16025	4.84625	5.67112	5.35662	4.32212	5.16609	5.48734	5.60913	5.2427	5.57897	5.6654
Up	ENSG00000174807	1.28927	2.97e-06	CD248 ENSG00000174807	11q13.2	protein_coding	4.57502	5.12031	4.07639	4.69429	4.85144	4.32605	5.68978	5.8725	6.05329	5.45815	5.83193	5.78158	5.85397	5.69586	5.72231	5.74948	5.99387	5.85088
Up	ENSG00000136114	1.28872	4.44e-18	THSD1	13q14.3	protein_coding	6.72998	7.07763	6.57108	6.77435	6.69314	6.30868	7.86516	7.95507	7.65908	7.97015	7.75388	8.00586	8.0456	7.85311	7.87667	7.80804	7.70783	7.88732
Up	ENSG00000272150	1.28422	0.00958	NBPF25P	1q21.1	transcribed_unprocessed_pseudogene	5.2747	5.54532	4.8455	5.63717	5.51663	4.17394	5.68978	5.79725	5.38	6.95283	6.50681	6.89505	6.85382	6.68173	6.42048	6.22329	5.6664	5.89978
Up	ENSG00000164530	1.28413	0.00799	PI16	6p21.2	protein_coding	2.80225	3.80012	3.45023	3.90156	2.32041	4.00387	5.19915	4.74562	5.19732	4.24681	4.85709	4.39251	5.12546	5.20503	5.48632	4.6955	4.3167	4.69399
Up	ENSG00000274602	1.2841	0.00822	PI4KAP1	22q11.21	transcribed_unprocessed_pseudogene	6.98844	6.89709	6.62995	7.27832	7.13217	6.88762	6.79621	7.68281	7.18643	8.91448	8.86316	8.85822	8.55415	8.45453	8.52147	7.48614	7.64464	7.56996
Up	ENSG00000183474	1.28104	0.0201	GTF2H2C	5q13.2	protein_coding	8.01062	7.87268	7.88662	7.55512	7.7068	5.58969	7.9075	7.81586	7.65199	8.89946	8.94442	9.02538	9.04829	9.1972	9.07612	7.74246	7.68707	7.7673
Up	ENSG00000073910	1.27333	1.61e-14	FRY	13q13.1	protein_coding	6.97713	6.67676	6.67257	6.95874	6.96993	6.4143	7.87738	7.52851	7.58658	8.02097	7.98767	8.26702	7.34452	7.45459	7.83952	8.03864	7.97084	7.96978
Up	ENSG00000078589	1.26031	1.5e-07	P2RY10	Xq21.1	protein_coding	5.38152	5.71855	5.86914	6.03756	5.99288	5.09201	7.49649	7.11871	7.02023	6.95283	6.74047	6.88287	6.98451	6.87785	7.13365	7.2517	7.14339	6.74755
Up	ENSG00000095637	1.26018	3.26e-09	SORBS1	10q24.1	protein_coding	6.55843	6.83571	6.52529	7.2503	6.88748	6.00483	7.54328	7.79021	7.50238	8.00423	8.03241	8.20481	8.00138	7.54974	7.72196	7.95425	7.97084	8.01486
Up	ENSG00000214837	1.25766	0.00569	LINC01347	1q43	transcribed_unprocessed_pseudogene	7.12796	6.6907	6.60081	7.50068	7.33245	5.88745	7.22716	7.17924	7.34427	8.63522	8.66076	8.94275	8.06721	7.9609	8.24667	7.65961	7.44482	7.75407
Up	ENSG00000132694	1.24944	6.9e-13	ARHGEF11	1q23.1	protein_coding	6.19817	6.44976	5.98642	6.81316	7.43553	6.43118	7.82785	7.96657	7.81317	8.24178	8.23739	8.0717	8.07257	7.98947	7.96557	8.16916	8.05965	8.26394
Up	ENSG00000180787	1.24887	4.45e-06	ZFP3 ENSG00000180787	17p13.2	protein_coding	7.48018	7.48194	7.28966	7.65821	7.57	5.9117	7.47252	7.68976	7.70774	8.45393	8.45841	8.62229	7.73048	7.60985	7.56391	8.56787	8.31095	8.33677
Up	ENSG00000117477	1.24718	7.67e-17	CCDC181	1q24.2	protein_coding	6.99966	6.88502	6.97465	6.50084	6.53189	6.04924	7.36376	7.15934	7.40456	7.67809	7.3827	7.63686	7.20526	7.28979	7.01648	7.42892	7.71468	7.62915
Up	ENSG00000264294	1.24467	0.0104	SNORD55	1p34.1	snoRNA	4.79713	4.45114	4.15866	4.16427	4.31586	3.00258	5.31153	4.74562	5.07546	4.64267	5.20853	5.17014	5.24407	4.3883	5.20404	5.03926	5.24208	3.99429
Up	ENSG00000004468	1.23606	1.26e-17	CD38	4p15.32	protein_coding	7.31928	6.79758	6.79338	7.18275	7.39347	6.85047	8.47641	8.6687	8.78092	8.33399	8.38269	8.50406	8.56559	8.75331	8.7253	8.41208	8.4156	8.16241
Up	ENSG00000083535	1.23385	2.23e-10	PIBF1	13q21.33	protein_coding	9.48598	9.55977	9.66153	9.47658	9.4923	8.28121	9.65561	9.80294	9.88429	10.4133	10.4998	10.4064	9.7506	9.85615	9.79162	10.4618	10.3944	10.2824
Up	ENSG00000166432	1.23132	0.000121	ZMAT1	Xq22.1	protein_coding	7.53522	7.46583	7.62242	8.56266	8.75403	6.61966	8.57353	8.65811	8.68696	9.33175	9.42314	9.32667	8.40937	8.3788	8.42026	9.44127	9.60082	9.62177
Up	ENSG00000080031	1.23119	1.85e-10	PTPRH	19q13.42	protein_coding	5.68943	5.82347	5.98642	6.91183	6.89955	7.63441	6.15901	6.13948	6.19658	8.57603	8.25637	8.5394	6.75074	6.16524	6.20371	8.27036	8.38586	8.33677
Up	ENSG00000169246	1.229	0.0463	NPIPB3	16p12.2	protein_coding	8.05971	8.14988	7.88662	8.27822	8.37188	6.95919	8.06008	8.29759	7.88143	9.77995	9.84132	9.79628	9.81109	9.79758	9.72528	8.19881	8.16348	8.19705
Up	ENSG00000136859	1.22604	0.0194	ANGPTL2	9q33.3	protein_coding	3.99106	4.23993	3.31325	4.16427	5.7209	3.00258	5.79663	5.23819	5.15783	5.42498	5.83193	5.80758	5.45551	5.55005	5.54903	5.90144	6.03825	5.77429
Up	ENSG00000103313	1.22327	0.0422	MEFV	16p13.3	protein_coding	4.57502	4.16205	3.79702	3.99455	3.57991	3.00258	3.31501	4.45053	3.79764	4.3208	4.24711	4.9071	3.58209	4.45538	4.31707	4.85295	4.74932	3.45458
Up	ENSG00000075673	1.21698	0.00337	ATP12A	13q12.12	protein_coding	3.69219	4.45114	4.07639	4.31611	4.24194	2.80957	4.84802	4.5759	4.79569	5.12803	4.5841	4.9071	4.31848	4.85371	5.03906	4.99489	4.9485	4.90029
Up	ENSG00000183604	1.21504	0.00446	SMG1P5 ENSG00000183604	16p11.2	transcribed_unprocessed_pseudogene	6.67503	6.3123	5.37921	6.436	6.69314	5.25254	6.67539	6.46534	6.05329	7.44156	8.0379	7.57766	6.90272	7.28979	7.04939	6.92509	7.33347	6.87528
Up	ENSG00000247498	1.21454	0.0488	GPRC5D-AS1	12p13.1	lncRNA	2.31955	2.31991	2.31904	2.32048	3.57991	3.17279	3.89842	3.99184	3.79764	3.80634	3.90613	3.90707	3.69746	3.90326	3.80302	4.16538	4.16484	3.16569
Up	ENSG00000278662	1.21398	0.00991	GOLGA6L10	15q25.2	protein_coding	5.41544	5.54532	5.37921	6.20257	6.25959	5.13385	5.68978	5.84785	5.84531	7.6921	7.4666	7.48405	6.91469	7.08265	6.48605	6.38675	6.56359	6.45216
Up	ENSG00000204920	1.2126	1.62e-12	ZNF155	19q13.31	protein_coding	6.96573	6.39973	6.67257	6.60773	6.53189	6.39723	7.25553	7.2748	7.20592	7.93525	7.89985	7.79465	7.19548	7.05047	7.29786	7.378	7.56345	7.4844
Up	ENSG00000088882	1.21009	2.79e-05	CPXM1	20p13	protein_coding	5.91959	4.99114	5.44626	6.38539	6.29657	7.56729	6.75705	6.80968	6.75507	8.12789	8.13854	8.19991	7.27192	6.69567	6.59409	7.90714	7.97084	7.96404
Up	ENSG00000133317	1.20915	1.28e-10	LGALS12	11q12.3	protein_coding	6.01117	6.03488	5.9172	6.41933	6.12213	6.55953	7.3896	6.82239	7.34427	7.66395	7.70635	7.61494	7.12509	7.45459	7.62341	7.4781	7.31555	7.46828
Up	ENSG00000189057	1.20908	1.77e-07	FAM111B	11q12.1	protein_coding	10.5768	10.5702	10.5554	9.92939	9.87814	8.46453	10.5809	10.6303	10.738	10.7392	10.6545	10.711	10.449	10.4076	10.4307	10.8653	10.7748	10.8512
Up	ENSG00000198718	1.20854	0.00635	TOGARAM1	14q21.2	protein_coding	4.74473	4.84925	4.3806	5.16346	4.45322	3.17279	5.66178	5.23819	5.27319	5.83157	5.16901	5.28562	5.20561	5.20503	4.80215	5.12411	5.54861	5.99285
Up	ENSG00000105523	1.20498	0.000458	FAM83E	19q13.33	protein_coding	4.69035	5.07852	4.5116	3.90156	4.31586	4.86243	6.5281	6.71745	6.79423	5.49056	5.12837	5.35777	6.63972	6.40467	7.14385	5.16473	5.4859	5.94707
Up	ENSG00000265479	1.20459	0.000329	DTX2P1-UPK3BP1-PMS2P11	7q11.23	lncRNA	5.94303	5.96779	5.84449	6.29688	5.92364	5.49655	6.13884	5.77127	5.65988	7.20808	7.29362	7.23864	7.11475	6.54984	6.65238	6.68089	7.1332	6.91149
Up	ENSG00000276644	1.20311	0.001	DACH1	13q21.33	protein_coding	5.79628	6.33022	6.03078	6.18295	6.33263	4.32605	6.68933	6.83498	6.37935	7.14837	6.74047	6.9191	6.38821	5.99535	6.77551	7.08179	7.18346	6.863
Up	ENSG00000225648	1.20296	7.83e-10	SBDSP1	7q11.23	transcribed_unprocessed_pseudogene	10.1593	10.0787	10.2299	9.85384	9.84419	8.62716	10.4032	10.3858	10.4723	10.6825	10.8945	10.789	10.4114	10.4769	10.3701	10.7084	10.7171	10.6524
Up	ENSG00000113263	1.19997	6.25e-09	ITK	5q33.3	protein_coding	10.168	10.0667	9.89846	10.0682	10.2092	8.85686	10.9764	11.1087	11.2013	11.0161	10.9626	11.0344	11.0712	11.0719	11.1187	11.0283	10.9935	11.0904
Up	ENSG00000155090	1.19869	1.32e-06	KLF10	8q22.3	protein_coding	8.91594	8.93539	8.94852	9.00121	9.20191	7.53643	9.46627	9.3268	9.32854	9.8797	9.9488	9.82679	9.22934	9.243	9.24427	9.90107	10.0283	10.0203
Up	ENSG00000189060	1.19425	5.04e-66	H1-0	22q13.1	protein_coding	12.9562	13.0145	13.0647	13.8925	13.8488	14.2475	13.1053	13.0954	13.1178	15.2237	15.1937	15.1895	13.0498	13.1013	13.0837	15.1868	15.1835	15.232
Up	ENSG00000174130	1.19267	0.00022	TLR6	4p14	protein_coding	4.38266	4.31383	3.89628	4.80112	4.57864	4.00387	5.15966	4.74562	4.84625	5.35628	5.49091	5.55481	4.99623	4.24401	4.3874	5.38703	5.72188	5.6934
Up	ENSG00000186056	1.18624	0.000319	MATN1-AS1	1p35.2	lncRNA	5.57403	5.74551	5.47865	6.01554	6.18265	4.46365	5.51301	5.11965	5.47945	6.50644	6.49087	6.88287	5.7509	5.45492	5.5794	7.07115	7.01603	7.04789
Up	ENSG00000275993	1.184	0.026	SIK1B	21p12	protein_coding	4.63384	4.84925	5.15705	5.16346	4.94759	3.81104	5.66178	5.94402	5.57249	6.35621	6.3028	6.19005	6.8032	6.24323	6.33408	5.03926	5.4859	4.63745
Up	ENSG00000104447	1.17967	0.00937	TRPS1	8q23.3	protein_coding	4.51371	4.79867	4.15866	5.20297	6.2782	4.09141	4.98989	5.23819	4.79569	6.06476	6.49087	6.65844	4.58137	4.3883	4.08282	6.77573	6.63758	6.62204
Up	ENSG00000212304	1.1781	0.0022	SNORD12	20q13.13	snoRNA	4.98956	4.79867	4.31035	4.38643	4.38617	3.5884	5.74419	4.8486	5.30968	5.42498	5.16901	5.39253	5.24407	5.82828	5.5794	4.90183	5.03865	4.90029
Up	ENSG00000177707	1.17788	6.08e-05	NECTIN3	3q13.13	protein_coding	8.23615	8.01793	8.15563	8.1777	8.06934	6.39723	9.64493	9.50684	9.53913	8.79626	8.77377	8.69024	9.18059	9.40021	9.08144	9.01379	9.01865	9.09309
Up	ENSG00000099985	1.16834	5.13e-08	OSM	22q12.2	protein_coding	6.32851	5.92127	5.86914	6.03756	5.54764	6.00483	6.38131	6.21852	6.3446	6.78	7.15887	7.10876	6.75074	5.97264	6.16419	6.93686	7.11259	6.81283
Up	ENSG00000223820	1.16198	0.00544	CFL1P1	10q23.31	transcribed_unprocessed_pseudogene	4.44967	4.57652	4.3806	4.63775	4.74842	3.70401	4.16094	4.23934	4.07706	5.52227	5.97631	5.45965	5.08366	4.69624	4.63876	5.42097	4.74932	5.24111
Up	ENSG00000267368	1.15645	0.046	UPK3BL1	7q22.1	protein_coding	4.07835	4.07972	4.68819	4.5789	4.51729	4.46365	5.15966	4.23934	3.79764	5.78005	5.69949	6.22905	5.31805	5.90226	5.74927	4.80235	5.12349	5.0377
Up	ENSG00000145819	1.15363	3.97e-16	ARHGAP26	5q31.3	protein_coding	7.60302	7.38242	7.09445	8.08559	8.01489	7.51284	8.44801	8.20843	8.25803	9.11234	8.89682	9.27403	8.28115	8.23828	8.34715	8.9772	8.91238	8.98962
Up	ENSG00000196793	1.15271	1.37e-09	ZNF239	10q11.21	protein_coding	6.27408	6.46606	6.85637	6.08062	5.77432	5.6486	7.10772	7.11871	6.91757	6.94115	7.02137	6.90712	7.34452	7.28057	6.90102	7.08179	6.74859	6.93514
Up	ENSG00000206149	1.14589	0.000604	HERC2P9	15q13.1	transcribed_unprocessed_pseudogene	7.9249	7.64828	7.76713	7.81303	7.63642	7.38007	7.77656	8.04997	7.87536	9.02096	9.19865	9.19499	8.62509	8.75664	8.75886	8.06033	8.26967	8.30081
Up	ENSG00000188760	1.14554	5.86e-07	TMEM198	2q35	protein_coding	7.48818	7.3995	7.35218	7.67235	8.12694	9.1574	8.55081	8.47708	8.45821	9.56845	9.62833	9.64048	8.49956	8.52648	8.46567	9.6089	9.59155	9.52185
Up	ENSG00000222009	1.14541	0.00796	BTBD19	1p34.1	protein_coding	3.99106	4.07972	3.31325	4.31611	3.69519	3.5884	4.94414	4.51458	4.4483	5.20819	4.906	4.32212	4.99623	4.24401	4.3874	4.94911	4.63836	4.7484
Up	ENSG00000008283	1.14393	4.95e-05	CYB561	17q23.3	protein_coding	5.34679	5.96779	6.2151	5.038	5.48494	6.04924	6.07659	6.66197	6.39642	6.90552	6.80636	6.35778	6.48773	6.48711	6.35178	6.74926	6.77506	6.24071
Up	ENSG00000151304	1.14221	6e-05	SRFBP1	5q23.1	protein_coding	8.87081	8.80053	8.88347	8.82568	8.69638	6.93572	9.40847	9.25363	9.2556	9.54741	9.46658	9.52576	9.29492	9.38953	9.03837	9.52362	9.43437	9.50219
Up	ENSG00000148459	1.13916	1.26e-12	PDSS1	10p12.1	protein_coding	9.95822	9.80369	10.1442	9.40428	9.45188	8.48488	10.3989	10.3772	10.51	10.2607	10.3288	10.4117	10.4407	10.3734	10.3841	10.2807	10.3199	10.2557
Up	ENSG00000240445	1.13813	1.15e-08	FOXO3B	17p11.2	protein_coding	8.0757	8.12956	7.79955	7.89974	8.11664	7.32696	8.15351	8.41969	8.46227	9.02374	9.19127	9.16766	8.75062	8.44218	8.69443	8.66664	8.83901	8.66841
Up	ENSG00000152056	1.13569	8.26e-08	AP1S3	2q36.1	protein_coding	7.73648	7.5974	7.81865	7.70711	7.69991	6.74643	8.24598	8.40287	8.3397	8.39521	8.30276	8.26702	7.99576	8.31252	8.36904	8.72892	8.75839	8.83793
Up	ENSG00000185271	1.13347	0.025	KLHL33	14q11.2	protein_coding	4.44967	5.07852	4.68819	4.0819	5.12256	2.80957	4.38297	4.99048	4.68893	5.35628	4.69957	5.17014	5.20561	4.51947	5.16453	5.51823	5.27953	5.38542
Up	ENSG00000167680	1.13281	0.000116	SEMA6B	19p13.3	protein_coding	3.89815	3.99241	4.15866	4.51756	4.74842	5.29003	3.69245	4.16147	3.89692	6.10719	5.75393	5.61493	4.4559	4.24401	4.3874	6.01689	6.12312	5.77429
Up	ENSG00000155307	1.13036	0.000278	SAMSN1	21q11.2	protein_coding	10.0049	9.93827	10.1717	9.48662	9.46413	7.45625	10.7998	10.9419	10.9442	10.344	10.2072	10.2752	10.9146	10.8546	10.9883	10.0124	10.0269	10.2006
Up	ENSG00000100197	1.12464	0.00786	CYP2D6	22q13.2	protein_coding	5.60375	5.84855	5.19653	5.66572	4.85144	5.58969	6.34656	6.01215	5.74229	6.5378	6.81918	6.88287	6.79026	7.13473	6.99412	5.63848	6.03825	6.48457
Up	ENSG00000255650	1.11858	0.000626	FAM222A-AS1	12q24.11	lncRNA	7.30125	7.3995	7.78018	7.00418	7.02606	5.13385	7.49649	7.83479	7.72135	7.81239	7.78689	7.91313	8.00138	7.88387	7.83952	7.73573	7.57103	7.30545
Up	ENSG00000144476	1.11607	0.031	ACKR3	2q37.3	protein_coding	4.51371	3.57821	4.07639	2.99637	4.31586	3.00258	5.15966	4.79803	5.11723	4.69924	3.90613	4.75509	4.90315	4.80311	5.27995	4.5801	4.08246	4.24191
Up	ENSG00000103044	1.11569	6.55e-08	HAS3	16q22.1	protein_coding	6.66096	6.4166	6.15624	6.2785	6.46848	5.25254	6.89572	6.92021	6.91757	7.24655	7.17891	7.19991	6.92657	6.73669	6.90102	7.20377	7.12293	6.99261
Up	ENSG00000184635	1.11483	3.8e-21	ZNF93	19p12	protein_coding	8.83052	8.71448	8.59299	8.88761	8.84422	8.5208	8.61061	8.77712	8.43362	9.96437	9.99756	10.0087	8.68573	8.74997	8.79488	9.69636	9.69912	9.80298
Up	ENSG00000126016	1.11187	0.0362	AMOT	Xq23	protein_coding	4.38266	4.38412	3.45023	4.31611	5.41938	3.17279	4.89688	5.11965	5.68788	5.52227	5.67148	5.39253	4.38883	5.38783	5.2425	5.99452	5.27953	5.35067
Up	ENSG00000078177	1.10793	7.57e-05	N4BP2	4p14	protein_coding	10.5768	10.4917	10.2228	10.5222	10.547	8.8693	11.2865	11.2641	11.1842	11.0613	11.1956	11.1127	10.919	10.9901	10.9539	11.3627	11.4234	11.3991
Up	ENSG00000118200	1.10627	0.000124	CAMSAP2	1q32.1	protein_coding	8.081	7.97871	7.92826	8.16775	8.34123	6.60486	8.89843	8.85649	9.04448	8.67456	8.92971	8.63686	8.69963	8.84057	8.89786	9.19387	9.12793	9.197
Up	ENSG00000130054	1.10586	8.91e-10	FAM155B	Xq13.1	protein_coding	6.84646	6.82311	6.88081	6.82587	7.12191	6.32683	8.29237	8.0227	8.03644	7.51432	7.64285	7.82678	8.21491	8.12954	8.05471	8.03317	8.12284	7.99812
Up	ENSG00000269713	1.10527	0.024	NBPF9	1q21.2	protein_coding	8.46798	8.54072	8.36072	8.44402	8.66137	7.47264	8.7028	8.77057	8.49829	9.8519	9.88619	9.93098	9.83806	9.88988	9.92173	8.44131	8.55958	8.66488
Up	ENSG00000135338	1.10395	0.00386	LCA5	6q14.1	protein_coding	5.38152	5.31281	5.23497	5.31538	5.89981	4.09141	4.98989	5.34773	6.03161	6.3385	6.28442	5.80758	5.90287	5.69586	5.94852	6.50221	6.2792	6.50051
Up	ENSG00000181026	1.10225	3.1e-114	AEN	15q26.1	protein_coding	10.4028	10.4947	10.5081	10.1091	10.2273	10.3605	11.1464	11.1087	11.17	11.334	11.3153	11.3356	11.1224	11.1774	11.1469	11.3876	11.2938	11.345
Up	ENSG00000145198	1.1011	2.55e-07	VWA5B2	3q27.1	protein_coding	7.0108	6.71817	6.42912	7.29669	7.59248	8.33152	8.61061	8.64028	8.26733	8.74343	8.92379	8.93688	8.34447	8.37448	8.42863	9.11054	9.01032	8.58491
Up	ENSG00000198814	1.09707	0.00176	GK	Xp21.2	protein_coding	9.1045	8.98147	9.00799	8.65101	8.79661	7.99376	9.05462	8.98072	9.13369	9.89644	10.0255	9.99601	10.0125	9.97234	10.0356	8.9571	9.10725	9.27783
Up	ENSG00000165895	1.09695	0.00801	ARHGAP42	11q22.1	protein_coding	5.68943	5.66309	5.51033	5.97047	6.20227	4.17394	6.25583	6.29345	6.25388	6.61335	6.72693	6.50802	5.08366	6.16524	6.60889	6.877	6.65193	6.91149
Up	ENSG00000145022	1.09411	6.57e-20	TCTA	3p21.31	protein_coding	8.427	8.18476	8.09946	8.31925	8.35882	8.90899	9.3979	9.39857	9.24386	9.6334	9.53813	9.73156	9.24838	9.35042	9.36465	9.71186	9.60267	9.61812
Up	ENSG00000174373	1.09306	0.00302	RALGAPA1	14q13.2	protein_coding	9.66408	9.68166	9.44502	10.145	10.0464	8.78974	9.65384	9.53221	9.57891	11.1603	11.2716	11.2422	10.4531	10.4849	10.4369	10.3972	10.3696	10.3975
Up	ENSG00000163818	1.09063	2.75e-11	LZTFL1	3p21.31	protein_coding	8.89205	8.98147	8.92226	9.60194	9.62907	8.69859	9.13827	8.8749	8.87828	10.4601	10.4696	10.3109	8.95572	9.07989	9.13352	10.394	10.5288	10.5565
Up	ENSG00000198707	1.08544	1.25e-06	CEP290	12q21.32	protein_coding	10.8507	10.7867	10.7058	10.7061	10.7498	9.30433	10.9081	10.9191	10.958	11.4472	11.5063	11.535	10.8867	10.9723	10.8496	11.4004	11.4722	11.4727
Up	ENSG00000128918	1.07991	5.77e-09	ALDH1A2	15q21.3	protein_coding	11.2625	11.2971	11.2767	11.4506	11.461	10.2801	12.586	12.6112	12.5889	12.2427	12.2323	12.262	12.575	12.6104	12.5478	12.2036	12.2066	12.2789
Up	ENSG00000118507	1.07846	0.00282	AKAP7	6q23.2	protein_coding	4.69035	5.23886	4.63169	4.63775	5.16318	3.81104	6.15901	6.44904	6.25388	5.08621	5.55365	5.58518	5.69646	6.26209	6.18409	5.31667	5.87655	5.94707
Up	ENSG00000234928	1.0765	0.00345	LINC01659	22q11.23	lncRNA	4.23851	3.89947	4.15866	4.74869	4.45322	4.95869	3.99134	4.74562	4.68893	5.42498	6.10755	5.35777	4.64024	5.24349	4.94891	6.12378	5.51759	5.38542
Up	ENSG00000155749	1.07553	0.000586	FLACC1 ENSG00000155749	2q33.1	protein_coding	4.79713	4.84925	5.11645	4.85171	4.08166	4.09141	5.79663	5.51363	5.51114	5.24666	5.39138	5.17014	5.58101	6.03974	5.66683	5.42097	5.03865	5.54762
Up	ENSG00000188687	1.07427	1.94e-06	SLC4A5	2p13.1	protein_coding	5.96611	5.92127	4.89434	6.63687	6.24074	6.17479	6.32887	6.01215	5.94146	7.22744	7.32092	7.48405	6.24384	5.90226	6.45364	7.41215	7.27903	7.65074
Up	ENSG00000071243	1.07069	1.87e-06	ING3	7q31.31	protein_coding	9.21456	9.13204	9.22401	9.47255	9.3456	7.99943	9.54501	9.4445	9.44179	10.1279	10.1334	10.1166	9.38373	9.30341	9.49181	10.1222	10.1721	10.1623
Up	ENSG00000047365	1.06913	4.17e-05	ARAP2	4p14	protein_coding	9.23132	9.00675	8.88951	9.1677	9.19947	7.61238	9.54884	9.52833	9.63031	9.65323	9.78361	9.88594	9.37942	9.42761	9.46767	9.94547	9.9316	10.0772
Up	ENSG00000132950	1.0676	0.000872	ZMYM5	13q12.11	protein_coding	9.0133	8.91179	8.97146	9.54351	9.38477	7.50489	9.21011	9.2998	9.19349	10.0056	10.0556	9.93098	8.83808	9.00631	8.80134	10.2302	10.2532	10.1994
Up	ENSG00000143365	1.06367	2.71e-08	RORC	1q21.3	protein_coding	6.6324	6.6907	6.55598	6.66544	5.94709	7.18492	7.89553	8.11855	7.92325	7.76016	7.76054	7.76842	7.85374	8.01193	7.90092	7.59419	7.82012	7.59245
Up	ENSG00000251192	1.06287	6.12e-10	ZNF674	Xp11.3	protein_coding	7.13815	7.42473	7.5172	7.26904	7.12191	6.55953	7.60339	7.45697	7.63771	8.20318	7.76717	7.87675	7.51934	7.39604	7.52544	7.95425	8.28356	8.16741
Up	ENSG00000175197	1.06284	0.000115	DDIT3	12q13.3	protein_coding	8.17805	8.52525	8.35201	9.03444	9.38906	10.6409	9.13318	9.16162	9.17135	11.1272	10.9727	11.1009	9.25546	9.40446	9.32264	10.7415	10.7425	10.7884
Up	ENSG00000198298	1.06081	7.29e-14	ZNF485	10q11.21	protein_coding	8.12266	8.24266	8.16063	7.66529	7.7999	6.9475	8.22222	8.44045	8.42949	8.59106	8.54201	8.55098	8.26721	8.42555	8.22763	8.63807	8.59344	8.44367
Up	ENSG00000180479	1.05981	0.00274	ZNF571	19q13.12	protein_coding	6.41489	6.75842	6.60081	6.89986	6.92339	5.04893	5.91994	6.21852	6.67342	7.29324	7.85697	7.43486	6.68236	6.10385	6.51775	7.57924	7.49345	7.5161
Up	ENSG00000143507	1.05896	4.66e-14	DUSP10	1q41	protein_coding	6.93097	7.22854	7.00832	8.31023	8.21651	7.61976	6.83434	7.17924	7.00917	9.08074	9.14363	9.03366	7.02924	6.82811	6.85212	9.07369	9.20296	9.22125
Up	ENSG00000170448	1.05767	4.55e-06	NFXL1	4p12	protein_coding	9.8003	9.87102	9.87126	10.0289	10.0572	8.57875	10.2553	10.2861	10.2637	10.7341	10.7472	10.7307	10.1917	10.3	10.3559	10.7229	10.7077	10.8666
Up	ENSG00000204934	1.05763	2.01e-08	ATP6V0E2-AS1	7q36.1	lncRNA	6.03319	6.36539	6.36125	5.66572	6.14258	6.17479	7.0656	7.03384	6.85722	6.90552	6.90589	7.34008	7.24373	7.29895	7.08157	6.80172	7.03805	7.08006
Up	ENSG00000233080	1.05739	6e-09	LINC01399	22q12.3	transcribed_processed_pseudogene	7.28299	7.01255	6.71398	7.13248	7.04792	6.52849	7.35505	7.02287	7.37903	7.97589	8.04338	8.14489	7.45522	7.3702	7.65938	7.73573	7.97084	7.85049
Up	ENSG00000140463	1.05687	1.33e-17	BBS4	15q24.1	protein_coding	8.80835	8.71106	8.68955	9.09869	8.96401	8.45218	8.9369	8.98355	9.04988	10.021	9.96908	10.0528	9.17563	9.11142	8.98266	9.83339	9.84368	9.74228
Up	ENSG00000170385	1.05157	0.000777	SLC30A1	1q32.3	protein_coding	9.61748	9.5805	9.41186	10.4429	10.5306	8.64535	9.70103	9.68091	9.77924	10.8558	11.0102	11.0398	9.48757	9.26186	9.31364	11.3116	11.245	11.3149
Up	ENSG00000113369	1.05113	0.000114	ARRDC3	5q14.3	protein_coding	11.1264	11.1056	11.1193	11.2413	11.3183	9.58821	11.0766	11.0505	11.0294	11.8192	11.8172	11.843	10.8111	10.8731	10.8473	12.0338	12.0839	12.0868
Up	ENSG00000172062	1.04984	0.0268	SMN1	5q13.2	protein_coding	7.87091	8.01239	8.0081	7.32382	7.49242	6.55953	7.8152	7.71042	7.80041	8.72311	8.71666	8.65129	8.9235	9.03947	9.03837	7.38661	7.41988	7.56996
Up	ENSG00000111845	1.0478	7.56e-05	PAK1IP1	6p24.2	protein_coding	10.5205	10.4544	10.6989	9.93087	9.93934	8.26248	10.8764	10.8061	10.8986	10.6692	10.6219	10.7324	10.8814	10.9213	10.9328	10.5411	10.4145	10.6254
Up	ENSG00000076706	1.04691	7.81e-33	MCAM	11q23.3	protein_coding	10.2241	10.2139	10.1667	10.5454	10.6649	10.2696	10.9258	10.8877	10.7954	11.577	11.6292	11.6441	11.0571	11.0014	11.0356	11.5177	11.4953	11.4081
Up	ENSG00000159885	1.04468	1.12e-07	ZNF222 ENSG00000159885	19q13.31	protein_coding	7.28299	7.00141	7.27128	7.2597	7.35891	6.37995	7.43992	7.75087	7.5641	8.15848	8.2278	8.14489	7.41364	7.17509	7.2887	7.97724	7.97084	8.00372
Up	ENSG00000226913	1.04282	0.0191	BSN-DT	3p21.31	lncRNA	4.38266	4.16205	4.2365	4.5789	3.80194	3.00258	4.23881	4.45053	4.07706	5.08621	4.5841	5.1295	4.16657	4.45538	4.3874	4.80235	4.3167	4.51727
Up	ENSG00000101773	1.04264	7.6e-10	RBBP8	18q11.2	protein_coding	11.408	11.3886	11.4968	11.1863	11.1642	10.128	11.9488	12.041	12.1008	11.9557	11.9658	11.9718	11.9528	12.016	11.9701	11.9326	11.9026	11.9345
Up	ENSG00000188611	1.03998	0.00525	ASAH2	10q11.23	protein_coding	5.98881	5.84855	6.5097	6.4849	6.35033	6.11338	5.77065	6.19916	6.21593	7.53777	7.98767	7.79465	6.45532	6.38759	6.46993	6.63825	6.65193	6.6651
Up	ENSG00000099625	1.03953	6.88e-11	CBARP	19p13.3	protein_coding	7.93077	7.61943	7.81865	8.03176	7.59248	7.18492	8.06008	8.01719	8.13632	8.7197	8.52646	8.57388	8.00698	8.34825	8.21801	8.84908	8.66595	8.65779
Up	ENSG00000180626	1.03859	3.27e-07	ZNF594	17p13.2	protein_coding	8.65352	8.60468	8.51705	8.73426	8.79661	7.67748	9.16095	9.08195	9.13877	9.7025	9.60445	9.72134	9.23651	9.31474	9.27009	9.22782	9.43644	9.33227
Up	ENSG00000285077	1.03427	0.000897	ARHGAP11B	15q13.2	protein_coding	7.97125	8.03441	7.35218	8.51244	8.54708	7.4313	8.38946	8.20843	8.35724	9.41434	9.47673	9.66735	9.00415	8.89293	9.06275	8.9484	9.02693	8.92613
Up	ENSG00000263956	1.03071	0.00905	NBPF11	1q21.2	protein_coding	8.26434	8.24739	7.96302	8.25961	8.20196	7.86925	8.29693	8.53226	8.43775	9.55701	9.68547	9.54713	9.52123	9.37011	9.32936	8.45775	8.45706	8.48431
Up	ENSG00000100393	1.02749	0.000128	EP300	22q13.2	protein_coding	11.2936	11.2042	10.5696	11.3818	11.459	9.86156	11.5786	11.5595	11.4922	11.9669	12.1623	12.1237	11.5276	11.5959	11.5652	12.0803	12.0773	12.111
Up	ENSG00000228716	1.0249	0.0367	DHFR	5q14.1	protein_coding	11.447	11.458	11.5159	11.1551	11.0484	9.62718	11.4241	11.4532	11.5448	12.2932	12.202	12.2946	12.6961	12.7549	12.7383	11.069	11.0515	11.0141
Up	ENSG00000149548	1.02022	1.9e-09	CCDC15 ENSG00000149548	11q24.2	protein_coding	8.90404	8.92953	8.73048	9.05077	9.02864	8.06036	9.12295	9.06334	9.16887	9.74006	9.66431	9.99318	9.17811	9.17995	9.16139	9.7574	9.82321	9.7672
Up	ENSG00000091009	1.01849	3.52e-05	RBM27	5q32	protein_coding	10.6101	10.4493	10.3376	10.3958	10.4302	8.89386	11.0088	11.0599	11.1311	10.9787	10.9997	11.0501	10.8905	11.0672	10.8993	11.1183	11.1066	11.1908
Up	ENSG00000103056	1.0168	1.1e-20	SMPD3	16q22.1	protein_coding	9.78902	9.76634	9.67558	9.29427	9.36096	9.91952	11.2517	11.2137	11.1292	10.6031	10.5802	10.4648	11.2613	11.2269	11.2834	10.6024	10.5375	10.6025
Up	ENSG00000136682	1.01474	0.00454	CBWD2	2q14.1	protein_coding	9.44757	9.33866	9.45116	8.92942	8.89032	7.91796	9.67325	9.72218	9.76452	10.1045	9.94734	10.1192	10.5329	10.4889	10.5155	9.07369	9.10985	9.10096
Up	ENSG00000128908	1.01271	6.17e-18	INO80	15q15.1	protein_coding	10.3457	10.3897	10.1467	10.384	10.258	9.68109	10.8174	10.6765	10.8082	11.0979	11.1683	11.172	10.8278	10.8693	10.8245	11.1254	11.1721	11.1554
Up	ENSG00000020181	1.01248	2.41e-08	ADGRA2	8p11.23	protein_coding	8.45581	8.33429	7.97442	9.11172	9.02864	8.10837	9.02745	8.98072	8.88737	9.80272	9.92379	9.64229	8.94992	9.05577	9.08673	9.9367	9.81845	9.7852
Up	ENSG00000271122	1.01129	3.24e-08	HERPUD2-AS1	7p14.2	lncRNA	7.95404	7.78446	7.74733	7.57031	7.25939	6.34475	8.26936	8.17909	8.10552	8.12789	8.0379	8.16514	8.15057	8.20456	8.07083	8.19391	8.17843	8.10623
Up	ENSG00000153207	1.00642	0.00194	AHCTF1	1q44	protein_coding	11.289	11.2999	11.0999	11.1714	11.1434	9.52476	11.4768	11.4445	11.4838	12.0234	12.0758	12.0514	12.0315	12.0077	12.0376	11.4915	11.4611	11.4857
Up	ENSG00000198677	1.0064	6.52e-05	TTC37	5q15	protein_coding	10.9575	10.9779	10.7808	11.2419	11.3104	9.68285	11.2564	11.243	11.3429	11.9304	12.0109	11.9814	11.3422	11.3187	11.2636	11.8711	11.8224	11.8807
Up	ENSG00000117569	1.00638	3.41e-07	PTBP2	1p21.3	protein_coding	10.5646	10.5135	10.4963	10.3259	10.3577	9.29052	11.0376	10.9976	11.1551	10.8581	10.9282	11.0535	10.7262	10.9124	10.7671	11.0975	11.2573	11.1994
Up	ENSG00000173575	1.00619	2.81e-10	CHD2	15q26.1	protein_coding	11.6928	11.6873	11.3035	12.0772	12.0921	11.2073	11.9273	11.8354	11.8432	12.8651	12.9085	12.9152	11.9386	11.9507	11.9939	12.792	12.8299	12.7989
Up	ENSG00000115844	1.00403	0.000408	DLX2	2q31.1	protein_coding	5.63288	4.89811	4.5116	5.35099	5.3151	4.64819	5.89611	5.74481	5.74229	5.88132	6.22784	5.93096	5.82888	5.97264	5.66683	6.31638	5.74883	6.16273
Up	ENSG00000171943	1.00378	0.0144	SRGAP2C	1p11.2	protein_coding	7.61036	7.3995	7.04123	7.80664	7.74744	5.67718	7.55854	7.14929	7.50238	8.63522	8.61369	8.67972	7.91462	7.93176	7.78845	7.92499	7.9302	7.9925
Up	ENSG00000198626	1.00058	8.06e-09	RYR2	1q43	protein_coding	8.10198	8.03441	7.78018	8.56266	8.49632	7.61238	8.82144	8.48908	8.77114	9.22741	9.27975	9.37528	8.48759	8.74663	8.67698	9.30708	9.18086	9.2732
Up	ENSG00000107890	1.00019	9.85e-07	ANKRD26	10p12.1	protein_coding	9.35227	9.18961	8.87741	9.54735	9.52578	8.3888	9.28543	9.19131	9.37878	10.1585	10.1192	10.1962	9.27417	9.42552	9.34269	10.3071	10.3333	10.3155
Down	ENSG00000138646	-6.37284	5.57e-93	HERC5	4q22.1	protein_coding	8.91594	9.10107	9.23827	8.55122	8.88426	8.79953	3.89842	2.8027	2.58044	3.32108	3.45878	2.32198	3.58209	3.58166	3.58092	3.45572	3.45527	2.80409
Down	ENSG00000103355	-5.82564	1.3e-08	PRSS33	16p13.3	protein_coding	4.79713	5.16092	5.19653	5.24142	4.45322	5.21405	2	2	2	2	2	2	2	2	2	2.32076	2	2.58243
Down	ENSG00000200156	-5.81815	0.00589	RNU5B-1	15q22.31	snRNA	2	2.31991	2.31904	3.16589	2.32041	4.86243	2.31962	2	2.58044	2	2	2	2	2	2	2	2	2
Down	ENSG00000147872	-5.42357	2.91e-36	PLIN2	9p22.1	protein_coding	8.67818	8.66239	8.65453	8.73426	8.92321	8.87856	3.45209	4.07915	2.80154	4.16882	3.80662	3.58512	4.69679	4.80311	4.80215	4.5801	3.58061	2.99619
Down	ENSG00000199568	-5.38434	0.0359	RNU5A-1	15q22.31	snRNA	2	2	2	2.58254	2.32041	5.04893	2.31962	2	2	2.32165	2	2	2.58353	2	2	2	2	2
Down	ENSG00000198521	-5.33243	3.03e-17	ZNF43	19p12	protein_coding	8.24089	8.17488	8.07318	8.32821	8.30539	6.60486	3.31501	4.16147	2.31922	2.58449	3.58428	2.80746	3.58209	2.99752	2	3.45572	3.1663	3.9013
Down	ENSG00000202538	-5.05214	0.00993	RNU4-2	12q24.23	snRNA	2	2.99494	2.80116	4.80112	2.32041	8.34939	4.38297	3.57771	2.31922	2.58449	2	2.32198	2	2	2	3.80318	2	3.57988
Down	ENSG00000198336	-4.85233	3.34e-08	MYL4	17q21.32	protein_coding	4.69035	5.16092	5.03167	4.63775	4.94759	6.64881	3.31501	2.8027	2.31922	2.80675	2.58462	2.32198	2.58353	3.90326	2	2.32076	2.32062	2.58243
Down	ENSG00000082684	-4.78783	2.46e-07	SEMA5B	3q21.1	protein_coding	4.57502	3.99241	3.16189	4.74869	4.51729	4.95869	2	2	2.58044	2	2.58462	2	2.32107	2.32094	2	2.32076	2.32062	2.32041
Down	ENSG00000187097	-4.6639	5.59e-45	ENTPD5	14q24.3	protein_coding	6.7434	6.87285	7.15584	6.98164	7.13217	7.34488	2.58112	2.31976	3.31377	3.32108	3.45878	3.00012	2.99785	2.58331	3.45557	2.99708	3.45527	3.16569
Down	ENSG00000149295	-4.53856	0.0288	DRD2	11q23.2	protein_coding	2	2.31991	2	2.32048	4.51729	3.17279	2	2.31976	2	2	2	2	2	2	2	2.32076	2.32062	2
Down	ENSG00000152672	-4.39407	0.000156	CLEC4F	2p13.3	protein_coding	3.31478	4.57652	4.15866	3.90156	5.08077	5.55931	3.16352	2	2.31922	2	2.58462	3.00012	2	2.80523	2	2	2	2.58243
Down	ENSG00000200795	-4.05997	0.0154	RNU4-1	12q24.23	snRNA	2	2	2	2.80424	2	6.87534	3.31501	2.31976	2.31922	2.58449	2.58462	2	2.58353	2	2.32072	3.16668	2.99673	2.32041
Down	ENSG00000138678	-3.96057	2.13e-07	GPAT3	4q21.23	protein_coding	5.74384	5.69109	5.44626	5.45282	5.97017	4.46365	2.99423	2	2.58044	2.58449	3.16935	3.45958	3.16753	3.16717	2.99697	2	2.32062	2
Down	ENSG00000179044	-3.88041	1.89e-21	EXOC3L1	16q22.1	protein_coding	6.96573	7.05626	7.2805	7.42752	7.35891	9.10315	3.69245	3.79959	3.89692	4.80614	4.5841	4.70064	3.80428	3.31895	3.31829	4.51874	4.80175	3.80191
Down	ENSG00000267453	-3.85437	0.009	CLEC4O ENSG00000267453	19p13.12	transcribed_unprocessed_pseudogene	3.57702	2.99494	3.45023	2.99637	2.32041	5.13385	2	2.31976	2.31922	2.58449	2.32172	2	2	2	2	2.58302	2	2
Down	ENSG00000132702	-3.83914	7.53e-06	HAPLN2	1q23.1	protein_coding	2.99405	3.1643	4.2365	4.51756	4.24194	6.27167	2.31962	3.16389	2.99321	2.99929	2.58462	2.58504	2	2.58331	2.32072	2.32076	2.99673	2.58243
Down	ENSG00000169385	-3.82215	6.9e-13	RNASE2	14q11.2	protein_coding	5.66143	5.71855	5.11645	5.038	5.27859	5.52827	4.38297	3.31541	4.38131	2.80675	2.80691	2.32198	3.90373	3.31895	4.1652	2.99708	2.32062	2.80409
Down	ENSG00000185274	-3.72134	2.89e-07	GALNT17	7q11.22	protein_coding	3.45185	3.1643	3.57532	4.80112	4.38617	5.39698	2.58112	2	2.31922	2.58449	2.58462	2	2	2	2.32072	2.58302	2.32062	3.16569
Down	ENSG00000270800	-3.71734	0.00526	RPS10-NUDT3	6p21.31	protein_coding	3.31478	3.69343	4.07639	4.31611	4.16402	4.32605	3.45209	3.79959	3.16238	2	2	2.58504	2	2	2	2.80485	2	2.58243
Down	ENSG00000278637	-3.69521	0.000137	H4C1	6p22.2	protein_coding	2.99405	2.80302	2.58015	4.31611	2.80411	5.81214	2.31962	3.16389	2.31922	2.32165	2.58462	2.80746	2.32107	2.32094	2.99697	2.58302	2.58279	2.32041
Down	ENSG00000145936	-3.68906	3.07e-10	KCNMB1	5q35.1	protein_coding	5.91959	4.84925	4.89434	5.85121	5.45253	5.29003	2.99423	2.58134	2.31922	3.32108	2.58462	2.80746	2.58353	2.32094	2.32072	2	3.31801	2.80409
Down	ENSG00000027075	-3.66221	1.2e-83	PRKCH	14q23.1	protein_coding	9.76291	9.71613	9.80095	9.71727	9.56988	8.83166	7.19821	7.13917	7.23467	5.64255	5.88168	5.75511	7.02924	6.78964	7.33393	5.80193	6.01623	5.99285
Down	ENSG00000172247	-3.59592	2.1e-06	C1QTNF4	11p11.2	protein_coding	4.74473	4.51519	4.44758	5.27888	4.74842	8.18001	4.94414	4.23934	4.23719	3.45853	3.69973	3.80753	3.69746	4.99566	2.99697	4.24332	3.1663	3.9013
Down	ENSG00000116032	-3.593	0.0313	GRIN3B	19p13.3	protein_coding	2	3.1643	2.58015	3.69541	2.32041	5.39698	3.16352	2.8027	2.31922	2	2	2	2.32107	2	2	2.99708	2.32062	2.80409
Down	ENSG00000180801	-3.58227	0.0112	ARSJ	4q26	protein_coding	2.31955	2.80302	2	2.32048	5.16318	2.80957	2.31962	2.31976	2	2.58449	2	2.32198	2.32107	2.32094	2.58294	2.58302	2.32062	2
Down	ENSG00000197172	-3.5693	5.18e-15	MAGEA6	Xq28	protein_coding	7.45594	7.3995	7.3609	7.00418	7.35891	6.52849	3.45209	4.63472	3.16238	3.58402	3.58428	3.58512	4.4559	2.80523	4.63876	4.38759	3.69592	4.08164
Down	ENSG00000269900	-3.54084	8.32e-08	RMRP	9p13.3	lncRNA	4.98956	5.48262	5.19653	7.21209	6.22163	9.58821	6.15901	4.8486	5.07546	4.85676	3.90613	5.08767	5.28153	3.80381	4.85275	5.35228	5.31604	5.08074
Down	ENSG00000175155	-3.48211	0.0218	YPEL2	17q22	protein_coding	3.45185	3.99241	3.79702	3.58012	4.57864	2	2	2.58134	2	2	2.32172	2.32198	2	2.80523	2	2.32076	2.58279	2
Down	ENSG00000234965	-3.46546	0.0185	SHISA8	22q13.2	protein_coding	2.31955	2.80302	2.80116	2.32048	3.57991	5.29003	2	2.99457	2	2	2.32172	2.58504	2.80551	2	2.32072	2.99708	2.32062	2
Down	ENSG00000198643	-3.43593	3.57e-05	FAM3D	3p14.2	protein_coding	3.45185	3.1643	3.31325	4.5789	3.16571	5.04893	2.58112	2.31976	2.58044	2	2.32172	2.58504	2.80551	2.80523	3.16655	2.58302	2.99673	2.32041
Down	ENSG00000149596	-3.42432	1.55e-50	JPH2	20q13.12	protein_coding	8.54661	8.27077	7.97442	9.51044	9.68941	10.554	6.21788	5.74481	5.94146	6.39097	6.71325	6.52379	5.90287	5.99535	6.08175	6.99434	6.4856	6.54729
Down	ENSG00000259471	-3.41518	0.000116	LINC01169	15q22.31	lncRNA	3.79884	3.57821	3.79702	3.45481	4.24194	3.81104	2.31962	2.31976	2	2.58449	2.32172	2.32198	2.99785	2.32094	2.32072	2	2.32062	2.32041
Down	ENSG00000163017	-3.40379	6.16e-27	ACTG2	2p13.1	protein_coding	7.99948	8.378	8.28947	8.52028	8.26397	9.83009	6.01152	5.4164	5.57249	5.64255	5.67148	5.64408	5.12546	5.80275	5.35207	5.51823	5.85189	6.05892
Down	ENSG00000144230	-3.35894	0.00573	GPR17	2q14.3	protein_coding	3.57702	3.80012	3.69042	4.38643	4.45322	2.32296	2.31962	2	2.31922	2.80675	2	2.58504	2.32107	3.45628	2.99697	2.32076	2.32062	2
Down	ENSG00000143776	-3.3437	0.0348	CDC42BPA	1q42.13	protein_coding	2.581	4.38412	3.31325	3.45481	6.7871	2.80957	2.31962	3.57771	2	3.16914	2.58462	2.58504	2	2	2	3.45572	3.45527	2
Down	ENSG00000188282	-3.32129	1.84e-05	RUFY4	2q35	protein_coding	3.45185	2.99494	3.16189	4.74869	4.45322	4.17394	2	2	2	2.80675	2	3.00012	2	2.58331	2	2.32076	2.58279	2.32041
Down	ENSG00000117601	-3.31928	0.00285	SERPINC1	1q25.1	protein_coding	3.79884	3.1643	3.45023	5.12284	3.80194	3.70401	2	2.31976	2	2.58449	2.58462	3.17006	2.32107	3.31895	2.32072	2	2.32062	2
Down	ENSG00000233822	-3.29283	0.000342	H2BC15	6p22.1	protein_coding	2.80225	3.45299	3.31325	3.99455	4.08166	5.95902	3.79911	2.8027	3.16238	2.58449	2.99948	2.32198	2	2.32094	3.45557	2.58302	2.58279	3.31736
Down	ENSG00000214050	-3.28683	0.00538	FBXO16	8p21.1	protein_coding	3.16331	2.80302	2	3.58012	4.24194	4.32605	2	2.58134	2	2.32165	2.80691	2	2	2	2.58294	2.58302	2	2.58243
Down	ENSG00000228839	-3.27256	0.00339	PIK3IP1-DT	22q12.2	lncRNA	3.45185	2	2.31904	3.16589	4.31586	3.5884	2.31962	2.58134	2.80154	2.58449	2.58462	2	2.80551	2.32094	2.58294	2.32076	2.32062	2
Down	ENSG00000125931	-3.26859	0.0037	CITED1	Xq13.1	protein_coding	3.69219	4.07972	3.16189	3.45481	2.58244	5.43094	2	3.16389	2.80154	2.58449	2.99948	2.32198	3.80428	2.99752	3.45557	2	2.32062	2.58243
Down	ENSG00000067445	-3.25876	1.46e-36	TRO	Xp11.21	protein_coding	7.14827	7.1091	7.14579	7.57031	7.8629	7.83796	3.69245	4.23934	3.89692	3.99894	4.75401	4.9071	3.80428	3.99628	4.45447	5.38703	4.63836	4.164
Down	ENSG00000229630	-3.21749	0.000124	LINC01264	10q11.21	lncRNA	3.45185	3.57821	3.69042	4.0819	4.38617	5.29003	3.31501	3.99184	2	2.58449	2.32172	3.17006	2.99785	3.45628	2.32072	2.32076	2.80456	2.58243
Down	ENSG00000205078	-3.16772	2.51e-11	SYCE1L	16q23.1	protein_coding	7.88308	8.06683	8.60771	8.3057	8.59611	11.2158	6.89572	6.54417	6.3446	6.69908	7.01023	6.83312	6.76403	6.68173	6.81432	6.877	7.01603	6.82553
Down	ENSG00000283293	-3.12686	4.23e-08	RN7SK	6p12.2	snRNA	6.60326	7.05626	6.74093	8.85697	7.35891	11.2334	7.53559	6.7577	6.83235	6.47438	6.8445	7.19991	6.18575	6.2807	6.74904	6.88917	6.83918	7.04789
Down	ENSG00000167476	-3.11364	4.56e-06	JSRP1	19p13.3	protein_coding	4.31239	4.16205	4.07639	4.38643	4.57864	6.71921	2.58112	2.8027	2.58044	3.45853	3.16935	3.00012	2	2.58331	2.58294	3.58107	2.99673	2.99619
Down	ENSG00000163563	-3.10142	0.0119	MNDA	1q23.1	protein_coding	4.38266	4.16205	4.2365	4.16427	3.31738	3.81104	2	2	2.31922	2	2	2	2.32107	2	2	2	3.31801	2.32041
Down	ENSG00000065054	-3.08462	1.42e-13	SLC9A3R2	16p13.3	protein_coding	8.00506	7.97302	8.13546	8.48466	8.64353	10.6345	5.54402	6.36468	5.03244	6.75352	6.91787	6.40962	5.99596	5.9261	5.94852	6.16441	6.68022	6.43567
Down	ENSG00000236824	-3.04424	1.05e-06	BCYRN1	2p21	scRNA	5.74384	6.54489	6.95176	6.08062	6.5163	8.89993	6.07659	5.60472	4.68893	3.80634	4.16912	4.58516	5.31805	5.42177	5.20404	5.31667	5.27953	5.35067
Down	ENSG00000136542	-3.03522	0.0233	GALNT5	2q24.1	protein_coding	2.80225	2.80302	3.45023	2.80424	5.20268	3.17279	3.16352	2.58134	2	2	2	2	2.32107	2.80523	2.32072	3.31843	2.32062	2.80409
Down	ENSG00000153902	-3.02931	0.00391	LGI4	19q13.12	protein_coding	3.89815	4.07972	2.58015	4.0819	3.80194	5.09201	2.99423	2	2.80154	2.32165	3.16935	3.17006	2.58353	2	2.32072	2.32076	2.32062	2
Down	ENSG00000152894	-3.02385	0.0401	PTPRK	6q22.33	protein_coding	2.581	4.45114	2.58015	2.80424	6.77404	3.17279	2.31962	4.23934	2.58044	2.58449	2.32172	2.32198	2	2.32094	2.99697	3.99562	3.80269	2.58243
Down	ENSG00000256980	-3.00561	0.0228	KHDC1L	6q13	protein_coding	2.80225	2.80302	2.31904	2.32048	2.99621	4.95869	2.58112	3.16389	2	2.32165	2	3.00012	2.99785	2.32094	2.99697	2.58302	2	2.32041
Down	ENSG00000136052	-2.99976	0.0249	SLC41A2	12q23.3	protein_coding	2.581	2.58159	3.16189	2	4.45322	3.81104	2.99423	2.31976	2.58044	2	2.58462	2.80746	2	2.32094	2.32072	2.32076	2.32062	2
Down	ENSG00000185513	-2.99881	0.0144	L3MBTL1	20q13.11	protein_coding	3.79884	3.89947	2	3.99455	4.38617	3.46271	2.31962	2	2.31922	2.58449	2	2.58504	2.32107	2.80523	3.16655	2.99708	2.32062	2
Down	ENSG00000186891	-2.9833	1.18e-14	TNFRSF18	1p36.33	protein_coding	8.15816	7.92667	8.3737	8.50851	8.3891	10.4377	5.74419	6.11902	5.65988	6.59856	6.32095	6.42649	5.16609	5.51903	5.31646	6.78878	6.35133	6.54729
Down	ENSG00000135631	-2.96395	3.28e-100	RAB11FIP5	2p13.2	protein_coding	8.27362	8.34314	8.10984	8.79045	8.66137	8.69161	4.94414	5.51363	5.27319	5.67112	6.0214	5.90711	5.24407	5.55005	5.72231	6.03891	5.57897	5.77429
Down	ENSG00000170412	-2.96053	5.44e-19	GPRC5C ENSG00000170412	17q25.1	protein_coding	7.08645	7.26625	7.00832	7.96439	7.90542	9.59384	5.48133	5.54463	5.57249	5.85666	6.0214	5.88287	4.99623	5.45492	5.66683	5.90144	5.82681	5.54762
Down	ENSG00000005381	-2.93837	1.14e-07	MPO	17q22	protein_coding	4.44967	4.23993	4.5116	5.038	4.57864	4.58926	3.16352	3.79959	2.80154	2.58449	2.99948	3.32207	3.45669	2.80523	2.99697	2.80485	2.80456	2
Down	ENSG00000102466	-2.87177	0.00302	FGF14	13q33.1	protein_coding	2.99405	3.89947	2.80116	4.63775	5.7209	3.46271	2.58112	2	2	2.58449	3.16935	3.00012	2.80551	2	2.32072	2.99708	3.31801	2
Down	ENSG00000124575	-2.85059	0.0215	H1-3	6p22.2	protein_coding	2.80225	2.99494	3.16189	3.80216	2.32041	5.75966	3.99134	2.58134	3.16238	3.16914	2.32172	2	2.99785	2.58331	2.58294	2.80485	2	3.57988
Down	ENSG00000091513	-2.848	0.00227	TF	3q22.1	protein_coding	3.69219	3.57821	2.58015	4.5789	3.31738	3.81104	2.58112	2	2.99321	2.80675	2	2.58504	3.16753	2.80523	2.99697	2.58302	2	2.80409
Down	ENSG00000187164	-2.81651	0.043	SHTN1	10q25.3	protein_coding	2.80225	2.58159	2.31904	2	5.92364	2.80957	2	2.99457	2	2.58449	2.32172	3.00012	2.80551	3.31895	3.31829	3.16668	2.80456	2.58243
Down	ENSG00000151067	-2.80614	0.0241	CACNA1C	12p13.33	protein_coding	2.581	3.57821	3.89628	2.32048	6.80003	3.81104	2.99423	2	2.58044	2.99929	2.32172	2.32198	2.32107	2.58331	2.32072	3.99562	3.9021	3.16569
Down	ENSG00000278249	-2.79041	0.00495	SCARNA2	1p13.3	scaRNA	2.581	3.31586	2.80116	3.58012	2.99621	5.75966	3.45209	3.57771	3.9898	3.16914	2.32172	2.58504	2.58353	3.31895	2.32072	2.99708	3.1663	2.32041
Down	ENSG00000167644	-2.77859	0.0102	C19orf33	19q13.2	protein_coding	2.80225	2.80302	3.79702	3.80216	2.99621	6.17479	3.31501	2.58134	2.31922	2.80675	3.32131	3.00012	3.16753	3.45628	2.32072	3.6964	2.58279	2
Down	ENSG00000143801	-2.77058	0.0229	PSEN2	1q42.13	protein_coding	2.99405	2.80302	2.58015	3.69541	5.16318	2	2.31962	3.16389	2.31922	2.32165	2.32172	2	2.58353	2.58331	2.58294	2.32076	2.99673	3.16569
Down	ENSG00000104341	-2.74891	0.0236	LAPTM4B ENSG00000104341	8q22.1	protein_coding	4.23851	5.03549	3.89628	3.16589	8.05322	4.46365	3.89842	4.74562	3.16238	3.45853	3.32131	2.58504	2.32107	2.58331	3.31829	5.57961	4.57951	3.31736
Down	ENSG00000198520	-2.73673	5.34e-08	ARMH1	1p34.1	protein_coding	4.51371	4.57652	4.68819	6.08062	5.54764	7.43966	4.23881	2.99457	3.5759	4.64267	4.3211	4.32212	3.31934	3.69701	2.99697	3.80318	3.80269	3.80191
Down	ENSG00000114948	-2.72266	0.0464	ADAM23	2q33.3	protein_coding	2.99405	2.80302	3.16189	2.99637	4.69402	3.46271	2	2.31976	2.80154	2	2.32172	2	2	2.99752	2	3.45572	2.32062	2.32041
Down	ENSG00000160963	-2.71777	0.0152	COL26A1	7q22.1	protein_coding	2.581	2	2.31904	4.38643	3.69519	4.58926	2	2	2	2.80675	3.16935	2	2	2	2.99697	2.58302	2.58279	2.58243
Down	ENSG00000180549	-2.71068	2.88e-15	FUT7	9q34.3	protein_coding	8.59921	8.85104	8.65099	8.34596	8.41876	10.1913	7.04407	6.87213	7.42133	6.50644	6.78037	6.10875	7.33564	7.21434	7.20355	6.70863	6.54833	6.82553
Down	ENSG00000249484	-2.69971	0.000147	LINC01470	5q33.1	lncRNA	4.07835	4.94537	4.5116	4.24219	4.31586	3.5884	2	2.31976	2.31922	2.58449	2.58462	2.80746	2.80551	2.58331	2.32072	2	2.58279	2.80409
Down	ENSG00000128045	-2.68511	0.000241	RASL11B	4q12	protein_coding	4.38266	4.63535	3.57532	4.63775	5.3507	5.7052	2.58112	2.99457	2.80154	4.24681	3.16935	2	3.16753	2.99752	3.31829	3.16668	3.45527	2.32041
Down	ENSG00000130427	-2.65432	0.000488	EPO	7q22.1	protein_coding	2.99405	3.69343	4.15866	3.58012	3.99431	4.81178	3.31501	3.31541	4.15935	2.99929	2.80691	2.58504	2.99785	2.80523	3.90244	2.80485	2.32062	2.32041
Down	ENSG00000105610	-2.63915	5.62e-05	KLF1	19p13.13	protein_coding	2.80225	2.80302	3.31325	4.80112	4.24194	5.7052	3.31501	3.16389	3.16238	2.58449	3.16935	2.32198	2.58353	2.32094	3.16655	3.58107	3.31801	3.31736
Down	ENSG00000049540	-2.62474	0.00431	ELN	7q11.23	protein_coding	5.2747	6.78465	5.07468	5.20297	9.23801	5.13385	4.84802	5.31214	5.19732	4.08638	4.39148	4.24812	4.99623	5.16552	5.08211	6.62375	5.97116	4.38615
Down	ENSG00000092096	-2.62055	0.0282	SLC22A17	14q11.2	protein_coding	2	2.80302	2.31904	2.58254	4.80085	4.39649	2.31962	2.58134	2	2.99929	2	2.32198	2	2	2.32072	3.16668	2.58279	2.58243
Down	ENSG00000182492	-2.61675	0.0237	BGN	Xq28	protein_coding	3.31478	3.69343	3.45023	2.32048	6.14258	4.95869	2.31962	2.31976	2	2.32165	2.80691	2.58504	2	3.16717	2.32072	3.80318	3.9021	2.99619
Down	ENSG00000069696	-2.6101	4.42e-06	DRD4	11p15.5	protein_coding	6.38095	6.05656	6.27166	6.51661	7.01501	9.70557	5.84722	6.21852	5.86996	5.45815	5.67148	5.20967	5.48793	5.66786	5.66683	6.36948	6.36882	6.10134
Down	ENSG00000124614	-2.60953	0.0266	RPS10	6p21.31	protein_coding	11.0749	11.1485	11.4884	10.9242	10.8659	13.4953	11.1132	11.1274	11.2414	7.27475	7.03242	7.33115	7.87228	7.7025	7.85201	10.607	10.5033	10.639
Down	ENSG00000109436	-2.60937	0.0201	TBC1D9 ENSG00000109436	4q31.21	protein_coding	3.31478	3.80012	3.69042	4.16427	5.20268	3.5884	2	4.07915	2	2.80675	2.58462	3.00012	2.32107	3.16717	3.16655	3.45572	2.58279	2
Down	ENSG00000169994	-2.60016	1.65e-81	MYO7B	2q14.3	protein_coding	9.87838	9.86949	9.63663	10.3158	10.2249	10.6625	7.36376	7.34693	7.37042	7.93525	7.79989	8.0717	7.67525	7.70938	7.76222	7.74915	7.79448	7.61458
Down	ENSG00000229869	-2.59048	0.0371		10p15.3	lncRNA	2.31955	2.80302	2.58015	3.69541	2.80411	5.09201	2	2	2	2.58449	2.80691	2	2.58353	2	3.16655	2.99708	2.80456	2.58243
Down	ENSG00000126895	-2.58988	0.015	AVPR2	Xq28	protein_coding	2.80225	3.31586	2.58015	2.99637	3.69519	5.49655	2.31962	3.31541	2.80154	2.80675	3.45878	2.32198	3.80428	2.32094	3.16655	3.16668	2.58279	2
Down	ENSG00000182963	-2.58533	0.027	GJC1	17q21.31	protein_coding	3.79884	2.99494	2.80116	2.80424	5.74786	4.32605	2.99423	2.99457	2.99321	2.80675	2.32172	2	2.58353	3.31895	2.32072	3.90261	3.58061	2
Down	ENSG00000141574	-2.58461	0.0153	SECTM1	17q25.3	protein_coding	3.57702	3.57821	3.69042	3.58012	4.24194	3.81104	2	2	2.31922	2.58449	3.16935	2.32198	2	3.16717	2.80476	2	2	2.80409
Down	ENSG00000198930	-2.58399	0.0342	CSAG1	Xq28	protein_coding	2	2.80302	2.58015	2	5.08077	3.70401	2.99423	3.16389	2.58044	2.32165	2.58462	2.80746	2.32107	2.99752	2.58294	3.16668	2.58279	2
Down	ENSG00000157343	-2.58382	3.07e-11	ARMC12	6p21.31	protein_coding	7.04371	7.07763	7.42047	7.39378	7.24999	9.11886	5.19915	5.71786	5.91802	5.99867	5.39138	6.08769	5.24407	5.66786	5.74927	5.60935	5.27953	5.6654
Down	ENSG00000262075	-2.57349	2.31e-08	DKFZP434A062	9q34.3	lncRNA	4.44967	5.07852	4.44758	5.74815	6.01524	7.4313	4.16094	4.38351	3.89692	4.08638	4.16912	4.08765	3.90373	5.12489	4.63876	4.31726	4.38703	4.63745
Down	ENSG00000169946	-2.56253	0.0453	ZFPM2	8q22.3	protein_coding	3.69219	3.80012	3.16189	2	6.01524	3.46271	2.58112	2.31976	2	2.32165	2.58462	2.58504	2.32107	2.58331	2	3.90261	2.99673	2.80409
Down	ENSG00000145794	-2.5522	0.00415	MEGF10	5q23.2	protein_coding	3.16331	4.16205	3.57532	3.99455	5.16318	2.80957	2.99423	3.16389	2.58044	2.32165	2.99948	2.58504	2	2.58331	3.16655	2.99708	2.80456	2.58243
Down	ENSG00000163631	-2.54709	0.011	ALB	4q13.3	protein_coding	4.57502	4.07972	3.31325	4.80112	2.99621	3.81104	2.99423	2.8027	2.58044	3.45853	2	2.32198	2	2.58331	2.32072	2.32076	2.58279	2.58243
Down	ENSG00000148935	-2.54642	0.0285	GAS2	11p14.3	protein_coding	3.79884	3.31586	3.45023	3.90156	5.89981	3.70401	2.31962	3.16389	2	2.32165	2.32172	2.58504	2.80551	2.99752	2.80476	4.38759	3.1663	2
Down	ENSG00000021461	-2.535	2.76e-08	CYP3A43	7q22.1	protein_coding	5.54367	6.07793	5.07468	5.94739	5.92364	6.37995	4.69067	3.57771	4.15935	4.16882	4.16912	3.58512	3.69746	2.58331	3.80302	4.083	3.9021	3.45458
Down	ENSG00000138166	-2.53064	0.0102	DUSP5 ENSG00000138166	10q25.2	protein_coding	3.45185	3.69343	3.45023	2.32048	5.74786	3.00258	3.16352	2.31976	2.99321	2.99929	2.58462	3.00012	3.16753	2.99752	2.80476	2.99708	2.58279	2.80409
Down	ENSG00000175894	-2.52497	0.000236	TSPEAR	21q22.3	protein_coding	5.11872	3.99241	4.68819	5.038	4.69402	5.49655	2.58112	2.58134	2.58044	3.90585	2.58462	3.45958	2.99785	3.80381	2.32072	2.80485	2.58279	3.45458
Down	ENSG00000101443	-2.52005	0.000137	WFDC2	20q13.12	protein_coding	4.07835	3.80012	4.07639	4.5789	4.57864	6.07094	3.31501	4.5759	2.58044	3.45853	3.58428	3.00012	3.58209	3.45628	4.08282	3.80318	2.99673	2.80409
Down	ENSG00000139547	-2.51687	7.64e-06	RDH16	12q13.3	protein_coding	4.8477	4.57652	4.74255	5.60803	5.41938	7.27181	3.79911	3.69291	3.79764	4.95296	3.58428	3.80753	2.99785	2.80523	4.08282	3.80318	3.9951	4.24191
Down	ENSG00000116031	-2.51339	0.00274	CD207	2p13.3	protein_coding	3.79884	3.89947	4.31035	3.90156	4.38617	5.04893	2	2	2	2	2.99948	3.32207	2.80551	2.58331	2.32072	2.32076	2.58279	3.45458
Down	ENSG00000189269	-2.49378	6.94e-25	DRICH1	22q11.23	protein_coding	9.64276	9.69382	9.7438	9.23118	9.32113	10.5228	7.98298	7.86582	8.0034	7.53777	7.66433	7.0877	8.06184	7.95512	8.17392	7.20377	7.40301	7.14234
Down	ENSG00000120645	-2.4886	2.36e-13	IQSEC3	12p13.33	protein_coding	5.57403	5.77196	5.03167	6.29688	6.14258	6.52849	3.89842	3.31541	4.31105	4.39117	3.80662	4.70064	3.99677	3.45628	4.1652	3.99562	4.08246	3.57988
Down	ENSG00000129946	-2.47527	0.000246	SHC2	19p13.3	protein_coding	3.31478	2.99494	3.45023	4.24219	4.80085	5.67718	2	2.99457	2	3.16914	3.32131	2.58504	2.58353	2	2	2.99708	3.45527	3.45458
Down	ENSG00000171695	-2.47051	2.96e-08	LKAAEAR1	20q13.33	protein_coding	7.99388	7.87268	8.34763	7.63673	7.85672	9.85219	7.3896	7.02287	7.00917	6.45808	6.33887	5.72814	6.43883	6.43821	6.62353	6.94854	6.54833	6.1221
Down	ENSG00000135842	-2.46945	0.0374	NIBAN1	1q25.3	protein_coding	2.581	4.07972	3.31325	2.99637	6.74758	2.80957	3.45209	2.8027	2.58044	2.80675	3.16935	3.32207	3.31934	3.16717	2.99697	4.38759	3.69592	2
Down	ENSG00000204219	-2.46093	1.74e-11	TCEA3	1p36.12	protein_coding	6.29245	6.36539	5.65907	6.97024	6.82556	7.78642	5.07727	4.45053	4.31105	4.99876	4.52271	5.17014	5.51963	4.75066	3.99545	4.80235	4.90122	5.24111
Down	ENSG00000108001	-2.45898	0.00336	EBF3	10q26.3	protein_coding	3.45185	3.31586	4.5116	4.38643	5.03772	3.70401	2.58112	2.8027	2.31922	2.80675	2	2.32198	2	2.58331	2.32072	3.45572	2.99673	3.16569
Down	ENSG00000101883	-2.449	0.00257	RHOXF1	Xq24	protein_coding	3.99106	4.51519	3.89628	4.38643	3.80194	6.2337	2.31962	2.8027	2.58044	3.90585	2.58462	4.00018	2.80551	2.58331	2.80476	2.99708	2.32062	3.31736
Down	ENSG00000074219	-2.44395	0.0376	TEAD2	19q13.33	protein_coding	3.45185	4.07972	2	3.16589	5.7209	4.17394	3.16352	2.31976	2	2.58449	2.32172	2.32198	2.32107	2.58331	2.58294	3.80318	3.1663	3.31736
Down	ENSG00000134590	-2.43678	0.0363	RTL8C	Xq26.3	protein_coding	2.99405	3.69343	3.16189	3.16589	5.82583	3.46271	2.58112	3.31541	2	2.32165	2.32172	2	2.80551	2.80523	2.58294	3.99562	3.31801	2.99619
Down	ENSG00000233246	-2.42258	0.000386	PHC2-AS1	1p35.1	lncRNA	3.16331	4.07972	4.63169	4.80112	4.69402	5.04893	2.99423	3.57771	2.58044	2.80675	2.32172	3.70061	3.90373	3.58166	2.58294	2.80485	3.1663	3.45458
Down	ENSG00000175513	-2.42226	0.0105	TSGA10IP	11q13.1	protein_coding	3.31478	3.69343	3.57532	2.80424	3.57991	6.48066	3.69245	2.58134	2.58044	3.58402	3.45878	2.80746	3.58209	2.58331	2.80476	2.99708	3.31801	3.57988
Down	ENSG00000100626	-2.42216	0.0418	GALNT16	14q24.1	protein_coding	3.16331	3.45299	2.80116	2.80424	5.80031	4.00387	2	2	2.31922	2.58449	2.58462	2	2	2	2.32072	3.90261	3.45527	2.80409
Down	ENSG00000130592	-2.41846	2.91e-13	LSP1	11p15.5	protein_coding	9.05962	9.0614	9.45523	9.36564	9.39759	11.2871	7.99985	8.10821	7.83837	7.94112	8.08113	7.9486	7.83497	7.90201	7.83952	7.82715	7.87009	7.838
Down	ENSG00000171596	-2.41714	0.00256	NMUR1	2q37.1	protein_coding	3.31478	2.99494	2.58015	3.69541	4.24194	4.32605	2.58112	2	2.58044	2.32165	2.32172	2	2.80551	2.99752	2.58294	2.80485	3.1663	3.16569
Down	ENSG00000204165	-2.40737	3.79e-07	CXorf65	Xq13.1	protein_coding	6.48045	6.21923	6.07383	6.35063	6.24074	8.37142	5.19915	5.31214	5.03244	5.32065	5.61376	4.75509	5.16609	5.28095	5.08211	4.51874	5.45349	4.38615
Down	ENSG00000146005	-2.40574	8.1e-26	PSD2	5q31.2	protein_coding	7.55056	7.90292	7.72725	8.1527	8.16744	8.10311	5.34713	6.46534	5.60221	5.58367	5.72697	5.83311	5.63989	5.48734	5.48632	6.03891	6.16375	5.4525
Down	ENSG00000168899	-2.40191	0.000371	VAMP5	2p11.2	protein_coding	4.38266	5.27631	4.44758	5.51692	5.3507	7.91796	3.45209	4.23934	3.45078	5.28413	4.39148	4.70064	4.38883	3.80381	4.6953	4.63895	3.31801	4.51727
Down	ENSG00000185640	-2.39837	0.000442	KRT79	12q13.13	protein_coding	3.99106	4.07972	3.69042	4.24219	4.74842	5.86278	2.99423	3.45251	3.31377	2.32165	3.32131	2.58504	4.31848	4.08367	3.45557	3.99562	3.69592	3.16569
Down	ENSG00000213931	-2.39222	0.0209	HBE1	11p15.4	protein_coding	5.66143	5.54532	6.09488	5.7212	5.7209	6.88762	5.51301	5.96709	2.80154	3.58402	3.90613	3.80753	3.58209	2.58331	3.90244	2.32076	3.9021	5.4525
Down	ENSG00000177494	-2.38554	0.0249	ZBED2	3q13.13	protein_coding	3.79884	3.99241	3.57532	4.51756	4.24194	4.91136	4.16094	4.89746	2	2.99929	2.99948	2.58504	2.80551	2.99752	2.58294	2	3.1663	3.57988
Down	ENSG00000166246	-2.37747	0.0119	C16orf71	16p13.3	protein_coding	2.99405	2.80302	3.31325	3.45481	4.24194	3.00258	2.31962	2.58134	2.99321	2.32165	2.58462	2.32198	2	2.58331	3.58092	2.58302	2.58279	2.58243
Down	ENSG00000178445	-2.37651	0.00786	GLDC	9p24.1	protein_coding	4.57502	5.03549	4.8455	4.24219	6.60743	3.5884	3.79911	2.8027	2.31922	2.99929	2.58462	3.32207	3.45669	3.16717	2.99697	4.5801	3.69592	2.99619
Down	ENSG00000175274	-2.35308	0.0364	TP53I11	11p11.2	protein_coding	4.31239	6.07793	4.44758	4.38643	8.83482	4.17394	3.31501	4.38351	3.45078	3.45853	4.16912	3.70061	2.80551	4.08367	3.69624	6.59431	5.80128	4.24191
Down	ENSG00000199477	-2.34613	0.0275	SNORA31	13q14.13	snoRNA	3.31478	3.31586	3.16189	3.45481	2.32041	5.09201	3.16352	3.31541	2.99321	3.16914	2.58462	2.80746	2	2.58331	2.32072	2.32076	2.32062	2.80409
Down	ENSG00000121905	-2.33703	0.00544	HPCA	1p35.1	protein_coding	3.89815	3.57821	3.16189	4.0819	3.69519	5.49655	2.31962	4.16147	3.16238	2.58449	3.32131	3.45958	3.31934	2.99752	2.32072	2.58302	3.1663	2.80409
Down	ENSG00000198756	-2.31339	0.0444	COLGALT2	1q25.3	protein_coding	3.99106	3.1643	3.31325	3.16589	6.72062	3.17279	2.99423	3.31541	2.80154	2.58449	2.80691	3.17006	2	2.80523	2.32072	4.5801	3.9951	2.80409
Down	ENSG00000227372	-2.31265	0.00432	TP73-AS1	1p36.32	transcribed_unitary_pseudogene	4.44967	4.38412	4.44758	4.74869	6.2782	5.52827	2	3.45251	2.99321	2.58449	2.58462	3.70061	2.80551	3.31895	2.32072	4.85295	3.45527	3.9013
Down	ENSG00000174705	-2.30406	0.0348	SH3PXD2B	5q35.1	protein_coding	4.51371	4.45114	5.19653	3.45481	6.94685	4.17394	2	2.58134	2.80154	2.80675	2.80691	4.45963	3.31934	2.99752	3.58092	4.5801	3.9951	2.32041
Down	ENSG00000169169	-2.29513	0.0216	CPT1C	19q13.33	protein_coding	3.31478	3.57821	3.31325	3.80216	6.16276	4.86243	4.38297	2.8027	3.16238	2.32165	2	2.80746	3.99677	3.31895	3.45557	4.5801	4.08246	3.16569
Down	ENSG00000115523	-2.29437	0.00993	GNLY ENSG00000115523	2p11.2	protein_coding	2.99405	3.31586	2.80116	3.58012	3.57991	5.75966	3.31501	2.31976	2.58044	3.90585	2.32172	3.17006	3.45669	2.58331	2.99697	2.99708	2.80456	2.80409
Down	ENSG00000133104	-2.28757	0.0373	SPART	13q13.3	protein_coding	2.80225	3.57821	3.57532	2.80424	5.38545	2.80957	2.31962	2.8027	2.99321	2.99929	2	2.32198	3.31934	2.80523	2.99697	3.45572	3.1663	2.32041
Down	ENSG00000230487	-2.27011	6e-54	PSMG3-AS1	7p22.3	lncRNA	8.7161	8.69732	8.6259	8.58152	8.53552	8.60129	6.36404	6.38195	6.72836	6.08613	5.88168	6.50802	6.14568	6.68173	6.40361	6.40382	6.59364	6.54729
Down	ENSG00000101197	-2.26687	9.37e-06	BIRC7	20q13.33	protein_coding	5.11872	5.63453	6.11562	6.77435	6.74758	8.79953	5.68978	5.23819	4.07706	5.61341	6.0214	5.24814	5.28153	4.80311	5.66683	5.2427	5.54861	5.85088
Down	ENSG00000115956	-2.26615	1.97e-31	PLEK	2p14	protein_coding	9.18536	9.26373	9.44707	9.43571	9.30307	8.56734	6.38131	6.27508	6.309	7.00986	7.08646	7.09826	6.81602	6.48711	6.26103	6.83985	6.85167	6.57766
Down	ENSG00000063169	-2.25734	0.00736	BICRA	19q13.33	protein_coding	3.31478	2.58159	3.57532	3.90156	5.16318	4.00387	2	3.16389	3.16238	3.16914	2.32172	2.58504	2.80551	2.58331	2.80476	3.6964	3.1663	2.32041
Down	ENSG00000163815	-2.25414	0.00277	CLEC3B	3p21.31	protein_coding	4.89655	4.94537	4.74255	4.16427	4.45322	6.30868	2.58112	3.69291	3.5759	3.80634	2.32172	4.17011	4.16657	3.69701	4.08282	2.80485	3.31801	3.9013
Down	ENSG00000128322	-2.25383	3.72e-75	IGLL1	22q11.23	protein_coding	14.0702	14.0811	14.2224	13.9621	13.9725	14.6326	12.4301	12.4154	12.395	12.0518	12.0365	12.0066	12.5232	12.5279	12.5707	11.8886	11.8627	11.975
Down	ENSG00000165475	-2.25172	2.23e-20	CRYL1	13q12.11	protein_coding	7.22679	7.1399	7.55567	7.74105	7.96407	8.69859	5.79663	5.51363	5.34527	6.44159	5.90593	6.04462	5.80335	5.31747	5.38682	5.63848	5.92463	6.01521
Down	ENSG00000137942	-2.24921	0.0461	FNBP1L	1p22.1	protein_coding	4.07835	4.89811	4.15866	3.69541	6.24074	2	2.99423	3.79959	3.16238	2.99929	3.16935	2.80746	2.58353	2.99752	2.58294	4.083	3.58061	2.32041
Down	ENSG00000183734	-2.23878	0.00864	ASCL2	11p15.5	protein_coding	3.57702	3.57821	4.2365	4.38643	4.24194	5.49655	2.99423	3.79959	2	3.90585	3.16935	2	2.58353	2.80523	3.45557	3.45572	3.1663	2.80409
Down	ENSG00000256043	-2.23498	3.03e-07	CTSO	4q32.1	protein_coding	5.23725	5.07852	5.11645	5.94739	5.99288	4.64819	3.69245	4.45053	3.5759	3.90585	3.90613	3.45958	3.69746	3.45628	3.80302	3.16668	3.9951	4.08164
Down	ENSG00000236081	-2.23487	6.47e-06	ELFN1-AS1	7p22.3	lncRNA	7.31928	7.34767	7.77367	7.17284	6.83816	9.53456	6.58883	6.39902	6.32691	5.97595	5.90593	6.50802	7.26259	6.471	6.24218	6.31638	6.03825	6.40213
Down	ENSG00000183570	-2.23333	0.0025	PCBP3	21q22.3	protein_coding	3.31478	3.57821	2.80116	3.99455	4.24194	4.95869	2	2	2.58044	2.32165	3.16935	3.32207	3.16753	2.80523	2.32072	3.16668	2.99673	2.58243
Down	ENSG00000164744	-2.22735	0.0203	SUN3	7p12.3	protein_coding	3.31478	3.31586	2.58015	3.16589	2.99621	5.21405	2.58112	3.31541	2.80154	3.16914	3.16935	2.58504	2.58353	2	2.58294	2.58302	2.58279	2.58243
Down	ENSG00000113971	-2.22705	4.28e-05	NPHP3	3q22.1	protein_coding	5.19881	4.79867	4.63169	5.31538	5.41938	4.64819	3.16352	2.58134	2.80154	2.80675	3.58428	3.17006	2	2.58331	3.16655	2.80485	4.16484	3.57988
Down	ENSG00000185303	-2.22316	0.00222	SFTPA2	10q22.3	protein_coding	4.31239	3.69343	3.69042	3.90156	3.99431	4.00387	2.58112	2	2	2.99929	2.32172	2.32198	3.16753	2.58331	2.32072	2.80485	2.99673	2.58243
Down	ENSG00000156194	-2.22134	0.00837	PPEF2	4q21.1	protein_coding	2.99405	3.89947	2.80116	4.38643	3.90133	3.46271	2	2	2.80154	2.99929	2.80691	2.58504	2.80551	2.58331	2.99697	2.32076	2.99673	2.32041
Down	ENSG00000235568	-2.22076	3.94e-06	NFAM1	22q13.2	protein_coding	4.44967	4.84925	5.37921	5.8006	5.60774	6.27167	2.58112	2.58134	2.80154	4.08638	4.69957	3.58512	2.58353	3.16717	2.99697	4.16538	4.08246	2.80409
Down	ENSG00000214946	-2.21998	1.41e-08	TBC1D26	17p12	protein_coding	4.63384	4.57652	4.5116	5.66572	5.51663	6.00483	3.31501	3.16389	3.45078	4.52239	3.32131	4.32212	3.80428	2.99752	3.45557	3.31843	3.45527	3.80191
Down	ENSG00000276966	-2.21505	0.00484	H4C5	6p22.2	protein_coding	4.51371	2.80302	2.58015	4.51756	4.69402	6.79939	3.89842	2.58134	3.31377	3.80634	3.58428	3.70061	3.58209	3.31895	4.24314	3.6964	3.9951	4.31583
Down	ENSG00000202337	-2.20898	0.00323	RNU6-8	14q12	snRNA	3.45185	3.45299	4.79494	3.99455	3.57991	6.37995	3.89842	3.57771	3.31377	3.32108	3.45878	3.58512	4.38883	3.45628	3.80302	3.45572	3.45527	3.57988
Down	ENSG00000171903	-2.20314	0.00041	CYP4F11	19p13.12	protein_coding	4.31239	4.74626	4.2365	4.16427	4.80085	5.13385	3.31501	2	2.80154	2.99929	3.80662	2.80746	2.58353	2	2.32072	3.16668	2.80456	3.16569
Down	ENSG00000162148	-2.20017	3.7e-16	PPP1R32	11q12.2	protein_coding	6.83397	6.52946	6.09488	7.91171	7.58502	8.41024	4.89688	5.03483	5.51114	6.06476	5.97631	5.93096	5.87862	5.24349	5.87698	5.92528	5.51759	5.85088
Down	ENSG00000133321	-2.19889	3.32e-06	PLAAT4	11q12.3	protein_coding	6.67503	6.46606	6.68651	6.87562	7.18244	9.47883	5.44893	5.9898	5.65988	6.37369	6.42528	6.19005	5.99596	5.97264	5.16453	6.22329	6.01623	5.97014
Down	ENSG00000184357	-2.19879	0.00353	H1-5	6p22.1	protein_coding	3.79884	4.23993	4.07639	4.90059	2.99621	7.07109	4.38297	4.31323	4.57363	3.45853	3.80662	4.45963	3.99677	3.80381	3.80302	3.99562	3.69592	4.164
Down	ENSG00000170458	-2.19054	0.00335	CD14	5q31.3	protein_coding	5.03391	4.69187	4.3806	4.85171	5.3151	7.38007	3.45209	2.8027	4.8951	4.24681	4.80647	4.85819	4.64024	4.45538	3.16655	3.99562	4.24277	3.45458
Down	ENSG00000235706	-2.18674	4e-07	DICER1-AS1	14q32.13	lncRNA	6.68897	6.8104	6.8315	6.95874	6.74758	9.07926	5.84722	5.57499	5.68788	5.90557	5.61376	6.20968	5.92671	6.26209	5.82724	5.8772	5.94808	5.77429
Down	ENSG00000286522	-2.18449	0.00667	H3C2	6p22.2	protein_coding	2.581	4.07972	3.57532	4.80112	3.80194	6.49678	4.38297	3.16389	3.9898	2.80675	4.16912	3.17006	4.64024	4.58083	3.16655	3.58107	3.80269	4.08164
Down	ENSG00000273587	-2.18287	0.027	SNORA78	16p13.3	snoRNA	2.80225	3.45299	3.69042	2.58254	3.31738	5.58969	3.99134	3.16389	2.58044	2.80675	2.99948	3.17006	3.16753	3.99628	3.80302	3.58107	2.58279	2.32041
Down	ENSG00000232859	-2.17157	1.69e-11	LYRM9	17q11.2	protein_coding	6.61791	6.8104	6.7674	7.67235	7.62192	8.88163	4.69067	4.94472	5.65988	5.92942	5.69949	6.49208	5.55064	4.80311	5.12391	6.24239	5.99387	5.99285
Down	ENSG00000266976	-2.16936	0.00833		19q12	lncRNA	4.8477	4.38412	4.31035	4.24219	4.57864	3.81104	3.99134	4.45053	2.31922	3.16914	2.58462	2.80746	2.80551	3.45628	2.58294	2.32076	2.80456	3.31736
Down	ENSG00000164708	-2.16214	0.00977	PGAM2	7p13	protein_coding	4.16065	2.80302	3.16189	4.16427	3.69519	5.29003	3.69245	3.57771	3.31377	2.58449	3.16935	2	2.80551	3.31895	3.80302	2.99708	2.80456	3.99429
Down	ENSG00000145217	-2.15993	0.0035	SLC26A1	4p16.3	protein_coding	3.45185	3.1643	4.15866	4.24219	3.99431	6.2337	3.45209	2.58134	3.89692	4.08638	3.45878	3.45958	3.80428	3.16717	3.69624	2.58302	3.45527	3.57988
Down	ENSG00000242028	-2.15991	0.0247	HYPK	15q15.3	protein_coding	4.51371	4.16205	3.57532	4.0819	3.69519	5.67718	3.31501	2	3.5759	2	2.58462	3.32207	2.58353	2.58331	3.45557	3.45572	3.1663	3.9013
Down	ENSG00000105642	-2.15316	0.0294	KCNN1	19p13.11	protein_coding	4.38266	3.1643	2.58015	4.24219	3.80194	5.6486	2.58112	2.99457	3.31377	2.99929	3.90613	3.45958	2.32107	2.58331	3.80302	2.80485	2	3.45458
Down	ENSG00000174307	-2.14866	0.00576	PHLDA3	1q32.1	protein_coding	3.16331	2.99494	3.16189	3.45481	4.94759	4.39649	2.58112	2.8027	3.45078	2.58449	3.58428	3.17006	3.31934	4.08367	3.45557	3.16668	2.80456	2
Down	ENSG00000172789	-2.14595	9.83e-05	HOXC5	12q13.13	protein_coding	4.63384	4.23993	4.31035	5.41967	5.12256	5.9117	3.99134	4.63472	3.16238	3.32108	3.99923	4.08765	3.69746	2.58331	2.99697	3.31843	3.58061	3.99429
Down	ENSG00000164898	-2.14492	0.03	FMC1	7q34	protein_coding	7.43955	7.36515	7.65113	7.45232	7.32351	9.07658	7.14864	6.87213	6.89373	3.16914	4.08667	4.39251	4.4559	4.16607	5.20404	6.86472	7.05974	6.87528
Down	ENSG00000178078	-2.13449	3.36e-08	STAP2	19p13.3	protein_coding	7.0108	7.1091	7.15584	7.65821	7.68604	9.78977	6.1789	6.43256	6.11645	6.75352	6.58397	6.67266	6.40528	6.18514	6.29802	6.42069	6.63758	6.863
Down	ENSG00000229153	-2.12209	3.4e-11	EPHA1-AS1	7q35	lncRNA	5.98881	6.18025	6.09488	6.40246	6.01524	7.36258	4.79745	5.11965	5.03244	4.69924	4.64299	4.95441	4.69679	5.45492	5.31646	4.63895	4.57951	4.99333
Down	ENSG00000135406	-2.11536	6.91e-09	PRPH	12q13.12	protein_coding	6.55843	6.49811	6.60081	7.70022	7.37629	9.14723	4.63415	4.99048	4.79569	5.92942	6.33887	6.12951	5.42235	5.04004	5.60913	6.12378	6.16375	6.63654
Down	ENSG00000006016	-2.09728	2.76e-09	CRLF1	19p13.11	protein_coding	6.64675	7.00141	7.01937	6.95874	7.52395	8.82848	5.48133	5.60472	5.27319	5.52227	6.0214	5.61493	5.42235	5.7503	5.72231	6.27986	6.14358	6.05892
Down	ENSG00000221947	-2.09669	0.000163	XKR9	8q13.3	protein_coding	5.60375	5.23886	5.76793	5.87586	6.16276	4.00387	3.89842	3.69291	3.5759	4.24681	4.16912	3.90707	3.45669	4.24401	3.58092	3.45572	4.08246	2.80409
Down	ENSG00000163909	-2.09642	0.000409	HEYL	1p34.2	protein_coding	3.45185	3.89947	3.31325	3.90156	4.31586	4.58926	2	2.58134	2.31922	2.80675	3.16935	2.80746	2	2	2.58294	2.80485	2.99673	2.99619
Down	ENSG00000007255	-2.09457	6.13e-09	TRAPPC6A	19q13.32	protein_coding	8.91001	8.87565	9.08364	9.1702	9.05316	11.165	7.84662	7.92003	7.91142	8.20318	8.08645	8.18511	8.24841	8.01193	8.2514	7.883	8.08102	7.9525
Down	ENSG00000239002	-2.0921	0.00276	SCARNA10	12p13.31	snoRNA	3.45185	3.69343	3.79702	4.5789	3.90133	5.86278	4.57534	3.31541	2.99321	2.80675	3.45878	2.80746	3.31934	3.99628	3.69624	3.6964	3.1663	4.08164
Down	ENSG00000115271	-2.08899	1.46e-05	GCA	2q24.2	protein_coding	6.15866	5.9905	5.94064	5.60803	6.63657	5.52827	4.38297	4.31323	4.15935	2.80675	4.80647	3.80753	3.31934	3.58166	3.80302	4.24332	4.3167	4.4532
Down	ENSG00000275379	-2.08871	0.00909	H3C11	6p22.1	protein_coding	3.16331	2.80302	3.57532	3.90156	3.16571	5.36221	4.38297	4.74562	3.9898	3.32108	2.80691	2.58504	3.31934	4.16607	3.99545	2.80485	3.80269	2.32041
Down	ENSG00000111335	-2.08822	2.73e-32	OAS2	12q24.13	protein_coding	8.43115	8.39086	8.32998	8.65101	8.63273	8.552	6.05523	6.27508	5.82023	6.55323	6.64287	6.82041	6.90272	6.471	6.18409	6.352	6.38609	6.62204
Down	ENSG00000248099	-2.08034	0.00275	INSL3	19p13.11	protein_coding	2.99405	3.69343	3.31325	3.99455	3.99431	5.21405	3.45209	2.99457	2.80154	3.45853	3.16935	3.45958	2.32107	2.32094	2.99697	2.99708	2.58279	2.58243
Down	ENSG00000185198	-2.07737	7.48e-15	PRSS57	19p13.3	protein_coding	11.007	11.1049	11.3725	11.1469	11.1178	12.6925	10.0586	10.0471	10.0566	9.73837	9.81915	9.59456	10.0725	10.0381	10.0411	9.77718	9.87307	9.87199
Down	ENSG00000137474	-2.07158	0.000652	MYO7A	11q13.5	protein_coding	3.45185	3.57821	3.31325	4.0819	5.77432	4.46365	2.58112	2.99457	3.16238	3.45853	2.99948	3.32207	3.58209	3.58166	2.99697	2.99708	3.9951	3.31736
Down	ENSG00000184792	-2.06997	0.0431	OSBP2	22q12.2	protein_coding	3.31478	4.84925	3.45023	2.58254	6.22163	3.70401	2.58112	3.16389	3.79764	2.32165	3.16935	3.80753	3.31934	2.80523	3.45557	3.90261	3.58061	2.99619
Down	ENSG00000168298	-2.06779	0.0155	H1-4	6p22.2	protein_coding	4.16065	4.74626	4.8455	5.74815	3.16571	7.56729	4.38297	2.31976	3.45078	4.24681	4.24711	4.32212	4.75122	3.99628	4.08282	4.63895	4.99428	4.57861
Down	ENSG00000128482	-2.05853	0.0093	RNF112	17p11.2	protein_coding	5.44859	6.03488	3.69042	4.38643	8.11146	5.88745	4.51402	4.8486	4.23719	4.64267	4.69957	4.08765	4.75122	4.85371	3.99545	5.90144	5.3864	4.31583
Down	ENSG00000099785	-2.05754	1.3e-15	MARCHF2	19p13.2	protein_coding	6.83397	6.94439	7.0734	7.58533	7.78045	8.64173	4.98989	5.63384	5.89419	6.06476	6.33887	5.78158	5.82888	5.61016	5.31646	5.97181	6.12312	6.18262
Down	ENSG00000117480	-2.05741	2.25e-06	FAAH	1p33	protein_coding	6.05487	5.89743	5.98642	5.94739	6.29657	7.83796	4.69067	5.34773	4.31105	5.28413	5.28448	4.58516	5.55064	4.94988	5.08211	4.85295	5.20362	4.80082
Down	ENSG00000142611	-2.05477	2.78e-05	PRDM16	1p36.32	protein_coding	4.38266	4.89811	4.79494	4.5789	4.85144	5.39698	2.31962	3.31541	2.80154	2.99929	3.58428	3.45958	2.80551	3.58166	3.69624	3.80318	3.1663	3.31736
Down	ENSG00000037965	-2.04467	1.26e-05	HOXC8	12q13.13	protein_coding	6.54316	6.19987	6.27166	5.99318	6.24074	8.08723	4.84802	5.16025	4.94235	5.55329	5.16901	5.20967	4.31848	4.45538	4.94891	4.31726	5.08169	5.4525
Down	ENSG00000108947	-2.04119	0.0194	EFNB3	17p13.1	protein_coding	3.16331	2.80302	3.16189	2.99637	4.80085	3.46271	4.51402	3.31541	3.45078	2.32165	2	3.17006	3.45669	3.45628	3.58092	3.16668	2.32062	3.16569
Down	ENSG00000172232	-2.03785	0.00286	AZU1	19p13.3	protein_coding	3.31478	2.58159	3.16189	4.38643	4.69402	5.55931	2.99423	3.31541	3.5759	3.32108	3.45878	3.70061	3.99677	2.32094	2.58294	3.90261	3.1663	2.58243
Down	ENSG00000170954	-2.03322	0.0002	ZNF415	19q13.42	protein_coding	4.31239	4.16205	4.79494	5.35099	5.77432	5.67718	2.58112	2.99457	2.80154	3.90585	2.58462	4.39251	2.32107	3.80381	3.31829	3.6964	3.80269	4.38615
Down	ENSG00000136807	-2.03259	0.0103	CDK9	9q34.11	protein_coding	4.57502	5.77196	5.23497	4.5789	8.13717	5.36221	4.84802	4.8486	3.89692	4.16882	4.9533	4.9071	5.04061	4.80311	5.08211	5.74948	5.4859	3.31736
Down	ENSG00000134940	-2.03057	0.0018	ACRV1	11q24.2	protein_coding	3.45185	3.89947	3.69042	4.0819	4.45322	4.46365	3.31501	2.8027	3.89692	2.58449	3.58428	2.58504	2.32107	2.58331	3.16655	2.80485	3.1663	2.99619
Down	ENSG00000221866	-2.02972	0.0414	PLXNA4	7q32.3	protein_coding	3.45185	2.80302	3.45023	2	5.45253	3.46271	2.99423	2.8027	2.58044	2.80675	2.80691	2.80746	2.58353	2.99752	3.45557	2.99708	3.31801	2.99619
Down	ENSG00000203907	-2.01993	2.21e-10	OOEP	6q13	protein_coding	6.29245	6.60499	7.04123	6.46879	6.59263	7.09247	4.89688	5.4164	5.47945	4.75368	5.24701	5.00021	5.16609	5.72334	5.74927	5.16473	4.85234	3.9013
Down	ENSG00000072163	-2.01474	1.69e-11	LIMS2	2q14.3	protein_coding	11.3642	11.3507	11.4326	11.2323	11.2128	13.008	10.1979	10.1876	10.0818	10.0237	10.0785	10.0555	10.1081	10.2977	10.3427	10.0777	10.0089	10.1835
Down	ENSG00000166165	-2.01177	1.53e-10	CKB	14q32.33	protein_coding	9.36535	9.54259	9.65091	10.0534	10.405	11.9835	8.94854	8.80939	8.55258	9.237	8.86934	9.02261	8.97014	9.07189	8.84885	9.24212	8.99351	9.02034
Down	ENSG00000236882	-2.00597	0.0142	LINC01554	5q15	lncRNA	3.16331	3.69343	3.69042	3.16589	3.80194	6.11338	3.79911	3.57771	3.79764	3.80634	3.16935	3.00012	3.58209	3.69701	3.45557	4.083	3.45527	2.32041
Down	ENSG00000130595	-2.00532	8.28e-09	TNNT3	11p15.5	protein_coding	9.03528	8.97009	8.91636	9.6203	9.53741	11.4377	7.89553	7.87194	7.86313	8.59106	8.74045	8.65487	8.40088	8.22873	8.42863	8.42049	8.27895	8.19215
Down	ENSG00000224023	-2.004	2.35e-06	EDRF1-DT	10q26.2	lncRNA	5.38152	5.48262	5.51033	5.8006	5.63687	7.27181	4.84802	4.8486	3.9898	4.58378	4.16912	4.39251	5.04061	4.94988	4.45447	4.80235	4.51816	5.08074
Down	ENSG00000089472	-2.00241	0.0448	HEPH	Xq12	protein_coding	3.31478	3.31586	4.44758	3.80216	2.99621	4.00387	2.58112	2.58134	2	2.80675	2.58462	2	2	2.80523	2.58294	2.32076	2.32062	3.31736
Down	ENSG00000135441	-1.99562	9.32e-05	BLOC1S1	12q13.2	protein_coding	9.81149	9.9162	10.1264	9.69839	9.54704	12.2325	9.63416	9.69825	9.69381	8.90849	8.59517	8.51199	8.863	8.67808	8.83633	9.41626	9.35763	9.34777
Down	ENSG00000249396	-1.99347	0.000275	LINC02212 ENSG00000249396	5p15.2	lncRNA	4.31239	4.31383	5.34448	5.99318	4.85144	6.49678	2.99423	2.99457	2.31922	4.3208	3.99923	4.80756	3.45669	3.58166	3.31829	3.99562	4.24277	3.45458
Down	ENSG00000104055	-1.97373	0.00728	TGM5	15q15.2	protein_coding	4.23851	3.80012	3.45023	3.99455	4.16402	4.86243	2.31962	2.58134	2	3.58402	3.58428	2.32198	3.31934	2.58331	2.99697	2.80485	2.80456	2.80409
Down	ENSG00000157703	-1.96923	0.0181	SVOPL	7q34	protein_coding	3.16331	3.57821	4.15866	3.80216	3.99431	4.64819	3.45209	3.16389	3.45078	2.58449	3.58428	2	2.58353	2.32094	3.45557	2.32076	3.45527	2.99619
Down	ENSG00000109686	-1.96747	0.00781	SH3D19	4q31.3	protein_coding	4.31239	2.80302	3.45023	3.90156	4.31586	4.32605	2.58112	2.99457	2	3.45853	2.58462	3.00012	3.16753	2.80523	2.32072	2.80485	2.58279	2.99619
Down	ENSG00000172889	-1.96508	1.67e-09	EGFL7 ENSG00000172889	9q34.3	protein_coding	9.29192	9.2091	9.39286	9.71386	9.66133	11.5085	8.13835	8.04997	8.26733	8.85968	8.77706	8.38394	8.30408	8.51473	8.14883	8.49008	8.55958	8.57366
Down	ENSG00000146966	-1.95254	0.000598	DENND2A	7q34	protein_coding	4.57502	4.69187	5.11645	4.5789	5.03772	6.55953	4.57534	4.23934	3.5759	4.3208	4.24711	4.24812	4.99623	4.31796	4.08282	2.99708	3.80269	3.99429
Down	ENSG00000163359	-1.95207	6.51e-09	COL6A3	2q37.3	protein_coding	5.98881	6.14019	6.15624	6.60773	6.59263	5.88745	3.69245	4.23934	4.51232	4.3208	4.906	5.1295	4.24452	3.16717	4.45447	4.5801	4.16484	4.4532
Down	ENSG00000064886	-1.9492	7e-23	CHI3L2	1p13.2	protein_coding	14.0513	14.043	14.1661	13.5213	13.5408	14.6548	13.0286	13.0466	13.0687	12.2156	12.1283	12.1554	13.2455	13.1557	13.2152	11.986	11.9101	11.9437
Down	ENSG00000119630	-1.94075	8.42e-09	PGF	14q24.3	protein_coding	7.75647	7.80383	7.65822	7.83206	8.09055	9.73815	6.5281	6.89637	6.75507	6.95283	6.97628	7.14998	6.91469	7.01756	6.94832	6.96013	6.72163	6.6651
Down	ENSG00000130208	-1.93926	0.0156	APOC1	19q13.32	protein_coding	3.69219	3.1643	3.16189	3.16589	3.99431	4.95869	3.69245	2.99457	2.31922	3.45853	2.58462	2.80746	3.16753	4.08367	2.99697	2.58302	3.1663	2.99619
Down	ENSG00000105146	-1.93875	0.000493	AURKC	19q13.43	protein_coding	5.19881	5.38315	6.07383	5.60803	5.54764	7.75995	5.11905	4.5759	4.4483	5.39104	4.39148	5.20967	4.99623	4.80311	4.31707	5.16473	4.85234	3.99429
Down	ENSG00000165178	-1.93705	0.000258	NCF1C	7q11.23	unprocessed_pseudogene	5.15932	5.16092	4.3806	6.29688	5.85091	7.10304	4.16094	2.99457	3.79764	5.16867	5.16901	5.1295	4.38883	4.75066	4.85275	3.99562	3.9951	4.4532
Down	ENSG00000064201	-1.93414	4.65e-28	TSPAN32	11p15.5	protein_coding	8.02167	8.08805	7.67229	8.47259	8.5924	9.04678	5.94339	6.07722	6.60165	6.71288	6.999	7.00023	6.29969	6.06143	6.18409	6.74926	6.86405	6.6074
Down	ENSG00000115274	-1.932	0.0169	INO80B	2p13.1	protein_coding	6.21752	5.94472	5.81942	6.05925	6.08032	7.77985	6.05523	5.82277	5.41392	4.24681	3.80662	3.32207	4.69679	3.45628	4.08282	5.51823	5.92463	5.74783
Down	ENSG00000184730	-1.9319	2.37e-09	APOBR	16p12.1	protein_coding	7.02185	7.04545	6.78045	7.46862	7.80632	9.21701	6.75705	6.46534	6.63079	6.6425	6.28442	6.84572	6.7772	6.37032	6.45364	6.42069	6.42003	6.24071
Down	ENSG00000281859	-1.93097	0.00627	SNORD38B	1p34.1	snoRNA	4.07835	4.45114	4.94158	4.85171	5.08077	7.96507	4.16094	3.57771	4.63243	4.69924	5.39138	5.17014	5.45551	4.75066	4.99469	4.5801	4.69491	4.80082
Down	ENSG00000105472	-1.92345	2.19e-11	CLEC11A	19q13.33	protein_coding	13.3035	13.3518	13.5648	13.2812	13.3374	14.9837	12.7694	12.75	12.6446	12.1477	12.1098	12.0596	12.5005	12.4473	12.5605	12.367	12.2184	12.1459
Down	ENSG00000197180	-1.92235	0.000766	CH17-340M24.3	Xq28	lncRNA	5.51267	5.6054	5.68707	5.35099	5.89981	8.49695	5.34713	5.11965	5.15783	5.55329	5.04349	5.00021	5.04061	5.48734	5.38682	5.31667	5.80128	5.74783
Down	ENSG00000073670	-1.92177	3.06e-07	ADAM11	17q21.31	protein_coding	6.64675	6.44976	6.2151	6.40246	7.62192	7.77985	4.51402	5.23819	4.7433	5.69913	5.28448	5.28562	5.58101	5.35308	6.1028	5.60935	5.74883	5.63684
Down	ENSG00000268621	-1.92172	0.0395	IGFL2-AS1	19q13.32	lncRNA	3.31478	3.57821	2.31904	2.32048	4.38617	5.21405	2.99423	3.31541	2.58044	3.45853	2.58462	3.00012	2.58353	2.99752	2.58294	2.80485	2.80456	3.57988
Down	ENSG00000001630	-1.92061	0.0499	CYP51A1	7q21.2	protein_coding	3.79884	3.80012	3.57532	3.45481	6.29657	3.70401	2.31962	3.69291	3.31377	2.80675	3.80662	3.32207	2.58353	3.99628	3.58092	4.63895	3.31801	2.58243
Down	ENSG00000136193	-1.91494	0.0146	SCRN1	7p14.3	protein_coding	4.98956	5.9905	5.63053	4.80112	7.63642	4.32605	4.79745	5.16025	4.63243	3.69946	4.52271	3.58512	4.24452	4.16607	5.2425	5.66704	4.85234	4.38615
Down	ENSG00000229891	-1.91473	0.0109	LINC01315	22q13.2	lncRNA	4.07835	4.23993	4.15866	4.0819	5.45253	5.55931	3.45209	2.99457	3.31377	3.45853	2.99948	3.45958	2	2.80523	2.80476	4.24332	4.38703	2.32041
Down	ENSG00000060558	-1.91459	1.36e-22	GNA15	19p13.3	protein_coding	13.38	13.4127	13.4682	13.564	13.5125	14.7102	12.489	12.4892	12.4568	12.181	12.1582	12.0619	12.5565	12.5046	12.5782	12.1183	12.1215	12.1262
Down	ENSG00000171388	-1.91401	0	APLN	Xq26.1	protein_coding	12.6581	12.6087	12.6674	12.0334	11.9502	11.8553	10.8803	10.8502	10.8537	10.094	9.93855	10.0784	10.9579	10.8523	10.8473	10.0896	9.97077	10.0504
Down	ENSG00000256612	-1.91198	1.24e-06	CYP2B7P	19q13.2	transcribed_unprocessed_pseudogene	5.19881	3.99241	4.2365	5.99318	5.87557	6.27167	3.79911	3.31541	4.07706	4.58378	3.80662	4.39251	4.16657	3.69701	4.3874	4.083	4.16484	4.90029
Down	ENSG00000184489	-1.91198	0.000129	PTP4A3	8q24.3	protein_coding	4.94381	5.41708	4.8455	4.80112	5.20268	5.36221	3.45209	4.07915	3.31377	2.99929	4.16912	3.17006	2.99785	3.31895	2.32072	3.45572	3.69592	3.9013
Down	ENSG00000185559	-1.90423	0.0113	DLK1	14q32.2	protein_coding	2.99405	3.31586	4.68819	4.0819	3.69519	5.25254	3.99134	3.45251	3.79764	2.58449	3.16935	3.00012	3.16753	2.80523	3.58092	3.80318	3.1663	2.99619
Down	ENSG00000247675	-1.89118	0.00481	LRP4-AS1	11p11.2	lncRNA	3.79884	4.45114	4.74255	4.5789	5.3507	7.56729	4.98989	3.31541	3.79764	4.64267	4.5841	4.75509	3.69746	4.31796	4.80215	4.51874	4.85234	4.7484
Down	ENSG00000152154	-1.88841	0.00257	TMEM178A	2p22.1	protein_coding	3.31478	3.1643	3.89628	5.24142	4.69402	5.52827	2.31962	2.31976	3.5759	4.16882	3.16935	3.58512	2.32107	2.80523	2	3.58107	3.1663	4.08164
Down	ENSG00000184678	-1.88636	0.00579	H2BC21	1q21.2	protein_coding	3.79884	4.45114	4.31035	4.24219	4.69402	6.88762	3.79911	3.45251	4.51232	3.32108	4.52271	4.32212	4.52	3.90326	4.1652	3.31843	4.24277	4.57861
Down	ENSG00000185130	-1.8824	0.045	H2BC13	6p22.1	protein_coding	3.16331	2.99494	2	4.0819	3.90133	5.21405	3.16352	3.45251	3.31377	2.32165	2.99948	3.32207	3.58209	2	3.99545	3.31843	3.9951	2.58243
Down	ENSG00000269313	-1.8769	0.00178	MAGIX ENSG00000269313	Xp11.23	protein_coding	4.74473	4.38412	4.5116	4.99364	3.99431	6.37995	3.45209	4.23934	3.45078	4.24681	3.90613	3.17006	3.45669	4.31796	3.99545	3.45572	4.24277	3.99429
Down	ENSG00000111490	-1.87431	0.000188	TBC1D30	12q14.3	protein_coding	5.19881	5.51431	3.89628	5.38574	6.25959	5.55931	3.45209	4.51458	4.15935	4.39117	3.90613	4.08765	4.4559	5.28095	4.5799	4.51874	4.08246	3.9013
Down	ENSG00000169758	-1.86954	2.79e-07	TMEM266	15q24.2	protein_coding	4.94381	4.84925	5.11645	5.35099	4.99336	5.75966	3.89842	2.99457	3.5759	3.90585	3.90613	3.80753	2.80551	3.16717	2.99697	3.90261	3.9951	3.57988
Down	ENSG00000277075	-1.86695	0.00922	H2AC8	6p22.2	protein_coding	3.45185	3.31586	3.45023	4.24219	3.31738	5.98211	3.79911	3.31541	2.99321	3.69946	3.58428	3.80753	3.69746	2.80523	3.80302	3.58107	3.31801	2.80409
Down	ENSG00000184058	-1.86493	0.000153	TBX1	22q11.21	protein_coding	5.2747	4.94537	5.37921	5.66572	6.56258	6.98227	4.23881	4.51458	3.9898	4.58378	4.9533	4.00018	2.99785	2.99752	4.5799	5.2427	5.12349	4.51727
Down	ENSG00000120896	-1.86172	9.85e-15	SORBS3	8p21.3	protein_coding	9.17302	8.91179	8.91044	9.06156	9.17485	10.3494	7.59601	7.7442	7.40456	7.76016	7.57642	7.72816	7.71687	7.63177	7.68753	7.74915	7.91243	8.08525
Down	ENSG00000007516	-1.85886	2.03e-08	BAIAP3	16p13.3	protein_coding	7.64651	7.21896	7.34341	7.8194	7.89942	9.20724	6.57389	5.51363	6.00959	6.84412	6.5536	6.22905	6.2627	6.4547	6.27964	7.06042	6.50154	6.51627
Down	ENSG00000070759	-1.85838	0.000369	TESK2	1p34.1	protein_coding	4.89655	4.23993	4.5116	5.27888	4.80085	5.36221	3.16352	4.23934	2.80154	3.69946	3.32131	3.32207	4.52	4.31796	3.80302	3.99562	4.16484	3.31736
Down	ENSG00000103187	-1.85751	9.32e-05	COTL1	16q24.1	protein_coding	4.38266	3.99241	4.2365	4.0819	5.08077	4.81178	4.23881	4.16147	3.45078	3.45853	3.16935	3.00012	3.80428	3.45628	3.80302	3.16668	3.1663	3.9013
Down	ENSG00000172137	-1.85607	8.52e-05	CALB2	16q22.2	protein_coding	5.03391	5.66309	5.98642	5.5783	5.16318	6.9475	4.94414	4.74562	4.51232	4.24681	4.16912	4.85819	5.04061	5.16552	4.1652	3.90261	4.63836	4.69399
Down	ENSG00000172460	-1.85486	8.67e-11	PRSS30P	16p13.3	lncRNA	7.46407	7.06698	7.54041	7.98153	7.61461	8.61243	5.19915	5.63384	5.54214	6.18849	6.35657	6.55482	6.24384	6.42154	5.66683	6.03891	6.29757	6.46845
Down	ENSG00000132359	-1.84834	4.93e-23	RAP1GAP2	17p13.3	protein_coding	10.5234	10.4797	10.396	10.7831	10.7431	9.67402	8.40221	8.50493	8.1414	8.74343	8.60261	8.53551	8.22456	8.31703	8.36904	8.6737	8.71462	8.58864
Down	ENSG00000105427	-1.84833	0.000384	CNFN	19q13.2	protein_coding	5.23725	5.38315	5.89337	5.97047	6.05895	8.19984	4.89688	3.99184	5.03244	5.85666	5.58402	5.39253	5.12546	5.08309	5.38682	5.12411	4.85234	5.35067
Down	ENSG00000188766	-1.84437	7.95e-10	SPRED3	19q13.2	protein_coding	7.11769	7.22854	6.96325	7.43584	7.05872	8.35382	6.11839	5.60472	6.61629	5.90557	6.24695	6.04462	5.7509	6.12461	6.03869	5.85254	6.01623	5.5166
Down	ENSG00000145649	-1.84273	1.11e-21	GZMA	5q11.2	protein_coding	11.4485	11.4902	11.7147	11.1406	11.1403	12.1863	10.4407	10.6791	10.6066	9.94257	9.77376	9.71104	10.6387	10.647	10.7704	9.6613	9.62467	9.70837
Down	ENSG00000170509	-1.84086	0.000493	HSD17B13	4q22.1	protein_coding	3.69219	4.16205	3.79702	5.31538	5.38545	5.36221	3.45209	3.31541	2.58044	4.52239	3.45878	3.00012	2.80551	2.58331	2.32072	4.16538	3.1663	4.08164
Down	ENSG00000118514	-1.84059	0.000414	ALDH8A1	6q23.3	protein_coding	5.11872	4.69187	5.60141	5.20297	5.38545	5.9117	3.69245	4.63472	4.79569	3.45853	3.90613	4.32212	3.45669	3.16717	3.58092	4.31726	3.45527	4.164
Down	ENSG00000204851	-1.83661	3.17e-05	PNMA8B	19q13.32	protein_coding	5.51267	5.57567	4.74255	5.54794	5.54764	6.2337	3.16352	3.57771	4.38131	4.3208	4.80647	4.08765	4.24452	2.99752	3.69624	3.80318	4.08246	3.99429
Down	ENSG00000163430	-1.82582	0.008	FSTL1	3q13.33	protein_coding	3.57702	4.38412	4.5116	4.85171	6.24074	4.09141	3.31501	3.99184	3.5759	2.58449	3.45878	3.70061	3.90373	3.31895	3.31829	4.63895	4.24277	3.57988
Down	ENSG00000196914	-1.82331	0.0406	ARHGEF12	11q23.3	protein_coding	4.31239	4.99114	4.31035	4.5789	7.36763	4.58926	4.38297	5.51363	2.58044	4.08638	4.85709	3.58512	3.69746	3.69701	3.45557	5.20424	4.3167	4.51727
Down	ENSG00000114455	-1.82234	0.00078	HHLA2	3q13.13	protein_coding	5.71689	4.69187	4.94158	5.66572	5.66543	4.64819	3.31501	4.45053	4.07706	3.80634	3.32131	3.90707	4.38883	2.80523	3.90244	3.80318	3.69592	4.51727
Down	ENSG00000189120	-1.81781	0.00378	SP6	17q21.32	protein_coding	2.99405	4.74626	3.89628	4.94786	4.57864	4.58926	3.16352	3.16389	2.58044	2.99929	3.69973	3.80753	3.31934	3.58166	2.58294	3.58107	2.99673	2.80409
Down	ENSG00000085871	-1.81721	1.33e-16	MGST2	4q31.1	protein_coding	8.72964	8.826	9.06243	8.50456	8.75403	9.64537	7.49649	7.5743	7.51806	7.26541	7.30278	7.4265	7.9673	7.58011	7.78194	7.23272	7.32454	7.00384
Down	ENSG00000232021	-1.8168	4.56e-06	LEF1-AS1	4q25	lncRNA	7.28299	7.23806	7.42878	7.49273	7.62192	9.63449	6.57389	6.31159	6.32691	7.07544	6.91787	6.90712	6.84133	6.31722	6.63803	6.82725	6.51731	6.6651
Down	ENSG00000133131	-1.81017	0.0246	MORC4	Xq22.3	protein_coding	4.51371	4.07972	4.31035	4.63775	5.45253	3.00258	3.31501	4.16147	2.58044	3.45853	3.69973	3.00012	3.90373	2.80523	2.32072	3.45572	3.1663	3.16569
Down	ENSG00000101160	-1.8042	2.92e-07	CTSZ	20q13.32	protein_coding	7.08645	7.00141	7.29876	7.48474	7.24054	8.80277	5.82215	5.60472	5.71534	6.39097	6.72693	6.39255	6.24384	6.24323	6.38653	5.74948	5.94808	6.18262
Down	ENSG00000167972	-1.80327	6.38e-13	ABCA3 ENSG00000167972	16p13.3	protein_coding	5.98881	6.16036	5.9172	7.00418	8.20683	7.91196	5.27504	5.69039	5.65988	5.69913	6.28442	5.8582	5.51963	5.63929	5.45391	6.29824	6.01623	6.05892
Down	ENSG00000088367	-1.79908	0.000411	EPB41L1	20q11.23	protein_coding	5.19881	5.31281	4.44758	5.54794	6.63657	5.52827	4.16094	4.63472	3.31377	3.90585	4.3211	4.17011	3.69746	2.99752	3.16655	4.80235	4.74932	4.31583
Down	ENSG00000248712	-1.79696	0.00201	CCDC153	11q23.3	protein_coding	4.57502	4.51519	3.69042	4.85171	5.16318	6.93572	3.89842	3.16389	3.9898	4.95296	4.45859	4.32212	4.24452	3.58166	3.99545	4.31726	4.38703	3.45458
Down	ENSG00000140853	-1.79022	7.9e-31	NLRC5	16q13	protein_coding	8.0757	8.0453	7.82496	8.37652	8.24517	8.46862	6.13884	6.17954	5.51114	6.65685	6.58397	6.45966	6.48773	6.50305	6.22307	6.7223	6.70796	6.56255
Down	ENSG00000167261	-1.78964	0.000114	DPEP2	16q22.1	protein_coding	4.23851	4.51519	4.2365	5.63717	5.38545	6.39723	3.89842	3.31541	3.79764	4.80614	4.24711	4.24812	3.90373	5.04004	3.58092	4.083	4.38703	3.9013
Down	ENSG00000186652	-1.78841	1.79e-06	PRG2 ENSG00000186652	11q12.1	protein_coding	6.52774	6.11973	6.68651	6.22193	6.36781	7.94171	6.11839	6.01215	5.60221	5.49056	5.45849	5.00021	5.85397	6.16524	6.20371	5.45412	5.12349	5.6654
Down	ENSG00000143674	-1.7874	0.000786	MAP3K21	1q42.2	protein_coding	4.74473	4.99114	5.07468	4.85171	5.41938	4.00387	2.99423	3.69291	3.79764	3.58402	2.58462	3.58512	2.99785	3.31895	3.16655	3.99562	3.69592	3.16569
Down	ENSG00000225828	-1.78139	0.000236	FAM229A	1p35.1	protein_coding	7.81483	7.7043	8.02465	7.98153	7.99253	10.3824	7.35505	7.39876	7.54892	7.18845	7.10752	7.05551	6.48773	6.91407	6.91299	7.8769	7.88839	7.64358
Down	ENSG00000251733	-1.77957	0.0188	SCARNA8	9p22.1	scaRNA	3.69219	3.80012	3.69042	2.80424	3.69519	4.00387	3.89842	4.45053	3.31377	2.32165	2.80691	2.32198	3.69746	2.99752	3.69624	2.80485	2.58279	2.99619
Down	ENSG00000130052	-1.77908	0.0162	STARD8	Xq13.1	protein_coding	4.07835	4.79867	3.89628	5.99318	5.03772	3.70401	2.58112	3.57771	3.79764	4.58378	3.58428	3.70061	3.45669	3.99628	3.58092	3.16668	2.58279	4.08164
Down	ENSG00000070985	-1.7789	0.00035	TRPM5	11p15.5	protein_coding	4.57502	4.79867	4.07639	5.51692	5.3151	5.86278	3.45209	4.38351	2.80154	4.58378	3.99923	3.45958	3.90373	4.08367	3.80302	4.6955	3.31801	3.80191
Down	ENSG00000212864	-1.77098	0.000189	RNF208	9q34.3	protein_coding	5.94303	5.71855	5.96371	5.85121	6.16276	8.10837	4.79745	4.99048	4.57363	6.08613	5.42533	5.28562	4.90315	4.90259	5.08211	4.90183	5.31604	5.12253
Down	ENSG00000142798	-1.7657	1.21e-14	HSPG2	1p36.12	protein_coding	7.0108	7.06698	6.03078	8.58152	8.39338	8.02744	5.48133	5.27564	5.03244	6.30244	6.89382	6.57009	5.48793	5.51903	5.48632	6.48627	6.73517	6.70691
Down	ENSG00000178150	-1.76476	0.0014	ZNF114	19q13.33	protein_coding	3.89815	4.89811	4.8455	5.20297	4.94759	6.37995	3.89842	3.99184	3.45078	3.99894	3.90613	4.00018	2.80551	3.58166	4.6953	4.5801	4.3167	3.9013
Down	ENSG00000132744	-1.76408	1.93e-15	ACY3	11q13.2	protein_coding	7.08645	7.15002	7.26201	7.70711	7.83174	8.51685	7.21757	7.11871	7.08482	6.4905	5.95323	6.19005	7.50358	7.17509	7.27021	6.74926	6.5787	5.94707
Down	ENSG00000065923	-1.76153	1.42e-06	SLC9A7	Xp11.3	protein_coding	5.19881	4.99114	4.31035	6.16306	6.38509	5.67718	4.57534	4.07915	4.63243	3.90585	4.80647	4.32212	3.80428	3.58166	3.80302	4.5801	4.74932	4.63745
Down	ENSG00000160360	-1.75969	1.07e-26	GPSM1	9q34.3	protein_coding	7.84625	7.79095	7.66527	8.89968	8.98399	9.61246	6.98881	7.01182	7.19621	7.68511	7.26578	7.36656	7.3795	7.12447	6.99412	7.4619	7.57856	7.39344
Down	ENSG00000204710	-1.75336	6.94e-09	SPDYC	11q13.1	protein_coding	7.82748	7.64112	7.74733	8.236	8.05861	9.71938	6.70313	6.46534	6.88166	7.34735	7.08646	7.1601	6.38821	6.6391	6.77551	7.06042	7.22245	7.01498
Down	ENSG00000125864	-1.75327	0.015	BFSP1	20p12.1	protein_coding	3.89815	3.45299	4.63169	4.31611	3.90133	5.81214	3.89842	2.99457	2.31922	3.45853	3.16935	3.80753	3.58209	3.58166	3.58092	3.90261	3.9021	2.80409
Down	ENSG00000168916	-1.75069	0.00442	ZNF608	5q23.2	protein_coding	4.57502	4.07972	4.3806	4.38643	5.41938	4.09141	3.69245	3.31541	3.31377	2.58449	3.32131	2.58504	3.31934	3.16717	3.45557	4.31726	3.58061	3.45458
Down	ENSG00000104951	-1.74922	0.000479	IL4I1	19q13.33	protein_coding	4.79713	4.89811	4.07639	4.5789	4.90031	5.7052	3.89842	4.16147	3.9898	3.90585	3.16935	4.39251	4.24452	3.80381	4.31707	2.80485	3.45527	4.08164
Down	ENSG00000119715	-1.74654	7.59e-25	ESRRB	14q24.3	protein_coding	7.72976	8.06683	7.93994	8.42326	8.33235	8.61613	6.87148	6.64776	6.309	6.90552	6.86937	6.64409	6.48773	6.9494	6.54878	6.29824	7.01603	6.67917
Down	ENSG00000115353	-1.74634	6.89e-05	TACR1	2p12	protein_coding	4.74473	4.74626	4.15866	5.31538	5.20268	5.75966	3.79911	4.07915	3.79764	3.90585	3.16935	4.52376	2.80551	3.16717	3.45557	4.31726	3.80269	3.80191
Down	ENSG00000168993	-1.74523	8.61e-08	CPLX1	4p16.3	protein_coding	6.89536	7.52147	7.25267	7.49273	7.42721	8.99664	6.4647	6.66197	6.37935	6.24659	6.68551	6.24815	6.42215	6.69567	6.1028	6.59431	6.4856	6.50051
Down	ENSG00000123685	-1.74383	0.00112	BATF3	1q32.3	protein_coding	5.89575	5.74551	5.37921	6.03756	5.94709	8.19984	3.69245	4.45053	4.79569	5.64255	5.39138	6.00022	4.90315	5.12489	5.16453	5.12411	5.12349	5.41935
Down	ENSG00000139574	-1.74024	0.0114	NPFF	12q13.13	protein_coding	4.69035	4.74626	3.69042	4.51756	3.80194	6.9475	4.63415	4.51458	4.4483	4.16882	4.08667	3.80753	4.31848	5.04004	3.90244	4.31726	4.24277	4.63745
Down	ENSG00000224805	-1.73877	0.00565	LINC00853	1p33	lncRNA	3.79884	2.80302	3.89628	4.31611	4.24194	5.04893	2.58112	3.31541	3.31377	4.08638	3.16935	2.80746	2.58353	3.31895	3.58092	3.16668	3.31801	2.99619
Down	ENSG00000184224	-1.73672	0.0439	C11orf72	11q13.2	lncRNA	2.581	3.1643	2.80116	3.16589	4.31586	3.70401	2	2.58134	2.99321	3.32108	2.58462	2.80746	2.32107	2.80523	2	2.99708	2.58279	2.32041
Down	ENSG00000256271	-1.73641	0.0117	CACNA1C-AS2	12p13.33	lncRNA	3.99106	4.51519	3.45023	4.69429	4.24194	7.00499	3.69245	4.45053	3.16238	4.24681	4.85709	4.08765	3.90373	4.51947	3.99545	4.51874	4.24277	3.80191
Down	ENSG00000102265	-1.73403	2.46e-05	TIMP1	Xp11.3	protein_coding	10.7621	10.7827	10.9288	11.0473	10.7672	13.366	10.7723	10.6642	10.6526	10.5387	10.4968	10.4054	10.6796	10.717	10.69	10.5324	10.4783	10.5393
Down	ENSG00000160781	-1.73209	8.88e-08	PAQR6	1q22	protein_coding	8.292	7.98438	8.28031	8.2966	8.38482	10.0275	7.36376	7.45697	7.57913	7.53	7.50679	7.65129	7.61783	7.7366	7.51762	7.03873	7.56345	7.20204
Down	ENSG00000187837	-1.72939	0.000582	H1-2	6p22.2	protein_coding	6.05487	6.27579	6.09488	6.57799	5.48494	8.49695	5.77065	5.79725	5.74229	6.06476	5.67148	5.75511	5.58101	5.24349	5.5794	5.42097	5.42033	5.94707
Down	ENSG00000071242	-1.72923	4.75e-07	RPS6KA2	6q27	protein_coding	5.98881	6.38267	5.60141	5.92394	5.51663	6.67738	4.84802	5.11965	5.60221	4.64267	5.04349	4.32212	5.24407	5.31747	5.38682	4.63895	4.38703	4.24191
Down	ENSG00000234745	-1.72064	5.85e-08	HLA-B	6p21.33	protein_coding	8.15816	8.21882	8.38656	8.44402	8.17739	9.03026	7.66815	7.5743	7.26286	6.59856	6.76719	6.64409	6.48773	6.35284	6.70841	6.94854	7.01603	7.34129
Down	ENSG00000196421	-1.72002	1.49e-05	C20orf204	20q13.33	protein_coding	7.14827	7.39099	7.45344	7.06976	7.30548	9.07926	7.12832	7.19886	7.18643	6.67107	6.61372	5.61493	7.57321	7.23358	7.52544	6.69482	6.33363	6.48457
Down	ENSG00000147606	-1.71969	0.0251	SLC26A7	8q21.3	protein_coding	4.94381	4.74626	4.89434	5.038	5.3151	2.32296	4.63415	3.45251	3.79764	2.99929	3.69973	3.00012	3.16753	3.90326	3.45557	3.80318	3.31801	3.45458
Down	ENSG00000154102	-1.71956	5.72e-13	C16orf74	16q24.1	protein_coding	8.88298	8.70764	8.89252	9.08024	8.95536	10.2483	7.73013	7.69668	7.55653	7.81239	7.57642	8.01146	7.91462	7.66047	7.92476	7.96579	7.84532	7.85669
Down	ENSG00000008517	-1.71822	6.14e-06	IL32	16p13.3	protein_coding	14.4817	14.5854	14.848	14.643	14.6145	16.2821	13.8075	13.7345	13.659	14.0733	14.0137	14.0016	14.5022	14.4881	14.4478	13.2479	13.238	13.2418
Down	ENSG00000130702	-1.71463	4.47e-37	LAMA5	20q13.33	protein_coding	10.1988	10.2902	9.84976	10.9389	11.3289	10.6925	8.30147	8.50493	8.49433	9.1635	9.26342	9.23146	8.50749	8.52257	8.63423	9.43506	9.38582	9.31885
Down	ENSG00000187796	-1.71352	0.00182	CARD9 ENSG00000187796	9q34.3	protein_coding	4.63384	4.31383	4.15866	4.38643	4.80085	6.39723	4.57534	4.16147	3.16238	3.90585	4.08667	4.00018	4.4559	3.69701	4.31707	4.083	4.24277	3.80191
Down	ENSG00000136931	-1.71282	3.3e-08	NR5A1	9q33.3	protein_coding	6.07623	6.52946	6.6585	7.1926	7.14237	8.34939	5.63323	6.15965	5.54214	6.08613	5.90593	6.14997	5.55064	5.35308	5.20404	5.8772	6.29757	5.77429
Down	ENSG00000145287	-1.7118	3.9e-241	PLAC8	4q21.22	protein_coding	11.356	11.3827	11.5482	11.6797	11.6358	11.765	10.2052	10.1949	10.2936	9.98443	9.98624	9.99034	10.2052	10.2179	10.2312	9.94547	9.95927	10.0517
Down	ENSG00000166866	-1.70088	0.0048	MYO1A	12q13.3	protein_coding	3.79884	4.07972	4.31035	4.31611	4.74842	6.54409	3.31501	3.16389	3.16238	4.08638	4.24711	3.80753	4.16657	3.80381	3.58092	3.99562	4.63836	3.57988
Down	ENSG00000061656	-1.70084	3.66e-06	SPAG4	20q11.22	protein_coding	8.50783	8.46571	8.68609	8.83828	8.92616	10.9083	7.75021	7.53624	7.69401	8.32503	8.19374	8.44318	7.84751	7.639	8.03841	8.07639	7.95935	8.2261
Down	ENSG00000122121	-1.70026	2.11e-12	XPNPEP2	Xq26.1	protein_coding	7.39774	7.22854	6.98596	7.2503	6.56258	7.17494	5.96646	6.21852	6.17696	5.90557	5.16901	5.39253	6.43883	6.06143	6.54878	4.94911	5.57897	5.35067
Down	ENSG00000072609	-1.69908	8.27e-15	CHFR	12q24.33	protein_coding	6.05487	5.96779	6.2342	6.73447	7.28722	6.78633	3.79911	4.5759	4.07706	4.95296	5.55365	5.32214	4.38883	4.24401	4.24314	5.45412	5.35165	5.4525
Down	ENSG00000077274	-1.6983	9.51e-06	CAPN6	Xq23	protein_coding	6.87111	6.71817	6.2151	7.39378	7.35891	5.78614	5.07727	5.44954	4.94235	5.61341	5.55365	5.58518	5.35366	4.24401	5.38682	4.99489	5.27953	5.35067
Down	ENSG00000217555	-1.69598	0.0398	CKLF	16q21	protein_coding	8.90105	9.05872	9.29848	8.58152	8.63273	10.2471	8.85273	8.84096	8.90536	6.30244	6.40841	6.17015	6.43883	6.35284	6.03869	8.45775	8.40716	8.32786
Down	ENSG00000182326	-1.69412	1.67e-10	C1S	12p13.31	protein_coding	6.17855	6.23833	5.9172	6.14288	6.40216	6.71921	4.51402	5.03483	4.57363	4.80614	4.80647	5.39253	4.52	5.04004	4.74972	4.99489	4.85234	4.24191
Down	ENSG00000164136	-1.69356	5.89e-10	IL15	4q31.21	protein_coding	7.20756	7.33884	7.41211	7.45232	7.80632	6.8998	5.77065	5.11965	5.54214	5.69913	5.04349	5.9775	4.95044	4.99566	5.12391	6.0606	5.92463	5.94707
Down	ENSG00000244355	-1.69215	0.0253	LY6G6D	6p21.33	protein_coding	2.80225	4.45114	3.16189	3.90156	4.74842	5.36221	2.99423	2.58134	2.80154	4.39117	2.99948	3.70061	2.99785	3.16717	2.32072	3.16668	3.1663	2.99619
Down	ENSG00000276168	-1.69108	0.0148	RN7SL1	14q21.3	misc_RNA	7.81483	7.67656	7.29876	8.97006	8.03144	11.4309	9.13318	7.33811	7.14664	7.79951	7.95318	8.44732	8.23415	8.28972	8.44932	7.50999	9.64275	8.63631
Down	ENSG00000140932	-1.68655	0.0281	CMTM2	16q21	protein_coding	4.31239	4.16205	3.79702	2.80424	4.45322	6.25281	4.23881	3.99184	3.45078	3.80634	4.08667	3.58512	3.31934	4.08367	4.45447	3.45572	4.24277	3.16569
Down	ENSG00000196787	-1.67999	0.000588	H2AC11	6p22.1	protein_coding	4.16065	4.07972	4.31035	4.80112	4.24194	6.46435	5.15966	4.99048	5.54214	3.99894	4.08667	4.08765	5.20561	4.90259	5.38682	3.99562	3.9951	4.24191
Down	ENSG00000133246	-1.67731	0.000329	PRAM1	19p13.2	protein_coding	5.84687	5.38315	5.11645	5.94739	6.25959	8.13951	4.69067	5.07786	5.23575	5.42498	5.321	5.35777	4.85426	5.61016	4.94891	5.85254	5.82681	5.35067
Down	ENSG00000080166	-1.67608	0.0093	DCT	13q32.1	protein_coding	4.57502	5.51431	4.8455	5.38574	5.27859	5.25254	3.16352	4.45053	4.07706	4.08638	4.39148	2.32198	4.16657	2.80523	3.80302	3.16668	4.24277	4.31583
Down	ENSG00000172809	-1.67158	4.87e-05	RPL38	17q25.1	protein_coding	12.7567	12.9805	13.3313	12.9844	12.6802	15.2311	13.1406	12.9305	12.8256	12.4972	12.3862	12.3454	12.8577	12.9574	12.8179	12.5621	12.4354	12.411
Down	ENSG00000196408	-1.67157	0.0274	NOXO1	16p13.3	protein_coding	3.57702	4.31383	4.63169	3.99455	4.38617	6.2337	2.99423	3.16389	2.58044	3.99894	3.99923	3.17006	4.24452	4.08367	3.80302	4.16538	4.24277	3.16569
Down	ENSG00000198691	-1.67097	0.0258	ABCA4	1p22.1	protein_coding	4.31239	4.45114	3.69042	4.94786	4.16402	3.81104	2.58112	2	3.45078	2.80675	3.80662	3.45958	3.90373	3.58166	3.80302	3.16668	2.99673	2.80409
Down	ENSG00000116824	-1.66608	8.28e-07	CD2	1p13.1	protein_coding	12.6299	12.8037	13.0633	12.5153	12.4671	14.462	12.4252	12.446	12.4942	11.9462	11.8805	11.8617	12.5757	12.5366	12.5593	11.6863	11.6747	11.7709
Down	ENSG00000186417	-1.6604	5.22e-09	GLDN	15q21.2	protein_coding	5.63288	6.19987	6.30816	6.2785	6.05895	5.98211	4.84802	4.74562	4.63243	4.80614	4.69957	5.0446	4.58137	5.20503	4.3874	4.16538	4.51816	4.31583
Down	ENSG00000183423	-1.65991	4.16e-06	LRIT3	4q25	protein_coding	5.96611	5.07852	5.37921	5.69373	5.7209	5.52827	4.63415	5.23819	4.84625	4.45827	4.39148	3.17006	4.64024	4.45538	4.3874	4.083	4.38703	4.4532
Down	ENSG00000196208	-1.65469	2.84e-15	GREB1	2p25.1	protein_coding	8.54278	8.48183	8.20002	8.39369	8.33235	7.38007	6.34656	6.36468	6.49478	6.47438	6.28442	6.50802	6.22474	6.65345	6.45364	6.40382	6.63758	6.62204
Down	ENSG00000244242	-1.64838	0.000733	IFITM10	11p15.5	protein_coding	5.11872	4.63535	4.79494	5.31538	4.80085	6.71921	4.84802	5.4164	4.63243	4.24681	4.3211	4.32212	5.42235	4.3883	5.45391	4.083	4.90122	4.38615
Down	ENSG00000198435	-1.64762	2.13e-12	NRARP	9q34.3	protein_coding	6.85884	6.49811	6.91672	6.59294	6.77404	6.85047	5.77065	5.60472	5.51114	5.20819	4.9991	4.9071	5.61075	4.85371	5.31646	5.60935	5.45349	4.90029
Down	ENSG00000116574	-1.64316	4.92e-09	RHOU	1q42.13	protein_coding	5.98881	6.23833	5.96371	6.40246	6.69314	5.95902	4.31269	4.94472	4.8951	4.90566	4.45859	5.00021	4.95044	5.31747	4.3874	4.90183	4.69491	5.20266
Down	ENSG00000163518	-1.64292	0.0109	FCRL4	1q23.1	protein_coding	6.80867	6.52946	6.68651	4.90059	5.48494	3.17279	5.07727	5.03483	5.03244	4.08638	4.24711	3.70061	5.48793	5.87802	5.5794	2.58302	2.99673	2.80409
Down	ENSG00000105538	-1.63935	2.12e-08	RASIP1	19q13.33	protein_coding	6.03319	5.57567	6.05247	6.59294	6.60743	7.63441	4.63415	4.51458	4.07706	5.35628	5.55365	5.61493	4.52	4.80311	4.45447	5.72252	5.12349	5.4525
Down	ENSG00000239672	-1.63427	0.00107	NME1	17q21.33	protein_coding	12.1853	12.2552	12.5702	11.43	11.3489	14.0311	12.2968	12.4339	12.4179	10.862	10.7999	10.8512	11.6961	11.667	11.7017	11.5064	11.5205	11.5125
Down	ENSG00000159339	-1.62991	0.00407	PADI4	1p36.13	protein_coding	4.94381	4.63535	5.37921	5.24142	5.03772	7.29965	4.23881	4.69123	4.07706	4.90566	4.64299	5.42648	3.99677	4.69624	4.5799	4.38759	3.9951	4.85141
Down	ENSG00000110076	-1.62733	3.72e-12	NRXN2	11q13.1	protein_coding	7.69565	7.48194	7.56324	7.90574	8.12694	8.97953	6.41525	7.0769	6.60165	6.78	6.5536	6.57009	6.82873	6.70948	6.73562	7.04962	6.8885	7.01498
Down	ENSG00000149506	-1.62559	0.00392	ZP1	11q12.2	protein_coding	4.23851	4.79867	5.63053	5.20297	5.45253	7.07109	4.89688	4.23934	3.9898	4.85676	3.90613	4.39251	3.99677	4.24401	4.99469	4.74991	4.69491	5.24111
Down	ENSG00000153157	-1.62203	6.38e-16	SYCP2L	6p24.2	protein_coding	7.50403	7.35643	7.57077	7.8446	7.81909	7.81885	5.48133	5.38247	5.86996	6.68514	6.10755	6.64409	5.45551	5.61016	5.5794	6.10302	5.63784	6.10134
Down	ENSG00000128284	-1.62169	0.0342	APOL3	22q12.3	protein_coding	3.89815	3.99241	2.31904	4.38643	4.51729	6.37995	3.69245	2.8027	2.31922	3.69946	4.08667	3.70061	3.90373	3.45628	3.99545	4.38759	4.16484	4.08164
Down	ENSG00000204472	-1.61793	1.33e-06	AIF1	6p21.33	protein_coding	11.9255	12.0753	12.4068	11.6888	11.6126	13.577	11.704	11.6043	11.7071	11.0396	10.9393	11.1295	11.768	11.7554	11.8065	10.9977	10.7887	11.0001
Down	ENSG00000158517	-1.61633	0.048	NCF1	7q11.23	protein_coding	4.57502	4.07972	4.31035	6.18295	5.3151	5.9117	2.31962	2.99457	3.45078	5.16867	4.85709	4.52376	4.31848	4.99566	4.90163	2.80485	4.16484	3.99429
Down	ENSG00000062524	-1.61549	0.0185	LTK	15q15.1	protein_coding	3.89815	3.57821	2.58015	3.90156	4.16402	4.95869	2.31962	3.16389	2.99321	3.32108	3.32131	2.80746	2.80551	3.80381	2.99697	3.58107	3.58061	2.80409
Down	ENSG00000138193	-1.6087	1.07e-06	PLCE1	10q23.33	protein_coding	6.80867	6.7045	5.81942	6.436	6.96993	6.11338	4.69067	4.51458	5.27319	4.90566	5.04349	5.1295	5.48793	5.08309	4.45447	5.16473	5.03865	5.08074
Down	ENSG00000184368	-1.60809	0.00159	MAP7D2 ENSG00000184368	Xp22.12	protein_coding	3.89815	2.80302	4.07639	4.63775	4.74842	4.58926	3.45209	3.79959	2.99321	3.32108	2.99948	3.58512	4.38883	3.90326	3.80302	3.6964	3.69592	3.31736
Down	ENSG00000099840	-1.60548	5.56e-07	IZUMO4	19p13.3	protein_coding	9.30329	9.16984	9.43886	9.71044	9.70153	11.4172	8.85891	8.92878	8.82885	9.12272	9.0324	9.12952	9.2173	9.24774	9.17139	8.83656	8.64816	8.68594
Down	ENSG00000175287	-1.6041	3.7e-08	PHYHD1	9q34.11	protein_coding	6.67503	6.49811	6.67257	7.29669	7.20207	8.56734	5.74419	5.31214	5.96453	6.44159	6.44196	6.19005	5.82888	5.69586	5.82724	6.352	6.20327	5.99285
Down	ENSG00000125122	-1.60387	0.000281	LRRC29	16q22.1	transcribed_unitary_pseudogene	5.07694	4.99114	5.34448	5.38574	5.38545	6.82515	4.31269	4.51458	4.38131	4.52239	4.39148	4.95441	4.4559	3.69701	3.31829	4.24332	4.74932	4.63745
Down	ENSG00000137070	-1.59901	1.74e-05	IL11RA	9p13.3	protein_coding	7.72976	7.21896	7.41211	7.66529	7.19229	9.18005	6.87148	7.13917	6.79423	6.88128	6.80636	6.85821	7.30868	7.6245	7.30696	6.68089	6.31572	6.6651
Down	ENSG00000182179	-1.59469	3.33e-15	UBA7	3p21.31	protein_coding	7.13815	7.05626	7.14579	7.94121	8.26863	8.90899	6.54353	6.49739	6.44644	6.95283	6.76719	6.84572	6.38821	6.91407	6.54878	7.02776	6.99366	6.57766
Down	ENSG00000181240	-1.59268	0.00265	SLC25A41	19p13.3	protein_coding	4.63384	4.74626	5.60141	5.31538	5.48494	6.88762	3.79911	4.38351	5.23575	4.52239	3.90613	4.70064	4.31848	4.80311	5.27995	4.51874	5.12349	4.85141
Down	ENSG00000172081	-1.5916	1.66e-19	MOB3A	19p13.3	protein_coding	13.2277	13.2606	13.1341	13.145	13.0838	14.1537	12.7898	12.8059	12.8114	11.9267	11.9477	11.9022	12.7641	12.7499	12.7567	11.9768	11.9959	12.0005
Down	ENSG00000204482	-1.58895	9.79e-05	LST1	6p21.33	protein_coding	7.65364	7.69742	8.04642	7.67937	7.53946	9.73135	7.65401	7.11871	7.35304	7.25601	7.43362	7.11917	7.36212	7.71623	7.31601	6.77573	7.11259	7.00384
Down	ENSG00000100097	-1.58453	4.6e-06	LGALS1	22q13.1	protein_coding	12.6792	12.8083	13.0055	12.9551	12.9055	14.94	12.7628	12.7878	12.7554	12.4774	12.4375	12.4176	12.9609	12.9429	13.0118	12.2418	12.2629	12.2621
Down	ENSG00000104953	-1.5839	1.65e-06	TLE6	19p13.3	protein_coding	7.65364	7.73825	7.57077	7.95863	7.96407	9.70903	7.39811	6.98946	7.23467	7.49047	7.27512	7.31312	7.22462	7.40455	7.174	7.11327	7.16357	7.037
Down	ENSG00000135052	-1.5827	2.84e-07	GOLM1	9q21.33	protein_coding	5.31119	6.01286	5.41313	6.29688	7.26873	6.60486	4.98989	4.79803	4.51232	5.08621	5.42533	5.28562	3.90373	5.04004	4.5799	5.51823	5.31604	5.12253
Down	ENSG00000132432	-1.57521	1.03e-05	SEC61G	7p11.2	protein_coding	12.1834	12.2313	12.5887	12.0186	11.9261	14.0115	12.2103	12.248	12.2862	11.3222	11.301	11.3334	12.0146	11.9834	11.9372	11.5158	11.4998	11.5551
Down	ENSG00000137434	-1.57449	0.00561	C6orf52	6p24.2	protein_coding	5.44859	5.23886	5.47865	4.69429	5.03772	7.10304	4.69067	4.31323	5.15783	4.69924	4.906	4.24812	4.38883	3.90326	4.45447	4.083	4.51816	5.0377
Down	ENSG00000160345	-1.57132	0.000253	C9orf116	9q34.3	protein_coding	5.11872	5.41708	4.8455	5.20297	4.57864	6.32683	4.63415	4.63472	4.4483	4.3208	4.64299	3.70061	4.52	4.58083	4.45447	4.16538	4.3167	3.9013
Down	ENSG00000199038	-1.56801	5.8e-07	MIR210	11p15.5	miRNA	7.28299	7.6905	7.15584	7.62223	7.53173	8.10837	6.97749	6.39902	6.44644	6.16859	6.33887	5.42648	5.69646	6.01771	6.20371	6.76256	6.36882	6.18262
Down	ENSG00000172236	-1.55919	0.0453	TPSAB1	16p13.3	protein_coding	3.45185	3.57821	3.16189	4.38643	4.69402	5.43094	2.99423	3.99184	3.31377	4.64267	4.24711	2.32198	3.99677	4.80311	3.90244	3.16668	3.45527	2.99619
Down	ENSG00000260442	-1.55703	3.19e-05	ATP2A1-AS1	16p11.2	lncRNA	8.12779	8.20432	8.4203	8.2966	8.07998	10.2036	7.31965	7.14929	7.00917	7.92342	7.72691	7.34008	7.13536	7.36148	7.35163	7.60899	7.68707	7.62189
Down	ENSG00000135838	-1.55647	8.4e-24	NPL	1q25.3	protein_coding	7.30125	7.35643	7.2805	7.0804	7.18244	6.99368	5.38187	5.23819	5.15783	5.49056	5.67148	5.70066	5.7509	5.35308	5.5794	5.57961	5.6944	5.5166
Down	ENSG00000205220	-1.55579	2.48e-06	PSMB10	16q22.1	protein_coding	10.7152	10.798	11.127	10.6157	10.6136	12.5005	10.4179	10.4154	10.3884	10.0741	10.1347	9.98323	10.5863	10.5884	10.5695	9.97146	9.86539	9.87658
Down	ENSG00000160951	-1.55415	0.000154	PTGER1	19p13.12	protein_coding	6.3462	6.16036	6.37852	6.67951	7.03703	8.53648	5.74419	5.07786	5.65988	6.04306	6.12831	5.9775	4.75122	5.12489	4.6953	6.48627	6.40316	5.77429
Down	ENSG00000158109	-1.55232	2.45e-12	TPRG1L	1p36.32	protein_coding	10.9895	11.0458	11.0683	11.2228	11.2031	12.4988	10.3711	10.2688	10.2284	10.3317	10.2993	10.1727	10.2983	10.2747	10.1838	10.2	10.1684	10.1921
Down	ENSG00000158321	-1.55211	0.00958	AUTS2	7q11.22	protein_coding	4.89655	5.23886	5.11645	6.14288	7.37629	4.81178	3.31501	4.74562	3.16238	4.80614	4.45859	4.80756	3.69746	3.69701	3.69624	5.54924	5.51759	4.69399
Down	ENSG00000007402	-1.55201	0.032	CACNA2D2	3p21.31	protein_coding	3.79884	4.45114	4.2365	4.24219	4.45322	4.95869	2.99423	3.16389	2.80154	2.32165	2.58462	3.32207	2.32107	2.80523	2.80476	4.38759	2.99673	3.9013
Down	ENSG00000127952	-1.5489	1.96e-05	STYXL1	7q11.23	protein_coding	8.53894	8.44119	8.71016	8.74099	8.43129	10.5957	8.01653	7.61869	8.0145	8.043	8.05427	8.09827	7.8784	8.11923	8.02193	8.02767	7.98792	8.1473
Down	ENSG00000247095	-1.54508	1.3e-09	MIR210HG ENSG00000247095	11p15.5	lncRNA	11.5165	11.5368	11.669	11.9415	11.9064	13.3983	11.1407	11.1229	11.0212	11.1635	11.1347	11.091	11.2094	11.2094	11.2472	10.9491	10.9593	11.0015
Down	ENSG00000052802	-1.54448	2.44e-20	MSMO1	4q32.3	protein_coding	12.9142	12.9141	13.0489	12.3582	12.3631	12.4188	12.0842	12.174	12.2346	10.5377	10.7522	10.6278	11.6391	11.6719	11.5476	10.9963	11.0089	11.0258
Down	ENSG00000214212	-1.54435	4.93e-06	C19orf38	19p13.2	protein_coding	7.09694	7.0236	7.32572	7.67937	7.47639	9.24114	6.05523	5.77127	5.74229	7.00986	7.05428	6.68673	6.2627	6.26209	6.01667	6.74926	6.81387	6.76084
Down	ENSG00000164096	-1.54381	5.91e-28	C4orf3	4q26	protein_coding	12.3849	12.4605	12.7343	12.3751	12.3925	12.8747	11.7735	11.8117	11.824	10.968	10.9156	10.8315	11.4955	11.4829	11.4364	11.1439	11.1311	11.1275
Down	ENSG00000239827	-1.54304	0.00315	SUGT1P3	13q14.11	transcribed_unprocessed_pseudogene	4.51371	3.80012	4.2365	4.99364	5.3151	4.7048	3.45209	3.31541	3.16238	4.24681	3.90613	3.70061	2.99785	2.58331	2.99697	2.58302	4.3167	3.31736
Down	ENSG00000102001	-1.53938	8.98e-10	CACNA1F	Xp11.23	protein_coding	7.27377	7.05626	6.92849	8.41488	8.48435	9.50696	5.94339	6.05586	6.03161	7.24655	7.24692	7.65129	5.85397	6.51882	6.40361	7.52567	7.16357	7.3676
Down	ENSG00000101470	-1.53551	0.0421	TNNC2	20q13.12	protein_coding	4.57502	4.45114	5.37921	4.38643	4.24194	7.36258	3.31501	3.69291	3.31377	4.99876	5.20853	4.80756	4.38883	3.69701	3.45557	3.90261	4.69491	4.24191
Down	ENSG00000243244	-1.53465	0.00842	STON1	2p16.3	protein_coding	3.31478	4.07972	4.2365	4.16427	4.08166	5.78614	3.16352	3.69291	3.16238	3.69946	3.45878	3.45958	3.99677	3.31895	3.69624	3.6964	3.69592	4.08164
Down	ENSG00000085982	-1.53461	8.63e-19	USP40	2q37.1	protein_coding	7.19784	7.3995	7.2805	7.1528	7.41885	7.51284	5.66178	5.74481	5.07546	5.88132	5.75393	5.95442	5.82888	6.01771	5.94852	6.0606	5.87655	5.85088
Down	ENSG00000168350	-1.53399	0.0109	DEGS2	14q32.2	protein_coding	4.44967	4.74626	4.31035	5.41967	4.57864	6.95919	3.45209	4.63472	2.99321	4.3208	4.52271	4.95441	3.99677	4.45538	3.31829	4.74991	4.45408	4.63745
Down	ENSG00000185499	-1.53397	3.69e-05	MUC1	1q22	protein_coding	6.9192	6.66269	6.55598	7.39378	7.37629	9.31801	6.41525	6.3295	6.72836	6.90552	6.86937	7.00023	6.62522	6.68173	6.62353	6.59431	6.76188	6.87528
Down	ENSG00000184709	-1.53112	0.032	LRRC26	9q34.3	protein_coding	6.95423	6.73171	7.04123	6.67951	6.56258	9.22912	6.87148	6.82239	6.9057	6.37369	6.3028	5.55481	5.20561	4.80311	4.99469	7.17423	6.95945	6.48457
Down	ENSG00000213402	-1.53084	7.04e-06	PTPRCAP	11q13.2	protein_coding	11.9107	11.8718	12.1444	11.588	11.548	13.5403	11.7031	11.8157	11.7019	11.0077	10.9983	10.8418	11.5589	11.5744	11.5704	11.1635	11.0676	11.0258
Down	ENSG00000135100	-1.52992	0.000758	HNF1A	12q24.31	protein_coding	4.38266	4.89811	3.79702	5.38574	5.45253	6.43118	3.31501	4.45053	4.38131	4.45827	4.5841	4.45963	4.16657	2.99752	4.08282	4.6955	4.16484	4.51727
Down	ENSG00000181031	-1.52833	3.72e-14	RPH3AL	17p13.3	protein_coding	5.89575	6.21923	6.41245	6.93548	7.03703	7.34488	4.94414	5.23819	4.51232	5.45815	5.67148	5.88287	4.75122	4.51947	5.03906	5.69505	5.4859	5.74783
Down	ENSG00000143320	-1.52155	0.00155	CRABP2	1q23.1	protein_coding	5.11872	5.94472	5.54133	4.90059	4.80085	6.78633	5.11905	5.60472	5.44706	4.39117	4.39148	4.64406	5.66845	5.24349	5.54903	4.16538	4.24277	4.85141
Down	ENSG00000159650	-1.52142	2.42e-05	UROC1	3q21.3	protein_coding	7.48018	7.41637	7.54806	7.4605	7.41885	9.3089	7.12832	7.31132	6.86949	6.76682	7.21817	6.93097	7.10434	7.28979	7.24202	6.77573	6.68022	6.74755
Down	ENSG00000184182	-1.52128	2.39e-06	UBE2F	2q37.3	protein_coding	10.2431	10.1735	10.3949	10.4419	10.4018	11.8189	10.0122	10.0143	10.0019	9.25362	9.10489	9.19253	9.31539	9.44008	9.40335	9.77554	9.84368	9.81896
Down	ENSG00000123892	-1.51928	1.63e-06	RAB38	11q14.2	protein_coding	6.05487	5.57567	5.98642	5.27888	5.41938	6.25281	5.07727	5.03483	5.30968	3.90585	4.69957	4.39251	5.35366	5.16552	5.08211	4.16538	4.69491	4.31583
Down	ENSG00000206538	-1.51726	0.000127	VGLL3	3p12.1	protein_coding	6.44804	6.74513	6.09488	6.65123	6.88748	5.21405	4.51402	5.23819	4.84625	4.80614	5.16901	4.58516	5.12546	4.3883	5.27995	5.16473	5.35165	4.90029
Down	ENSG00000165202	-1.51636	0.00106	OR1Q1	9q33.2	protein_coding	4.69035	5.12031	3.89628	5.35099	5.08077	4.32605	3.31501	3.31541	3.16238	3.58402	3.90613	3.58512	3.90373	3.16717	3.16655	3.80318	3.69592	3.99429
Down	ENSG00000179593	-1.51359	1.14e-06	ALOX15B	17p13.1	protein_coding	5.34679	5.34841	5.60141	5.51692	5.45253	6.25281	3.99134	3.69291	4.07706	4.64267	4.08667	4.45963	3.99677	3.99628	4.3874	4.74991	4.16484	4.51727
Down	ENSG00000172458	-1.5117	0.00475	IL17D	13q12.11	protein_coding	5.19881	5.31281	5.47865	4.85171	4.57864	6.27167	4.23881	4.31323	3.9898	4.16882	3.69973	3.45958	4.58137	5.12489	4.5799	4.94911	4.24277	3.9013
Down	ENSG00000100314	-1.51048	0.0352	CABP7 ENSG00000100314	22q12.2	protein_coding	3.69219	5.51431	3.69042	4.38643	6.4846	4.64819	4.31269	4.38351	4.31105	3.69946	3.58428	3.90707	4.31848	3.99628	4.80215	5.12411	3.80269	4.4532
Down	ENSG00000124313	-1.51039	2.77e-05	IQSEC2	Xp11.22	protein_coding	5.57403	5.96779	5.68707	7.00418	6.81286	7.32696	4.69067	5.07786	4.38131	6.02104	5.16901	5.8582	5.45551	6.12461	4.99469	5.35228	5.6087	5.60771
Down	ENSG00000156381	-1.51015	0.00663	ANKRD9	14q32.31	protein_coding	4.79713	5.23886	4.74255	4.80112	6.05895	3.81104	4.89688	4.94472	3.9898	4.24681	3.69973	4.17011	4.80366	4.08367	5.08211	3.80318	3.9951	3.57988
Down	ENSG00000144488	-1.50521	1.42e-09	ESPNL	2q37.3	protein_coding	6.51215	6.92094	6.55598	7.03734	7.41885	7.87543	5.48133	5.27564	5.74229	5.75358	6.06512	6.22905	5.04061	4.69624	5.38682	6.12378	6.20327	5.77429
Down	ENSG00000100342	-1.50458	1.78e-05	APOL1	22q12.3	protein_coding	5.74384	6.11973	5.86914	6.57799	6.40216	7.71242	5.34713	4.99048	4.8951	5.16867	5.83193	5.42648	5.08366	4.3883	5.45391	5.90144	5.31604	5.77429
Down	ENSG00000103145	-1.50174	2.47e-05	HCFC1R1	16p13.3	protein_coding	10.1568	10.2765	10.5012	10.277	10.3901	12.3951	10.1178	10.0253	10.0363	9.87204	9.9662	9.7979	10.1744	9.9809	9.95974	9.889	9.8746	9.85969
Down	ENSG00000109771	-1.50166	0.000363	LRP2BP	4q35.1	protein_coding	5.41544	5.84855	5.9172	5.94739	5.7209	7.20469	5.79663	4.63472	5.11723	5.28413	4.906	4.45963	4.95044	4.58083	4.90163	5.38703	5.03865	5.12253
Down	ENSG00000179029	-1.49926	5.7e-43	TMEM107	17p13.1	protein_coding	9.4081	9.45956	9.53055	9.83196	9.85508	10.1875	8.15351	8.38156	8.57898	8.42067	8.35653	8.48808	8.29036	8.30344	8.59018	8.48206	8.56718	8.54705
Down	ENSG00000182885	-1.49893	0.00969	ADGRG3	16q21	protein_coding	3.57702	3.57821	4.31035	5.66572	4.45322	6.1947	2.31962	3.31541	3.31377	4.24681	3.80662	4.58516	2.58353	2.58331	3.80302	4.16538	4.16484	4.69399
Down	ENSG00000236499	-1.49527	0.0476	LINC00896	22q11.21	lncRNA	3.79884	3.31586	3.79702	3.58012	3.80194	5.7052	3.89842	3.16389	2.99321	3.58402	3.58428	2.58504	2.58353	3.69701	3.45557	3.31843	3.9021	3.99429
Down	ENSG00000185262	-1.49461	1.7e-05	UBALD2 ENSG00000185262	17q25.1	protein_coding	9.89501	9.851	10.2779	10.5664	10.6569	12.5722	9.47635	9.77216	9.42318	10.0606	10.0475	10.035	9.38373	9.37445	9.41392	10.1053	10.1483	10.1648
Down	ENSG00000288675	-1.48903	0.000119		11p15.5	protein_coding	6.90732	7.03457	6.74093	6.62238	6.69314	8.53648	6.23698	6.19916	6.44644	6.06476	5.99903	5.80758	5.92671	5.94956	6.31616	6.29824	6.4367	6.16273
Down	ENSG00000157601	-1.48659	1.08e-09	MX1	21q22.3	protein_coding	6.83397	7.00141	6.95176	7.36794	7.61461	7.89381	5.68978	5.54463	5.71534	6.5378	5.92977	6.14997	4.80366	4.45538	5.31646	6.10302	6.29757	6.14255
Down	ENSG00000238649	-1.48498	0.0481	SNORD42A	17q11.2	snoRNA	3.45185	3.69343	4.3806	3.58012	3.80194	6.15461	3.89842	4.16147	3.45078	3.80634	3.58428	3.17006	3.80428	3.58166	3.80302	3.16668	4.57951	4.08164
Down	ENSG00000259305	-1.48329	0.00482	ZHX1-C8orf76	8q24.13	protein_coding	5.60375	5.84855	6.19575	6.01554	5.578	7.92988	5.27504	5.63384	6.00959	5.28413	5.42533	4.85819	5.08366	4.75066	4.85275	5.63848	5.82681	5.72087
Down	ENSG00000166428	-1.48251	1.45e-13	PLD4	14q32.33	protein_coding	8.2314	8.30288	8.4203	8.87543	9.00649	9.90449	7.12832	7.22781	7.36175	7.67104	7.91188	8.09827	7.2812	7.19485	7.46167	7.78868	7.76176	7.95828
Down	ENSG00000054793	-1.48089	1.12e-06	ATP9A	20q13.2	protein_coding	6.78291	6.49811	5.86914	6.80034	7.38491	6.46435	5.31153	5.79725	5.44706	5.88132	5.20853	5.17014	5.20561	5.80275	5.20404	5.69505	5.74883	5.35067
Down	ENSG00000089692	-1.47632	0.000423	LAG3	12p13.31	protein_coding	5.48098	5.27631	5.60141	6.01554	5.63687	7.24342	5.96646	5.34773	5.74229	4.95296	5.58402	4.64406	5.42235	6.40467	5.38682	5.16473	4.74932	5.31507
Down	ENSG00000119535	-1.47348	8.1e-05	CSF3R	1p34.3	protein_coding	6.29245	5.96779	5.41313	7.21209	7.16254	6.55953	4.63415	4.07915	2.99321	6.10719	4.80647	5.42648	3.90373	3.80381	4.31707	5.74948	5.63784	5.63684
Down	ENSG00000130347	-1.47218	8.66e-08	RTN4IP1	6q21	protein_coding	9.43315	9.47575	9.60213	8.99278	9.07461	10.5559	8.74344	8.79978	8.90536	8.48644	8.23739	8.20969	8.89659	8.83429	9.05467	8.18899	8.23195	8.26394
Down	ENSG00000171451	-1.47061	0.00319	DSEL	18q22.1	protein_coding	4.31239	4.99114	5.47865	4.99364	5.54764	5.7052	4.23881	4.31323	4.79569	3.45853	3.58428	3.70061	3.80428	4.16607	3.58092	4.63895	4.69491	4.51727
Down	ENSG00000167800	-1.47046	0.0273	TBX10	11q13.2	protein_coding	3.45185	4.16205	4.5116	3.58012	3.69519	5.09201	3.31501	3.45251	2.58044	3.45853	3.16935	3.17006	3.16753	3.16717	2.99697	3.80318	2.99673	2.80409
Down	ENSG00000101353	-1.46843	2.1e-07	MROH8	20q11.23	protein_coding	7.05451	6.49811	6.95176	6.82587	6.99265	7.85056	5.79663	5.54463	5.71534	6.16859	5.97631	5.35777	5.24407	5.7503	6.03869	5.94873	6.03825	5.72087
Down	ENSG00000180806	-1.46839	9.21e-07	HOXC9	12q13.13	protein_coding	6.3462	6.33022	6.03078	6.25989	6.82556	7.55194	5.38187	4.99048	5.41392	5.67112	5.39138	5.20967	5.48793	4.99566	5.20404	6.01689	5.3864	5.6934
Down	ENSG00000170430	-1.46581	2.55e-05	MGMT	10q26.3	protein_coding	10.4979	10.5683	10.9728	10.6047	10.7212	12.6097	10.3722	10.1949	10.3841	10.2394	10.3729	10.2659	10.4479	10.3766	10.4828	10.0317	10.0186	10.0231
Down	ENSG00000137558	-1.46471	0.0462	PI15	8q21.13	protein_coding	5.11872	4.94537	4.44758	4.85171	4.51729	2.80957	3.45209	2.8027	3.31377	2.99929	3.32131	3.58512	4.4559	2.80523	3.80302	2.99708	3.45527	3.16569
Down	ENSG00000179085	-1.46148	9.72e-05	DPM3	1q22	protein_coding	9.53309	9.54259	10.0463	9.44809	9.37832	11.502	9.31943	9.27227	9.1413	9.11234	9.1231	8.92208	9.3199	9.14228	9.43898	9.00263	8.83272	9.09572
Down	ENSG00000184014	-1.46145	0.0431	DENND5A	11p15.4	protein_coding	4.07835	4.57652	4.94158	4.38643	6.86303	4.00387	4.79745	4.99048	4.23719	3.90585	4.16912	3.80753	3.58209	3.80381	4.31707	4.90183	4.69491	4.57861
Down	ENSG00000239332	-1.4608	0.0152	LINC01119	2p21	lncRNA	3.99106	4.63535	4.63169	3.58012	4.57864	4.95869	3.31501	3.31541	3.45078	3.99894	2.80691	4.00018	3.45669	4.08367	3.69624	2.99708	2.99673	3.16569
Down	ENSG00000204475	-1.46058	0.0109	NCR3	6p21.33	protein_coding	4.79713	5.23886	5.41313	5.41967	4.85144	6.73288	4.57534	5.23819	5.89419	3.90585	3.58428	4.80756	4.58137	4.58083	5.03906	4.80235	4.63836	5.20266
Down	ENSG00000164611	-1.46028	3.36e-05	PTTG1 ENSG00000164611	5q33.3	protein_coding	12.2003	12.1766	12.5539	12.6621	12.7028	14.7121	12.3659	12.3871	12.3899	12.3963	12.3251	12.3006	12.489	12.4861	12.4742	12.141	12.0749	12.193
Down	ENSG00000124602	-1.45908	2.63e-17	UNC5CL	6p21.1	protein_coding	8.79553	8.63021	8.48551	9.18999	9.16988	9.96078	7.91345	8.01719	7.74819	8.04845	8.12311	8.02814	7.95576	8.10885	8.02193	7.77562	8.04341	8.21165
Down	ENSG00000100599	-1.45811	4.34e-09	RIN3	14q32.12	protein_coding	7.51189	7.27553	7.20507	7.67235	7.67204	8.56352	5.82215	6.29345	6.37935	6.12795	6.69945	6.8706	5.87862	6.16524	6.54878	6.62375	6.68022	6.57766
Down	ENSG00000198752	-1.45745	0.00878	CDC42BPB	14q32.32	protein_coding	4.98956	5.71855	4.8455	5.16346	7.38491	5.43094	5.07727	4.8486	5.03244	4.16882	5.20853	4.64406	4.99623	4.90259	4.5799	5.77594	5.12349	4.63745
Down	ENSG00000186235	-1.45358	0.00414	LINC02610	2q37.3	lncRNA	4.38266	4.74626	5.54133	5.77462	5.16318	6.34475	4.63415	2.58134	3.5759	4.24681	4.906	4.64406	3.99677	3.69701	3.58092	4.51874	4.24277	4.63745
Down	ENSG00000134460	-1.45237	0.000209	IL2RA	10p15.1	protein_coding	6.29245	6.21923	6.05247	6.66544	6.25959	6.43118	5.48133	5.31214	4.38131	4.80614	5.08655	4.80756	4.52	4.51947	3.45557	4.99489	5.6087	5.24111
Down	ENSG00000157782	-1.45185	3.56e-05	CABP1	12q24.31	protein_coding	7.28299	7.60478	7.47768	7.85704	7.88735	9.55009	7.11806	7.16933	7.22515	7.22744	7.32092	7.49209	7.11475	7.66756	7.63067	6.69482	7.2128	7.35888
Down	ENSG00000099814	-1.45175	0.0154	CEP170B	14q32.33	protein_coding	3.31478	4.84925	4.2365	5.16346	6.20227	5.67718	3.45209	3.79959	2.31922	3.90585	4.16912	4.24812	4.31848	3.16717	3.99545	5.16473	4.45408	4.51727
Down	ENSG00000130810	-1.44744	0.00423	PPAN	19p13.2	protein_coding	8.80835	9.00675	8.93982	8.66875	8.55854	10.986	8.79268	8.95787	9.0144	7.98729	7.77378	8.00586	7.96154	8.12954	8.35595	8.81439	8.84527	8.77381
Down	ENSG00000104361	-1.44333	4.4e-05	NIPAL2	8q22.2	protein_coding	4.69035	5.20042	5.34448	5.16346	5.27859	5.43094	3.31501	3.69291	2.58044	3.90585	3.90613	4.17011	2.58353	2.99752	2.99697	4.16538	4.38703	3.9013
Down	ENSG00000186994	-1.44327	0.000145	KANK3	19p13.2	protein_coding	6.17855	5.92127	6.39558	6.76118	6.98133	8.62349	5.74419	5.57499	5.68788	6.47438	6.50681	6.19005	5.87862	5.90226	5.31646	6.43737	6.35133	5.8258
Down	ENSG00000186453	-1.43982	0.0303	FAM228A	2p23.3	protein_coding	2.99405	4.23993	3.57532	4.51756	4.45322	4.81178	2.31962	2	2	3.58402	3.16935	3.80753	3.16753	2.58331	2.80476	4.083	2.80456	3.31736
Down	ENSG00000084207	-1.43791	1.75e-05	GSTP1	11q13.2	protein_coding	14.0314	14.0765	14.3185	14.0105	13.8728	15.8663	13.8065	13.7953	13.7659	13.5417	13.5437	13.5438	13.9868	14.032	14.0113	13.3593	13.355	13.3682
Down	ENSG00000164638	-1.43699	1.42e-08	SLC29A4	7p22.1	protein_coding	9.62112	9.59169	9.53248	10.1936	10.0812	11.5896	9.21011	9.2998	9.12091	9.32727	9.38914	9.35999	9.17064	9.23109	9.30685	9.44334	9.35105	9.3166
Down	ENSG00000196951	-1.43272	1.64e-09	SCOC-AS1	4q31.1	lncRNA	7.33709	7.3995	7.47768	7.74105	7.39347	8.57496	6.73034	6.52874	6.41329	6.628	6.61372	6.75512	6.91469	6.40467	6.29802	6.63825	6.42003	6.50051
Down	ENSG00000108786	-1.42853	0.00743	HSD17B1	17q21.2	protein_coding	5.31119	4.57652	5.03167	4.94786	4.94759	6.8998	4.94414	3.99184	4.57363	4.24681	4.45859	4.39251	5.12546	4.31796	4.24314	4.74991	4.99428	4.85141
Down	ENSG00000149927	-1.42785	4.15e-14	DOC2A	16p11.2	protein_coding	7.57328	7.73825	7.7137	8.44402	8.24989	9.16751	6.75705	6.7577	6.60165	7.27475	7.11794	7.29485	6.69629	6.48711	6.77551	7.39518	7.02708	7.47636
Down	ENSG00000214274	-1.4276	1.14e-05	ANG	14q11.2	protein_coding	6.95423	7.03457	6.95176	7.38522	6.76087	8.63081	6.57389	6.44904	6.44644	6.45808	6.42528	6.06631	6.2627	6.24323	6.56404	6.50221	6.40316	6.62204
Down	ENSG00000166897	-1.42742	0.00429	ELFN2	22q13.1	protein_coding	5.19881	4.94537	4.2365	4.16427	5.38545	5.52827	3.89842	4.16147	4.4483	3.45853	3.80662	3.70061	3.69746	4.16607	4.08282	3.45572	4.57951	4.38615
Down	ENSG00000112599	-1.42652	6.52e-07	GUCA1B	6p21.1	protein_coding	7.51971	7.7043	7.65822	8.31475	8.05861	9.59945	7.05488	6.82239	6.89373	7.3024	7.52255	7.5852	7.30868	6.92594	6.70841	7.31623	7.23204	7.52392
Down	ENSG00000124678	-1.42635	9.57e-06	TCP11	6p21.31	protein_coding	5.19881	5.38315	5.23497	6.22193	5.7209	6.17479	3.99134	4.38351	5.23575	4.24681	4.3211	4.95441	4.64024	4.58083	4.3874	4.74991	4.9485	5.16315
Down	ENSG00000092068	-1.42438	7.4e-08	SLC7A8	14q11.2	protein_coding	6.83397	6.5902	6.39558	7.27832	7.57753	7.03842	4.69067	4.99048	5.15783	5.64255	5.75393	5.80758	5.20561	5.82828	4.85275	6.27986	6.31572	5.74783
Down	ENSG00000240972	-1.42346	3.82e-05	MIF	22q11.23	protein_coding	14.5993	14.7292	14.9817	14.5766	14.602	16.5934	14.882	14.7616	14.7295	14.1611	14.139	14.0268	14.7399	14.7028	14.6641	14.2723	14.2244	14.1773
Down	ENSG00000251364	-1.42335	3.2e-08		11p15.4	lncRNA	8.3236	8.29377	7.70688	8.96433	8.92025	7.80596	6.15901	5.9898	6.29086	7.34735	7.15887	7.24816	6.79026	6.12461	6.45364	7.28893	7.31555	7.15246
Down	ENSG00000169189	-1.42275	6.24e-05	NSMCE1 ENSG00000169189	16p12.1	protein_coding	10.743	10.7948	11.1064	10.7708	10.7548	12.7873	10.3205	10.3911	10.3506	10.4763	10.4147	10.4901	10.423	10.5323	10.5695	10.2738	10.2626	10.2128
Down	ENSG00000166501	-1.42246	0.0127	PRKCB	16p12.2	protein_coding	4.63384	5.03549	5.03167	5.87586	5.48494	5.25254	4.84802	4.94472	3.79764	4.64267	4.3211	3.58512	3.16753	3.80381	2.99697	4.24332	3.9951	4.85141
Down	ENSG00000166816	-1.42201	8.26e-06	LDHD	16q23.1	protein_coding	5.41544	5.71855	5.63053	5.77462	5.60774	6.55953	4.31269	4.94472	4.57363	4.64267	5.24701	4.64406	4.95044	5.08309	4.5799	4.80235	4.38703	4.69399
Down	ENSG00000206561	-1.4179	5.2e-06	COLQ	3p25.1	protein_coding	6.66096	7.06698	6.57108	7.01532	7.29638	8.46453	6.73034	6.25647	6.49478	6.55323	6.33887	6.58519	6.69629	6.31722	6.29802	5.8772	6.20327	6.50051
Down	ENSG00000146054	-1.41762	2.86e-05	TRIM7	5q35.3	protein_coding	5.87152	6.01286	5.68707	6.66544	6.92339	7.81242	5.82215	4.8486	5.54214	5.39104	5.8064	6.00022	5.63989	4.80311	5.85233	5.90144	6.26059	5.6934
Down	ENSG00000197903	-1.41654	2.8e-09	H2BC12	6p22.1	protein_coding	7.87091	7.95003	7.88662	6.08062	6.4846	7.07109	7.65401	7.65467	7.60137	5.32065	5.58402	5.35777	8.02366	7.91399	8.13357	5.2427	4.99428	5.12253
Down	ENSG00000105374	-1.4115	4.24e-05	NKG7	19q13.41	protein_coding	8.5769	8.70421	8.71696	8.72411	8.62184	10.5797	8.2878	8.31118	8.3485	8.27007	8.43361	8.18015	8.10949	8.28051	8.41185	8.01662	8.26967	8.06395
Down	ENSG00000123384	-1.41143	1.58e-12	LRP1	12q13.3	protein_coding	7.48818	7.26625	7.5172	7.88767	7.91735	8.54426	5.84722	6.41589	5.98724	6.78	6.92974	6.79465	6.20537	6.65345	6.18409	6.877	6.4856	6.72058
Down	ENSG00000182749	-1.41135	0.00904	PAQR7	1p36.11	protein_coding	3.57702	3.45299	4.15866	4.63775	3.99431	5.58969	3.99134	3.16389	3.9898	3.90585	3.58428	4.17011	4.24452	3.90326	3.45557	3.99562	3.31801	3.45458
Down	ENSG00000197747	-1.41091	1.09e-05	S100A10	1q21.3	protein_coding	10.0609	10.2319	10.3875	10.2931	10.2801	12.1283	10.1918	10.3346	10.2177	9.67102	9.77869	9.74002	10.1929	10.1473	10.2046	9.83653	9.76333	9.85969
Down	ENSG00000135424	-1.41057	0.00255	ITGA7	12q13.2	protein_coding	5.98881	6.44976	5.86914	5.9001	8.07467	6.52849	5.77065	5.71786	5.38	6.08613	5.39138	5.55481	5.66845	5.61016	6.26103	6.352	5.87655	5.12253
Down	ENSG00000169136	-1.4081	6.1e-08	ATF5	19q13.33	protein_coding	9.98529	10.1498	10.1467	10.3393	10.4621	11.7733	9.50618	9.53992	9.36151	9.41434	9.58206	9.47394	9.09375	9.11142	9.28399	9.7187	9.64813	9.79331
Down	ENSG00000166126	-1.40317	0.0229	AMN	14q32.32	protein_coding	3.99106	4.23993	4.15866	4.0819	4.94759	5.88745	3.45209	4.23934	4.15935	4.24681	2.58462	4.32212	2.99785	3.58166	3.80302	4.38759	3.9021	3.9013
Down	ENSG00000161082	-1.40311	0.000113	CELF5	19p13.3	protein_coding	4.38266	4.57652	4.2365	6.01554	5.51663	7.00499	4.38297	4.5759	4.07706	5.12803	4.906	5.00021	4.58137	3.80381	4.45447	5.16473	4.69491	5.20266
Down	ENSG00000163154	-1.40177	0.00157	TNFAIP8L2	1q21.3	protein_coding	5.96611	6.39973	6.71398	6.25989	6.05895	8.23391	6.5281	6.84747	6.41329	6.04306	6.28442	5.64408	6.59578	6.33514	6.42048	5.80193	5.7753	5.54762
Down	ENSG00000205002	-1.40107	6.3e-05	AARD	8q24.11	protein_coding	5.63288	5.8732	5.41313	5.41967	6.12213	5.29003	3.31501	3.45251	4.15935	4.90566	4.39148	3.90707	3.99677	3.69701	3.80302	4.31726	4.51816	4.38615
Down	ENSG00000160013	-1.4001	0.0247	PTGIR	19q13.32	protein_coding	5.11872	4.23993	4.8455	4.90059	4.45322	6.73288	4.23881	4.07915	3.45078	4.24681	4.16912	4.80756	2.99785	4.58083	4.24314	4.94911	4.24277	4.31583
Down	ENSG00000205129	-1.39762	3.41e-07	C4orf47	4q35.1	protein_coding	5.74384	5.66309	5.98642	6.22193	6.77404	6.48066	5.82215	4.94472	5.54214	4.99876	4.9991	4.64406	5.31805	5.42177	5.42076	5.16473	5.4859	5.72087
Down	ENSG00000183401	-1.39467	8.01e-05	CCDC159	19p13.2	protein_coding	7.09694	6.96747	7.12547	7.88767	7.98121	9.7963	6.61827	6.84747	6.64514	7.59853	7.59145	7.57009	6.96161	7.01756	6.92486	7.41215	7.35994	7.24996
Down	ENSG00000275874	-1.39438	0.0114	PICSAR	21q22.3	lncRNA	5.2747	5.92127	5.68707	5.63717	5.48494	7.55194	3.89842	3.45251	3.5759	5.20819	5.28448	5.83311	2.80551	2.99752	4.1652	4.90183	5.03865	5.08074
Down	ENSG00000185630	-1.39222	0.00363	PBX1	1q23.3	protein_coding	4.8477	6.05656	4.94158	5.5783	7.46019	6.09232	5.94339	4.89746	5.23575	4.85676	5.28448	5.45965	5.20561	4.99566	4.80215	5.45412	5.3864	5.31507
Down	ENSG00000184271	-1.39212	1.27e-05	POU6F1	12q13.13	protein_coding	6.44804	6.67676	6.39558	6.65123	7.01501	8.044	4.89688	4.69123	4.4483	6.32058	5.75393	6.00022	5.28153	4.85371	5.12391	5.97181	6.2792	5.72087
Down	ENSG00000206811	-1.39159	0.0166	SNORA10	16p13.3	snoRNA	5.57403	5.79795	6.25305	5.60803	4.99336	7.94759	5.74419	6.19916	5.98724	6.02104	5.64291	5.35777	6.43883	6.75011	6.35178	5.08231	5.3864	5.0377
Down	ENSG00000244041	-1.39141	7.66e-05	LINC01011	6p25.2	lncRNA	5.57403	5.38315	5.63053	5.74815	5.77432	6.25281	3.89842	4.63472	4.7433	5.32065	4.16912	4.70064	4.64024	3.99628	4.94891	4.31726	4.9485	4.38615
Down	ENSG00000159884	-1.39037	0.000845	CCDC107	9p13.3	protein_coding	9.23607	9.5174	9.81371	9.39365	9.36532	11.6908	9.42314	9.15912	9.19837	9.42695	9.2936	9.1449	9.55795	9.51077	9.42442	9.01379	9.12279	9.22125
Down	ENSG00000166123	-1.38876	5.6e-09	GPT2	16q11.2	protein_coding	6.88329	6.56015	6.49394	6.59294	7.278	7.18492	4.84802	4.79803	4.79569	5.35628	5.39138	5.9775	4.58137	5.08309	4.94891	6.12378	5.6664	5.6934
Down	ENSG00000176170	-1.38871	0.000138	SPHK1	17q25.1	protein_coding	6.6324	6.46606	6.88081	7.16285	7.02606	8.71935	5.74419	5.44954	5.34527	6.40804	6.59892	6.70067	6.14568	6.03974	6.06038	6.60911	6.18364	6.48457
Down	ENSG00000167851	-1.38836	7.07e-17	CD300A	17q25.1	protein_coding	9.36752	9.44319	9.42022	9.85849	9.71354	10.5414	9.28543	9.28381	9.3506	8.88734	8.79014	8.80759	9.46739	9.65328	9.43067	8.50992	8.49338	8.69635
Down	ENSG00000122122	-1.38817	3.83e-17	SASH3	Xq26.1	protein_coding	13.7911	13.7398	13.7187	13.1044	13.0548	14.0376	13.1001	13.1335	13.0705	12.1407	12.1273	12.1153	13.1628	13.1598	13.2005	12.0324	12.0327	12.0669
Down	ENSG00000104879	-1.38156	0.00283	CKM	19q13.32	protein_coding	5.19881	4.69187	5.07468	5.85121	5.74786	7.48077	4.51402	3.79959	4.57363	5.72661	4.906	4.95441	4.24452	5.04004	4.08282	5.28016	5.31604	5.48491
Down	ENSG00000223865	-1.38091	7.67e-06	HLA-DPB1	6p21.32	protein_coding	6.64675	7.11944	7.50939	7.13248	7.35891	8.50095	6.31095	6.11902	5.96453	6.79305	6.26581	6.49208	5.99596	5.87802	6.18409	6.53357	6.14358	6.419
Down	ENSG00000113296	-1.37897	3.22e-07	THBS4	5q14.1	protein_coding	6.32851	6.27579	6.03078	6.66544	6.87531	6.1947	5.68978	4.74562	5.15783	5.35628	5.72697	5.1295	5.45551	5.7503	5.27995	5.38703	5.27953	4.90029
Down	ENSG00000167291	-1.37782	1.51e-13	TBC1D16	17q25.3	protein_coding	7.9249	7.9384	7.92826	8.18265	8.47227	9.16247	6.82174	7.04473	6.99804	7.3995	7.10752	7.34008	6.73732	6.86558	6.76234	7.40369	7.41147	7.1725
Down	ENSG00000212443	-1.37549	0.00537	SNORA53	12q23.1	snoRNA	4.44967	4.31383	4.2365	4.0819	4.85144	5.49655	4.57534	3.99184	4.51232	3.90585	3.99923	3.00012	5.12546	3.99628	4.90163	4.083	3.9021	3.80191
Down	ENSG00000283709	-1.37343	5.39e-06	FAM238C	10p12.1	transcribed_unprocessed_pseudogene	5.41544	4.99114	4.74255	5.74815	6.14258	6.25281	3.45209	4.69123	4.79569	4.85676	4.64299	4.70064	4.31848	3.99628	4.24314	4.94911	4.9485	4.80082
Down	ENSG00000189171	-1.37318	0.00181	S100A13	1q21.3	protein_coding	6.3462	6.54489	6.49394	7.21209	6.82556	9.23634	6.38131	5.92057	5.89419	7.20808	6.8445	6.7417	6.45532	6.37032	6.36926	6.68089	6.76188	6.6651
Down	ENSG00000143545	-1.36926	6.41e-05	RAB13	1q21.3	protein_coding	8.88903	9.08534	9.3886	9.68973	9.72376	11.4445	8.29237	8.22766	7.94661	9.38661	9.27044	9.44318	8.40937	8.47488	8.5939	8.96862	8.93309	8.94663
Down	ENSG00000139626	-1.36917	1.12e-14	ITGB7	12q13.13	protein_coding	6.87111	6.6907	6.7674	7.4767	7.42721	7.92393	5.74419	4.89746	5.38	5.99867	6.32095	6.37527	5.48793	5.20503	5.35207	6.40382	6.33363	6.3503
Down	ENSG00000006282	-1.36864	2.54e-35	SPATA20	17q21.33	protein_coding	8.7923	8.8165	8.88347	9.40428	9.53161	9.58067	7.36376	7.424	7.44613	8.23701	8.15885	8.21456	7.45522	7.86549	7.87667	8.12352	8.02698	8.13714
Down	ENSG00000242866	-1.36845	0.0445	STRC	15q15.3	protein_coding	2.31955	3.57821	3.69042	3.90156	4.08166	4.86243	2.31962	3.45251	2.80154	3.45853	3.58428	3.80753	3.45669	3.45628	3.45557	2.80485	2.99673	3.31736
Down	ENSG00000100288	-1.36807	0.00747	CHKB	22q13.33	protein_coding	5.63288	5.79795	5.41313	6.01554	5.54764	7.59001	5.51301	5.16025	5.82023	5.24666	4.9533	4.85819	4.69679	4.31796	5.08211	5.54924	5.97116	5.41935
Down	ENSG00000106336	-1.36806	0.0105	FBXO24	7q22.1	protein_coding	4.57502	4.38412	4.5116	4.80112	4.16402	5.9117	2.58112	4.23934	4.23719	3.90585	3.90613	4.08765	4.24452	4.24401	4.31707	4.16538	3.80269	4.164
Down	ENSG00000223547	-1.36787	7.97e-06	ZNF844	19p13.2	protein_coding	5.07694	5.45022	5.34448	5.5783	5.38545	5.67718	4.89688	4.79803	4.38131	4.52239	4.75401	4.39251	3.90373	4.75066	4.5799	4.31726	4.24277	3.80191
Down	ENSG00000124766	-1.36042	1.49e-11	SOX4	6p22.3	protein_coding	12.7651	12.715	12.626	12.9779	13.0045	13.7671	12.1841	12.1986	12.1304	11.6348	11.7392	11.7222	11.7397	11.7653	11.7189	12.1821	12.1179	12.1326
Down	ENSG00000168961	-1.35829	1.63e-05	LGALS9	17q11.2	protein_coding	6.31059	6.44976	6.55598	7.11188	7.42721	8.08723	6.01152	5.34773	4.94235	6.67107	6.12831	6.42649	5.61075	6.22412	5.38682	5.77594	6.14358	6.419
Down	ENSG00000163584	-1.35485	2.6e-06	RPL22L1	3q26.2	protein_coding	12.8355	13.047	13.4216	12.6411	12.6758	14.2617	12.4662	12.4483	12.635	12.142	12.0341	12.1202	12.6418	12.5477	12.5645	12.0365	11.9657	12.0081
Down	ENSG00000128815	-1.35257	5.5e-13	WDFY4	10q11.23	protein_coding	10.1379	10.0893	9.73041	10.5683	10.3718	9.52083	8.27399	8.32017	8.4044	8.91149	8.83503	8.95443	8.53101	8.69553	8.56385	8.8397	8.78468	8.91725
Down	ENSG00000089127	-1.352	1.62e-22	OAS1	12q24.13	protein_coding	7.25516	7.2939	7.32572	7.69331	7.92327	7.82524	6.36404	6.19916	5.94146	6.58361	6.45845	6.30401	6.22474	5.99535	6.62353	6.549	6.51731	6.5926
Down	ENSG00000184925	-1.35016	0.00935	LCN12	9q34.3	protein_coding	5.57403	4.31383	5.15705	5.99318	5.578	7.50489	4.79745	5.11965	4.31105	5.35628	5.35662	5.83311	4.64024	4.69624	4.63876	5.08231	4.24277	5.72087
Down	ENSG00000140939	-1.34577	2.54e-06	NOL3	16q22.1	protein_coding	9.1379	9.25437	9.09414	9.39365	9.42708	11.0073	8.75342	8.38585	8.67652	8.82515	8.78688	8.84886	8.68223	8.64255	8.70823	8.80478	8.76831	8.86281
Down	ENSG00000286061	-1.34347	0.0154	RCAN3AS	1p36.11	lncRNA	4.07835	4.57652	4.07639	4.16427	4.57864	5.67718	3.31501	4.16147	3.5759	3.69946	3.32131	3.45958	4.31848	3.58166	3.99545	4.31726	3.58061	4.4532
Down	ENSG00000255153	-1.34304	0.00582	TOLLIP-AS1	11p15.5	lncRNA	5.07694	4.63535	5.15705	4.94786	4.85144	6.15461	3.69245	2.99457	4.57363	4.3208	4.64299	4.17011	4.31848	3.80381	4.08282	3.6964	4.38703	4.38615
Down	ENSG00000120885	-1.3426	0.025	CLU	8p21.1	protein_coding	3.69219	4.07972	4.63169	4.31611	5.87557	5.39698	3.99134	4.16147	3.16238	3.99894	4.39148	4.08765	2.32107	3.99628	2.80476	4.083	4.16484	4.38615
Down	ENSG00000149932	-1.34219	0.000134	TMEM219	16p11.2	protein_coding	10.8661	11.0004	11.0849	11.1507	11.1434	13.1886	10.7121	10.7876	10.7808	10.9396	10.7746	10.859	10.8521	10.88	10.8221	10.8381	10.7534	10.8355
Down	ENSG00000079308	-1.33983	4.01e-14	TNS1	2q35	protein_coding	8.89806	9.12949	8.4492	9.69147	9.65956	9.10315	7.70976	8.09256	7.66613	8.21292	8.08113	8.09827	8.14041	8.02302	8.07083	8.27036	8.04884	8.35002
Down	ENSG00000258818	-1.33631	1.01e-09	RNASE4	14q11.2	protein_coding	8.25968	7.97871	8.34324	8.66875	8.62184	7.78642	7.48055	7.30227	7.16667	7.24655	6.80636	6.76842	6.90272	6.9021	7.18392	7.2611	7.22245	7.21175
Down	ENSG00000260001	-1.33592	0.0373	TGFBR3L	19p13.2	protein_coding	4.89655	5.31281	5.65907	4.69429	5.12256	7.5442	5.54402	4.07915	4.7433	4.85676	4.5841	5.00021	4.58137	5.20503	5.12391	5.28016	5.6664	5.16315
Down	ENSG00000162078	-1.33576	8.81e-06	ZG16B	16p13.3	protein_coding	7.51971	7.52147	7.68623	8.0643	7.78696	9.50098	6.89572	6.97814	7.14664	7.45805	7.31188	7.4265	6.95002	7.15505	6.99412	7.378	7.18346	7.29635
Down	ENSG00000172638	-1.33545	2.11e-07	EFEMP2	11q13.1	protein_coding	8.70586	8.80374	8.8405	9.63662	9.62544	10.9666	7.76344	8.0978	7.95815	9.08074	8.9905	8.98323	8.23892	8.10885	8.08677	8.6877	8.8974	8.68594
Down	ENSG00000088881	-1.33542	0.0272	EBF4	20p13	protein_coding	3.45185	3.31586	3.69042	4.31611	4.74842	4.17394	3.31501	2	3.16238	2.58449	3.58428	3.70061	3.31934	2.99752	3.31829	4.083	2.99673	3.31736
Down	ENSG00000183914	-1.33532	0.00304	DNAH2	17p13.1	protein_coding	5.38152	5.69109	5.15705	5.41967	7.13217	6.30868	4.84802	4.89746	4.84625	4.95296	4.39148	5.20967	4.75122	5.08309	4.63876	5.80193	5.7753	4.51727
Down	ENSG00000020633	-1.33276	8.98e-27	RUNX3	1p36.11	protein_coding	10.9539	10.8771	10.852	11.0473	11.0712	11.7288	9.72151	9.72218	9.743	9.94842	9.95608	9.94275	9.70307	9.74158	9.61784	10.0763	10.0703	9.93345
Down	ENSG00000187260	-1.33109	0.00882	WDR86	7q36.1	protein_coding	4.23851	4.57652	4.2365	4.99364	5.08077	5.29003	4.38297	3.31541	3.16238	3.58402	3.90613	3.58512	3.31934	3.16717	4.5799	4.5801	3.9951	4.24191
Down	ENSG00000087842	-1.33032	0.00161	PIR	Xp22.2	protein_coding	8.99378	9.09846	9.25239	8.89667	8.89032	10.499	8.99416	9.00322	9.04718	7.7668	7.7337	7.90713	8.23892	8.17502	8.08148	8.49805	8.75507	8.83793
Down	ENSG00000165171	-1.32947	0.0061	METTL27	7q11.23	protein_coding	4.51371	5.38315	4.68819	5.54794	4.99336	6.25281	4.31269	4.16147	3.5759	4.69924	4.39148	4.17011	2.58353	3.31895	3.99545	4.80235	4.69491	4.24191
Down	ENSG00000204390	-1.32939	0.0242	HSPA1L	6p21.33	protein_coding	3.45185	2.58159	4.2365	4.51756	4.38617	4.09141	3.79911	3.79959	3.16238	2.99929	3.16935	3.58512	3.31934	3.31895	3.31829	3.31843	2.99673	3.99429
Down	ENSG00000148834	-1.3279	0.000142	GSTO1	10q25.1	protein_coding	12.1119	12.166	12.4618	12.0306	12.0155	14.0299	11.9255	11.9084	11.98	11.8566	11.705	11.7726	12.0013	11.8989	12.0349	11.6167	11.6109	11.6254
Down	ENSG00000179397	-1.32426	0.0255	CATSPERE	1q44	protein_coding	3.89815	3.99241	4.94158	3.99455	3.69519	4.81178	2.99423	3.57771	3.31377	2.99929	3.16935	3.45958	3.99677	2.99752	3.16655	3.31843	3.45527	3.45458
Down	ENSG00000143416	-1.32268	6.38e-09	SELENBP1 ENSG00000143416	1q21.3	protein_coding	6.43156	6.39973	6.60081	7.1528	7.17253	7.81885	5.51301	5.54463	4.84625	6.12795	6.22784	6.40962	5.12546	5.24349	5.31646	5.80193	5.80128	6.36778
Down	ENSG00000260896	-1.3226	0.019	ARLNC1	16q23.2	lncRNA	3.99106	4.99114	4.3806	4.31611	4.94759	4.95869	3.69245	4.16147	4.07706	3.32108	3.58428	4.39251	4.4559	2.80523	3.16655	3.58107	3.69592	3.57988
Down	ENSG00000178531	-1.32235	0.00195	CTXN1	19p13.2	protein_coding	9.12258	9.24023	9.41186	8.81616	8.98682	10.9666	9.26929	9.15912	8.96949	8.25127	8.3653	8.28564	8.39234	8.73655	8.49782	9.10011	8.83901	8.74064
Down	ENSG00000197540	-1.32116	0.000277	GZMM	19p13.3	protein_coding	5.51267	5.38315	5.68707	5.85121	5.63687	7.29965	5.79663	5.8725	5.79472	5.55329	5.16901	4.95441	6.04034	5.45492	5.80172	5.2427	5.20362	5.24111
Down	ENSG00000232412	-1.32012	0.0131		Xq25	lncRNA	3.89815	5.20042	4.79494	4.94786	5.16318	6.52849	4.57534	4.63472	3.45078	5.08621	4.9533	4.17011	4.38883	4.45538	4.24314	4.083	4.51816	4.24191
Down	ENSG00000221869	-1.31976	1.43e-05	CEBPD	8q11.21	protein_coding	9.05424	9.16236	9.26405	9.22639	9.27323	10.8069	8.0919	8.00051	7.9408	8.70596	8.81916	8.77502	8.61778	8.14486	8.30689	8.54497	8.60086	8.47628
Down	ENSG00000173918	-1.31651	0.0206	C1QTNF1	17q25.3	protein_coding	5.44859	4.38412	4.3806	4.31611	4.51729	4.64819	3.79911	2.99457	2.99321	3.32108	3.16935	3.70061	4.16657	4.16607	3.45557	3.80318	2.99673	3.9013
Down	ENSG00000183154	-1.31476	0.0134		8p11.23	lncRNA	3.79884	4.16205	4.3806	4.5789	4.51729	4.00387	2.58112	3.16389	3.9898	3.16914	3.16935	3.32207	2.99785	3.58166	3.58092	3.99562	3.31801	3.45458
Down	ENSG00000110011	-1.31382	2.6e-05	DNAJC4	11q13.1	protein_coding	9.64634	9.80529	9.79454	10.1272	10.097	11.8821	9.55646	9.41754	9.32409	9.60407	9.63741	9.71277	9.63233	9.5725	9.38843	9.70327	9.67297	9.58487
Down	ENSG00000125910	-1.31299	1.88e-05	S1PR4	19p13.3	protein_coding	11.6618	11.7007	11.8643	11.3721	11.5022	13.195	11.4042	11.4542	11.5109	10.9382	10.9223	10.7816	11.5237	11.3863	11.4544	11.0255	11.0276	11.1009
Down	ENSG00000182557	-1.31262	6.66e-05	SPNS3 ENSG00000182557	17p13.2	protein_coding	11.1141	11.1573	11.1747	11.3952	11.3489	13.2789	10.7723	10.7738	10.7505	11.0754	11.095	10.9479	10.8341	10.9398	10.9016	10.9549	10.9331	10.9839
Down	ENSG00000068976	-1.31073	1.11e-06	PYGM	11q13.1	protein_coding	6.51215	6.6907	6.25305	6.14288	5.51663	6.52849	6.4647	6.94366	6.68735	4.64267	5.04349	4.9071	6.55046	6.8154	6.45364	4.5801	5.20362	5.08074
Down	ENSG00000075043	-1.31066	6.53e-13	KCNQ2	20q13.33	protein_coding	7.76964	7.76484	7.89264	7.80664	8.23091	8.5208	6.36404	7.12898	7.08482	6.90552	6.94152	6.8706	6.93834	6.69567	6.60889	6.92509	7.00489	6.94682
Down	ENSG00000177674	-1.31031	7.21e-05	AGTRAP	1p36.22	protein_coding	8.22663	8.30741	8.34763	7.95285	7.74744	9.57498	8.19805	8.13902	7.80041	7.18845	7.29362	7.49209	7.87228	8.05581	8.15892	7.64533	7.39449	7.2405
Down	ENSG00000166441	-1.30355	0.00582	RPL27A	11p15.4	protein_coding	14.2031	14.3593	14.6717	14.3901	14.3714	16.8189	14.5159	14.4441	14.4764	14.7001	14.6513	14.6653	15.1318	15.0858	15.0958	14.063	13.9601	14.0425
Down	ENSG00000167397	-1.29824	1.3e-08	VKORC1	16p11.2	protein_coding	11.4253	11.3908	11.6597	11.5055	11.3922	12.7348	11.1003	11.179	11.1189	10.7197	10.5858	10.7551	11.0442	11.0957	11.0038	10.6728	10.8248	10.7397
Down	ENSG00000244219	-1.29824	4.11e-07	TMEM225B	7q22.1	protein_coding	8.02717	8.0453	8.13546	8.84766	8.70673	10.0672	7.47252	7.11871	7.26286	8.17851	8.19866	7.97178	7.68926	7.37886	7.53322	8.04953	7.93608	8.00372
Down	ENSG00000141552	-1.29788	0.000317	ANAPC11	17q25.3	protein_coding	10.2781	10.3264	10.686	10.0789	10.1573	12.1498	10.1931	10.144	10.0765	9.89037	9.96042	9.88594	10.3488	10.2501	10.3438	9.78535	9.73496	9.80298
Down	ENSG00000189376	-1.29684	0.0165	C8orf76	8q24.13	protein_coding	8.07039	7.8909	8.42862	7.83834	7.81272	9.46251	7.9075	7.94349	8.05268	6.6425	6.42528	6.61494	6.72377	6.471	6.99412	7.883	7.76176	7.78693
Down	ENSG00000111186	-1.29348	0.0228	WNT5B	12p13.33	protein_coding	4.23851	4.31383	4.07639	3.99455	4.69402	4.91136	2.99423	3.99184	3.16238	4.24681	3.32131	3.17006	3.99677	2.99752	3.16655	3.99562	3.45527	2.99619
Down	ENSG00000135722	-1.29346	4.64e-07	FBXL8	16q22.1	protein_coding	8.39335	8.17983	8.32554	8.48866	8.65426	9.67579	7.48055	7.54394	7.17658	7.52218	7.70635	7.30401	7.21497	7.17509	7.54865	8.06033	7.97084	7.87515
Down	ENSG00000228109	-1.2929	1.67e-10	MELTF-AS1	3q29	lncRNA	6.83397	6.36539	6.86864	7.14268	7.13217	7.64168	5.48133	5.27564	5.60221	6.04306	6.10755	5.95442	5.16609	5.90226	5.42076	6.20393	6.24173	5.92361
Down	ENSG00000125726	-1.29231	5.3e-07	CD70	19p13.3	protein_coding	8.87386	9.06676	8.84672	9.54351	9.45188	10.8365	8.42737	8.50493	8.50617	8.94404	8.91486	8.86132	8.74727	8.82797	8.76217	8.63084	8.83901	8.62181
Down	ENSG00000213626	-1.29152	0.000147	LBH	2p23.1	protein_coding	6.05487	6.49811	6.36125	7.29669	7.37629	6.4143	6.01152	5.31214	5.57249	5.58367	5.83193	5.8582	4.80366	5.31747	4.51855	5.54924	5.99387	6.2216
Down	ENSG00000185100	-1.2914	2.18e-10	ADSS1	14q32.33	protein_coding	6.89536	7.00141	7.19535	7.59279	7.24999	7.95344	5.74419	5.96709	5.44706	6.55323	6.26581	6.37527	5.63989	5.42177	6.14402	6.22329	6.5787	6.2216
Down	ENSG00000106123	-1.29105	6.62e-17	EPHB6	7q34	protein_coding	14.813	14.7932	14.6693	15.0154	15.0289	15.8946	14.3021	14.2739	14.2074	14.103	14.1455	14.1439	14.3715	14.3775	14.3866	14.0334	14.0438	14.0291
Down	ENSG00000171174	-1.28877	0.000767	RBKS	2p23.2	protein_coding	5.91959	6.07793	6.03078	5.7212	5.80031	7.37135	5.38187	5.16025	5.27319	5.08621	5.49091	5.39253	5.31805	5.94956	5.38682	5.45412	5.31604	5.08074
Down	ENSG00000049768	-1.28809	0.00854	FOXP3	Xp11.23	protein_coding	3.57702	4.07972	4.15866	4.80112	3.99431	4.86243	3.16352	3.69291	3.79764	3.16914	3.80662	3.70061	3.31934	4.24401	3.45557	3.16668	3.80269	3.9013
Down	ENSG00000219626	-1.28775	0.00102	FAM228B ENSG00000219626	2p23.3	protein_coding	6.19817	5.94472	6.29002	6.35063	6.16276	8.15483	5.91994	5.74481	6.03161	6.06476	5.95323	5.9775	5.63989	5.63929	5.90122	5.8772	5.7753	6.08029
Down	ENSG00000162910	-1.28708	0.000431	MRPL55	1q42.13	protein_coding	9.99934	10.0398	10.2836	9.97289	9.99946	12.043	9.75999	9.911	9.83819	9.77995	9.80794	9.7816	10.2112	9.99365	10.0668	9.65596	9.67473	9.7406
Down	ENSG00000188130	-1.28703	0.0479	MAPK12	22q13.33	protein_coding	3.69219	4.07972	3.89628	3.45481	5.82583	5.04893	3.16352	3.57771	3.45078	3.32108	3.80662	3.32207	2.80551	3.45628	3.45557	4.74991	4.24277	4.08164
Down	ENSG00000066185	-1.2866	7.11e-08	ZMYND12	1p34.2	protein_coding	6.39802	6.11973	6.30816	7.2503	7.29638	7.24342	5.31153	5.77127	5.11723	5.90557	6.18885	6.14997	4.31848	4.51947	4.74972	6.03891	5.94808	5.92361
Down	ENSG00000169403	-1.28642	1.07e-07	PTAFR	1p35.3	protein_coding	6.84646	6.64848	6.52529	6.45249	6.89955	6.25281	6.68933	6.55943	6.03161	4.99876	5.52262	5.28562	6.59578	6.51882	6.18409	5.72252	5.45349	5.0377
Down	ENSG00000284308	-1.28453	0.000157	C2orf81	2p13.1	protein_coding	7.15832	6.88502	6.84399	6.86334	7.31453	8.73643	6.13884	6.43256	6.47885	6.55323	6.64287	6.58519	6.7772	6.40467	6.54878	6.53357	6.81387	6.57766
Down	ENSG00000103024	-1.28436	0.000265	NME3 ENSG00000103024	16p13.3	protein_coding	9.74967	9.75644	9.94701	9.70012	9.7998	11.7617	9.50814	9.3201	9.4561	9.39091	9.51861	9.52967	9.47347	9.41081	9.32712	9.52167	9.46517	9.4395
Down	ENSG00000149527	-1.28245	0.00268	PLCH2	1p36.32	protein_coding	4.31239	3.99241	3.69042	5.24142	5.7209	5.29003	3.99134	3.16389	3.89692	3.90585	4.906	4.64406	3.90373	3.58166	4.51855	4.16538	3.69592	4.31583
Down	ENSG00000104983	-1.28234	8.84e-05	CCDC61	19q13.32	protein_coding	8.28284	8.20917	8.38656	8.61119	8.63994	10.3791	7.25553	7.55159	7.47854	8.28401	8.3653	8.06633	7.42205	7.72306	7.60876	8.09228	8.23195	8.10623
Down	ENSG00000135702	-1.28149	0.0327	CHST5	16q23.1	protein_coding	5.38152	4.79867	4.94158	4.85171	4.74842	6.25281	4.51402	4.69123	5.30968	4.80614	3.16935	3.80753	4.90315	3.69701	4.5799	4.63895	4.9485	3.99429
Down	ENSG00000063177	-1.28038	0.000402	RPL18	19q13.33	protein_coding	14.2881	14.3967	14.6646	14.47	14.4171	16.5132	14.2816	14.2856	14.2167	14.3744	14.253	14.2309	14.449	14.4086	14.4168	14.1538	14.0991	14.1323
Down	ENSG00000197757	-1.27879	1.15e-12	HOXC6	12q13.13	protein_coding	6.29245	6.46606	6.68651	6.82587	6.82556	7.04939	5.07727	5.34773	5.38	5.52227	5.75393	5.67265	5.16609	4.85371	5.2425	5.97181	5.72188	5.4525
Down	ENSG00000248275	-1.27857	0.000887	TRIM52-AS1	5q35.3	lncRNA	7.48018	7.80383	8.04642	7.80664	7.79344	9.81891	7.73013	7.5592	7.29961	7.54551	7.43362	7.57009	7.55802	7.65335	7.60876	7.43724	7.82012	7.46828
Down	ENSG00000119943	-1.27851	3.86e-17	PYROXD2	10q24.2	protein_coding	8.11752	8.13467	7.98009	8.83199	8.81584	9.36487	6.98881	7.24679	6.58686	7.76016	7.84448	7.93097	6.91469	6.80257	6.90102	7.6667	7.63745	7.72723
Down	ENSG00000176927	-1.27593	0.00965	EFCAB5	17q11.2	protein_coding	4.16065	4.51519	3.69042	4.31611	4.80085	5.49655	3.69245	3.79959	2.99321	3.99894	4.16912	3.45958	4.4559	3.90326	3.58092	4.16538	3.69592	3.9013
Down	ENSG00000250654	-1.27572	3.99e-06		12q13.13	transcribed_unprocessed_pseudogene	6.60326	6.6907	6.6585	7.04823	6.74758	7.91196	5.68978	5.54463	5.86996	6.32058	6.33887	5.9775	6.35345	5.94956	5.87698	5.92528	6.18364	5.74783
Down	ENSG00000167508	-1.27559	4.12e-05	MVD	16q24.2	protein_coding	12.1546	12.172	12.2674	11.6051	11.6933	13.4446	11.9639	11.8502	11.8448	11.3216	11.2344	11.2822	12.0432	12.0035	12.0489	11.166	11.239	11.2043
Down	ENSG00000179111	-1.27409	3.41e-08	HES7	17p13.1	protein_coding	8.28284	8.18476	8.12014	8.71389	8.82536	9.85844	7.14864	7.424	7.32657	8.00983	7.94735	7.66557	7.02924	7.19485	7.20355	8.275	8.01593	7.83171
Down	ENSG00000101439	-1.27347	0.000736	CST3	20p11.21	protein_coding	8.54661	8.41205	8.54408	8.64385	8.71358	10.7483	8.4924	8.48908	8.29034	8.54163	8.27045	8.26233	8.28576	8.48294	8.19368	8.69465	8.48137	8.47224
Down	ENSG00000181029	-1.27316	0.00052	TRAPPC5	19p13.2	protein_coding	10.7075	10.8283	11.0483	10.4222	10.5238	12.5312	10.6529	10.6756	10.4753	10.3024	10.2084	10.0254	10.3987	10.3382	10.4472	10.4173	10.2591	10.2104
Down	ENSG00000174951	-1.27193	0.000392	FUT1	19q13.33	protein_coding	6.03319	6.18025	6.07383	6.29688	6.4846	7.86305	5.96646	5.82277	5.47945	5.69913	5.64291	5.64408	5.20561	5.66786	5.12391	6.14423	5.97116	5.92361
Down	ENSG00000188677	-1.27155	1.97e-05	PARVB	22q13.31	protein_coding	4.63384	4.74626	4.8455	5.85121	5.99288	6.8998	4.57534	4.51458	4.94235	5.24666	5.28448	4.85819	4.80366	5.24349	4.85275	5.12411	5.24208	5.12253
Down	ENSG00000107159	-1.26813	4.33e-12	CA9	9p13.3	protein_coding	13.2309	13.3073	13.5061	13.452	13.4541	14.4703	12.9134	12.9497	12.865	12.7113	12.6276	12.6216	13.0348	13.0292	13.0662	12.6103	12.5683	12.5078
Down	ENSG00000229833	-1.26756	0.0162	PET100 ENSG00000229833	19p13.2	protein_coding	9.40388	9.85255	10.2023	9.09607	9.05046	11.7808	10.0095	9.83308	9.7938	9.63884	9.6063	9.62229	10.4805	10.4849	10.4379	8.85839	8.94188	8.99806
Down	ENSG00000150456	-1.26751	0.000448	EEF1AKMT1	13q12.11	protein_coding	8.45173	8.28001	8.73383	7.91171	8.15239	9.92846	7.86516	8.03913	7.79398	7.71286	7.53037	7.97752	7.56563	7.82802	7.88885	7.60161	7.68009	7.74071
Down	ENSG00000152082	-1.26709	0.000419	MZT2B	2q21.1	protein_coding	12.5062	12.6087	12.8657	12.4232	12.4782	14.5108	12.6795	12.6686	12.5716	12.3468	12.3383	12.2194	12.7409	12.6813	12.6963	12.1581	12.1543	12.1146
Down	ENSG00000162645	-1.26574	2.6e-10	GBP2	1p22.2	protein_coding	7.02185	7.21896	7.04123	7.53204	7.69299	8.39741	5.79663	5.84785	5.68788	6.84412	6.68551	6.55482	5.58101	5.38783	5.97159	6.57936	6.73517	6.73413
Down	ENSG00000148444	-1.2651	0.00437	COMMD3	10p12.2	protein_coding	10.134	10.2532	10.5582	10.2383	10.3245	11.4844	10.1229	10.2132	10.3038	9.00141	8.8938	8.93393	9.03738	9.08254	8.92767	9.93523	9.90937	10.0395
Down	ENSG00000111640	-1.26459	2.91e-07	GAPDH	12p13.31	protein_coding	17.6946	17.7625	17.845	17.7195	17.6723	19.1363	17.718	17.6758	17.6816	17.1385	17.0874	17.083	17.7755	17.7444	17.772	17.0745	17.0442	17.0712
Down	ENSG00000196668	-1.26209	1.59e-08	LINC00173	12q24.22	lncRNA	7.97694	7.94423	7.89864	8.58152	8.41876	9.50098	7.05488	7.25619	7.38759	7.62797	7.4502	7.86442	7.01819	7.03959	6.70841	7.6667	7.6518	7.73399
Down	ENSG00000174788	-1.2569	0.000963	PCP2	19p13.2	protein_coding	5.71689	6.09898	6.05247	6.62238	6.63657	8.36704	5.44893	5.94402	5.41392	6.10719	6.39134	6.30401	5.28153	5.66786	5.74927	6.40382	6.31572	5.89978
Down	ENSG00000267871	-1.25497	0.0233	ZNF460-AS1 ENSG00000267871	19q13.43	lncRNA	5.68943	5.34841	5.15705	5.35099	5.20268	7.32696	3.69245	4.51458	4.07706	5.16867	5.24701	5.08767	5.12546	5.16552	5.27995	5.28016	5.03865	5.08074
Down	ENSG00000115257	-1.25348	1.21e-06	PCSK4	19p13.3	protein_coding	9.13026	9.16984	8.96862	9.48462	9.71866	10.9403	8.03301	8.20843	8.1565	8.73331	9.0324	8.75846	7.94413	8.33495	8.26547	9.02211	9.02968	9.09046
Down	ENSG00000187583	-1.25234	0.00363	PLEKHN1	1p36.33	protein_coding	5.54367	5.16092	5.23497	5.38574	5.20268	6.39723	4.51402	3.79959	3.9898	4.52239	4.9991	4.24812	4.75122	3.80381	4.99469	4.94911	4.38703	4.63745
Down	ENSG00000015413	-1.25078	4.3e-07	DPEP1 ENSG00000015413	16q24.3	protein_coding	7.61766	7.52147	7.78667	8.29203	8.36319	9.49698	7.17859	7.03384	7.35304	7.63524	7.88163	7.63686	7.43873	7.42978	7.46167	7.43724	7.54049	7.39344
Down	ENSG00000186470	-1.24995	6.38e-09	BTN3A2	6p22.2	protein_coding	9.90549	9.85409	9.82635	10.0642	9.84731	10.9867	9.42314	9.48703	9.52756	9.28631	9.2011	9.40963	9.77543	9.65506	9.80934	9.03038	8.97651	8.89331
Down	ENSG00000126264	-1.24896	0.000855	HCST	19q13.12	protein_coding	7.70254	7.97302	8.08375	7.42752	7.278	9.33828	7.91937	7.82851	7.8446	7.18845	7.24692	7.14998	7.94413	8.14993	7.82692	6.91321	7.19331	6.99261
Down	ENSG00000204428	-1.24633	0.00437	LY6G5C	6p21.33	protein_coding	5.31119	5.74551	6.25305	6.24104	5.48494	7.61238	6.21788	5.51363	5.79472	5.49056	5.28448	5.72814	5.80335	5.82828	5.42076	5.28016	5.54861	5.85088
Down	ENSG00000185633	-1.24559	4.09e-07	NDUFA4L2	12q13.3	protein_coding	8.35015	8.39086	8.46545	8.51244	8.45193	9.66869	7.3896	7.65467	7.74819	7.9055	7.83819	7.5238	7.85374	7.95512	7.82058	7.57924	7.78799	7.89939
Down	ENSG00000243477	-1.24396	9.97e-05	NAA80	3p21.31	protein_coding	8.43115	8.54839	8.25716	8.70704	8.59982	10.3616	7.8895	7.96083	7.81317	8.11235	8.42943	7.97178	7.8784	7.9724	8.0973	8.32066	8.30643	8.21165
Down	ENSG00000136930	-1.24376	3.26e-05	PSMB7	9q33.3	protein_coding	12.2961	12.4088	12.5903	12.004	11.9751	13.6834	12.1568	12.1995	12.2479	11.7193	11.5526	11.6463	12.3392	12.2778	12.3181	11.503	11.4045	11.4508
Down	ENSG00000177156	-1.24303	4.68e-05	TALDO1	11p15.5	protein_coding	12.3371	12.3633	12.6112	12.0033	12.0358	13.7762	12.1696	12.1882	12.1839	11.6811	11.5928	11.6863	12.2581	12.2115	12.3054	11.6038	11.5595	11.5918
Down	ENSG00000119547	-1.24274	6.24e-07	ONECUT2	18q21.31	protein_coding	9.4165	9.36061	8.89252	10.0026	9.95966	8.77329	7.84662	8.06609	7.98095	7.99296	8.42105	8.37092	7.73048	7.79603	7.60876	8.58668	8.62652	8.58491
Down	ENSG00000212694	-1.24236	9.39e-06	LINC01089	12q24.31	lncRNA	9.3826	9.30508	9.29166	9.48061	9.43539	10.9988	9.0109	8.9463	8.80668	8.92637	9.02412	9.0717	8.96727	9.17995	9.05467	8.8271	8.8137	8.91725
Down	ENSG00000168071	-1.24211	0.000193	CCDC88B	11q13.1	protein_coding	10.293	10.1945	10.2523	10.4583	10.4863	12.3481	9.99692	9.78195	9.76288	10.1946	10.2206	10.2659	10.0496	10.1282	9.90535	10.0331	10.0809	10.0996
Down	ENSG00000130822	-1.24184	0.00257	PNCK	Xq28	protein_coding	5.63288	5.57567	6.07383	6.56289	6.4846	8.44389	6.4484	6.17954	6.11645	6.45808	6.20848	6.53939	6.72377	6.53441	6.73562	6.12378	6.01623	6.2216
Down	ENSG00000198258	-1.24055	0.000254	UBL5	19p13.2	protein_coding	11.8646	11.9969	12.354	11.5497	11.6071	13.4722	11.8905	11.9444	11.9105	11.4053	11.3243	11.3434	12.1416	12.0898	12.0721	11.2073	11.1432	11.1735
Down	ENSG00000188368	-1.23949	2.3e-05	PRR19	19q13.2	protein_coding	7.49612	7.25692	7.65822	6.89986	7.18244	8.47677	7.25553	7.19886	7.24413	6.47438	6.44196	6.62959	7.35335	7.13473	7.04939	6.62375	6.33363	6.419
Down	ENSG00000107281	-1.23905	0.000174	NPDC1	9q34.3	protein_coding	10.0979	9.87865	9.96713	10.2228	10.2848	12.1176	9.64314	9.67216	9.71437	9.98728	9.93119	9.67796	9.51535	9.65862	9.67168	10.0331	9.98501	9.93199
Down	ENSG00000077984	-1.23883	0.00222	CST7	20p11.21	protein_coding	4.38266	4.84925	4.3806	4.80112	4.85144	5.75966	4.31269	3.99184	4.07706	4.58378	4.39148	4.00018	4.4559	4.3883	4.45447	3.6964	4.45408	3.57988
Down	ENSG00000126005	-1.23664	0.00027	MMP24OS	20q11.22	protein_coding	10.2024	10.2054	10.4429	10.4552	10.3222	12.3069	10.097	9.9535	10.0779	10.0334	10.0838	9.94129	9.99006	9.84993	9.92025	10.2133	10.1659	10.1548
Down	ENSG00000138080	-1.23587	2.92e-12	EMILIN1	2p23.3	protein_coding	6.90732	7.20931	6.91672	7.38522	7.23101	7.64168	6.03354	6.27508	5.91802	5.83157	6.3028	6.24815	6.50367	6.2807	6.12356	6.22329	6.50154	6.24071
Down	ENSG00000125246	-1.2349	1.42e-07	CLYBL	13q32.3	protein_coding	8.09676	7.86656	8.27571	8.41908	8.31443	9.23874	7.17859	7.12898	7.29051	7.79951	7.42526	7.70067	7.17572	7.74333	7.01648	7.27043	7.29741	7.44376
Down	ENSG00000182165	-1.23363	2.87e-05	TP53TG1	7q21.12	lncRNA	8.23615	8.36068	8.79299	8.64743	8.56234	10.1447	7.99985	7.90219	8.05268	8.11755	8.12311	8.24816	8.11987	7.94349	8.02744	8.07106	8.01593	7.96978
Down	ENSG00000147155	-1.23225	0.000431	EBP	Xp11.23	protein_coding	11.4904	11.5144	11.7215	11.224	11.1075	13.1802	11.3749	11.5609	11.4555	10.96	10.8382	10.9361	11.485	11.4879	11.4523	11.0255	10.9279	10.9768
Down	ENSG00000149273	-1.23223	0.000311	RPS3	11q13.4	protein_coding	15.7741	15.8848	16.1241	15.8892	15.877	17.8227	15.8183	15.7744	15.8505	15.755	15.672	15.6964	16.0031	15.9609	15.9873	15.5145	15.4684	15.5364
Down	ENSG00000183255	-1.23196	1.88e-164	PTTG1IP ENSG00000183255	21q22.3	protein_coding	12.3142	12.2683	12.4178	12.8474	12.8279	12.965	11.8296	11.8389	11.8205	11.6447	11.5984	11.6029	11.7451	11.7702	11.7675	11.6631	11.6935	11.6967
Down	ENSG00000213139	-1.23143	0.0327	CRYGS	3q27.3	protein_coding	5.31119	5.54532	5.2724	5.038	4.74842	7.43966	4.84802	5.51363	5.47945	4.80614	5.20853	5.0446	5.24407	5.80275	4.74972	5.2427	5.4859	4.99333
Down	ENSG00000103942	-1.22758	0.000113	HOMER2	15q25.2	protein_coding	6.09728	5.69109	5.51033	5.99318	6.76087	5.86278	5.19915	4.69123	5.07546	4.85676	5.08655	5.0446	5.61075	5.42177	5.20404	5.60935	5.24208	4.80082
Down	ENSG00000215529	-1.22688	0.00599	EFCAB8	20q11.21	protein_coding	4.31239	4.51519	4.31035	5.5783	5.41938	5.49655	4.16094	4.31323	4.31105	5.04315	4.16912	3.90707	5.16609	4.16607	4.3874	3.99562	3.69592	5.12253
Down	ENSG00000205542	-1.22524	4.22e-08	TMSB4X	Xp22.2	protein_coding	15.5553	15.7745	16.0618	15.5045	15.4729	16.3918	15.421	15.2812	15.3633	14.8717	14.8183	14.81	15.7697	15.7166	15.7575	14.425	14.3584	14.4018
Down	ENSG00000070718	-1.22468	3.66e-15	AP3M2	8p11.21	protein_coding	7.44777	7.66954	7.7137	7.61493	7.81272	7.64891	6.25583	6.27508	6.03161	6.47438	6.47475	6.62959	6.04034	6.80257	6.35178	6.45386	6.54833	6.45216
Down	ENSG00000140264	-1.22426	0.000657	SERF2	15q15.3	protein_coding	13.1986	13.2493	13.5367	13.0473	13.0139	15.0166	13.4171	13.5116	13.4107	12.7212	12.61	12.5981	13.177	13.1543	13.1421	12.8878	12.9469	12.9723
Down	ENSG00000168477	-1.22267	8.78e-05	TNXB	6p21.32	protein_coding	5.51267	5.71855	5.23497	6.57799	6.16276	5.52827	3.99134	3.79959	4.51232	5.12803	4.906	5.32214	4.31848	4.3883	4.80215	4.99489	4.9485	4.85141
Down	ENSG00000105404	-1.22233	0.000536	RABAC1	19q13.2	protein_coding	10.7914	10.7606	11.1895	10.8225	10.7762	12.7998	10.9133	10.8771	10.8366	10.5948	10.5764	10.5169	10.9003	10.7951	10.8948	10.543	10.7008	10.5374
Down	ENSG00000221539	-1.22116	0.0425	SNORD99	1p35.3	snoRNA	5.07694	4.74626	4.8455	5.45282	4.74842	7.53643	4.69067	4.8486	5.11723	5.78005	5.61376	5.42648	5.77736	5.72334	5.38682	4.90183	4.63836	4.99333
Down	ENSG00000129158	-1.21981	2.73e-05	SERGEF	11p15.1	protein_coding	10.5253	10.555	10.8153	10.6923	10.5998	12.2702	10.3194	10.2688	10.266	10.3407	10.2048	10.1714	10.5378	10.3382	10.4348	10.135	10.1534	10.123
Down	ENSG00000122223	-1.2186	1.12e-07	CD244	1q23.3	protein_coding	7.03282	7.05626	7.09445	7.14268	6.83816	7.92988	6.89572	6.44904	6.75507	6.06476	6.10755	6.42649	7.02924	6.8407	6.87678	6.16441	6.31572	6.1221
Down	ENSG00000176383	-1.2181	0.0466	B3GNT4	12q24.31	protein_coding	2.99405	3.57821	4.2365	4.16427	4.57864	5.39698	3.99134	4.63472	3.31377	3.69946	3.58428	4.32212	3.90373	3.80381	3.58092	2.80485	4.08246	4.08164
Down	ENSG00000100271	-1.21534	4.95e-08	TTLL1	22q13.2	protein_coding	7.41461	7.26625	7.61516	7.70022	7.68604	8.66332	6.79621	7.01182	7.10572	7.00986	6.89382	7.04463	7.01819	7.00642	7.13365	7.09236	6.59364	6.73413
Down	ENSG00000188243	-1.21493	0.000431	COMMD6	13q22.2	protein_coding	10.8799	10.9506	11.3746	10.7359	10.7738	12.6932	11.1068	10.9578	11.0772	10.557	10.4409	10.4234	11.0812	10.9463	10.9939	10.5631	10.521	10.4972
Down	ENSG00000204261	-1.2146	9.61e-18	PSMB8-AS1	6p21.32	lncRNA	7.82117	7.66249	7.99136	7.72078	7.53173	7.89989	7.31066	7.15934	7.20592	6.50644	6.72693	6.82041	7.24373	7.40455	7.20355	6.38675	6.4367	6.3326
Down	ENSG00000115541	-1.214	0.00531	HSPE1	2q33.1	protein_coding	12.5702	12.6306	12.9612	11.4588	11.389	12.5057	12.6337	12.7662	12.8327	10.0979	10.0447	9.8905	11.635	11.5578	11.6242	11.1027	11.1092	11.1402
Down	ENSG00000100290	-1.2126	0.00255	BIK	22q13.2	protein_coding	7.20756	7.23806	7.27128	7.1926	7.26873	9.27892	7.07625	7.33811	6.86949	7.03205	7.32092	6.94275	6.89065	6.98388	7.04939	6.86472	6.82658	7.3676
Down	ENSG00000160226	-1.21203	0.00056	CFAP410	21q22.3	protein_coding	9.62112	9.7093	9.75871	9.75431	9.73054	11.7512	9.78616	9.72218	9.6267	9.52411	9.54587	9.60386	9.63415	9.76159	9.77203	9.55452	9.50525	9.50812
Down	ENSG00000105516	-1.21202	2.5e-06	DBP	19q13.33	protein_coding	8.98534	8.94705	9.07308	9.09869	9.07727	10.4717	8.51995	8.38585	8.66951	8.40374	8.41683	8.37528	8.39662	8.3917	8.46567	8.63807	8.62652	8.5432
Down	ENSG00000205293	-1.20908	0.00117	LINC01602	8q12.1	lncRNA	5.63288	5.6054	6.11562	5.74815	6.05895	7.12395	5.11905	4.89746	5.11723	4.64267	5.04349	5.49207	4.4559	5.20503	4.80215	5.63848	5.27953	5.54762
Down	ENSG00000253716	-1.20877	5.26e-06	MINCR	8q24.3	lncRNA	7.72976	7.82293	7.98009	8.25961	8.19218	9.49497	7.28336	7.52851	6.92934	7.77997	7.72691	7.41809	7.36212	7.35271	7.30696	7.35185	7.58605	7.62915
Down	ENSG00000164978	-1.20642	0.0011	NUDT2	9p13.3	protein_coding	9.10189	9.24496	9.40133	9.06692	9.15988	11.1769	8.98571	8.81893	8.98931	8.99012	9.13597	8.96024	8.98724	8.85927	9.04654	8.80478	8.89136	8.93495
Down	ENSG00000131143	-1.20527	0.000929	COX4I1	16q24.1	protein_coding	12.986	13.0642	13.3792	13.0292	12.8863	14.9986	12.9589	12.9536	12.9375	12.9269	12.8542	12.8743	13.1793	13.1499	13.2092	12.6571	12.6217	12.7237
Down	ENSG00000165269	-1.2039	0.049	AQP7	9p13.3	protein_coding	3.31478	3.1643	2.58015	3.80216	3.90133	4.86243	2.58112	2.31976	2.31922	3.58402	3.45878	3.32207	2.80551	2	2.99697	3.58107	3.31801	3.16569
Down	ENSG00000227533	-1.2027	6.98e-05	SLC2A1-AS1	1p34.2	lncRNA	5.2747	5.89743	6.25305	6.50084	6.01524	7.14456	4.89688	5.03483	5.38	5.64255	5.52262	5.35777	5.42235	5.35308	5.20404	5.42097	5.27953	5.72087
Down	ENSG00000205853	-1.20222	0.000604	RFPL3S	22q12.3	lncRNA	4.69035	5.23886	5.23497	5.69373	4.69402	6.1947	4.98989	4.99048	4.79569	4.24681	4.64299	4.58516	5.12546	5.04004	5.12391	4.51874	4.63836	4.85141
Down	ENSG00000104518	-1.20144	0.000152	GSDMD	8q24.3	protein_coding	10.8265	10.8377	11.0016	11.0835	11.197	12.9475	10.6096	10.5675	10.5629	10.9152	10.8839	10.8457	10.738	10.7516	10.6848	10.7331	10.7197	10.7836
Down	ENSG00000259158	-1.20079	0.00914	ADAM20P1	14q24.2	transcribed_unprocessed_pseudogene	3.57702	4.07972	3.69042	4.5789	4.16402	4.58926	3.89842	3.57771	2.80154	3.45853	3.80662	3.90707	3.31934	3.45628	3.45557	3.58107	3.31801	3.16569
Down	ENSG00000223891	-1.1998	0.00302	OSER1-DT	20q13.12	lncRNA	5.60375	4.89811	5.44626	5.038	5.08077	6.43118	5.38187	5.6624	5.15783	4.39117	4.80647	4.9071	5.48793	4.80311	5.38682	4.5801	4.57951	4.31583
Down	ENSG00000103266	-1.19911	0.000726	STUB1	16p13.3	protein_coding	11.6211	11.5781	11.8263	11.4227	11.3949	13.4336	11.2928	11.2952	11.3576	11.3284	11.3327	11.2458	11.452	11.4728	11.4626	11.128	11.1464	11.1704
Down	ENSG00000183978	-1.19901	0.000621	COA3	17q21.2	protein_coding	9.36535	9.37579	9.67033	8.95568	9.17485	11.0087	9.53733	9.40069	9.40643	8.90248	8.92082	8.96024	9.45719	9.62624	9.43898	8.72892	8.70777	8.78361
Down	ENSG00000204628	-1.19603	5.24e-06	RACK1	5q35.3	protein_coding	14.9883	15.0455	15.2085	15.1141	15.0107	16.5721	14.8631	14.8317	14.7948	14.655	14.5736	14.5535	14.9083	14.9092	14.9283	14.5493	14.5009	14.5177
Down	ENSG00000167676	-1.19391	0.0368	PLIN4	19p13.3	protein_coding	4.57502	4.89811	4.07639	3.80216	5.20268	5.04893	2.99423	2.8027	3.31377	3.90585	3.80662	3.70061	3.31934	4.24401	4.1652	3.58107	4.08246	3.99429
Down	ENSG00000235453	-1.19272	2.43e-05	SMIM27	9p21.1	protein_coding	8.3011	8.24266	8.78977	8.12726	8.15239	9.48288	7.97162	7.84728	7.86926	7.79303	7.54589	7.17016	7.83497	7.7025	7.76883	7.72219	7.5093	7.54713
Down	ENSG00000083454	-1.19136	0.000112	P2RX5	17p13.2	protein_coding	9.35227	9.20425	9.50522	9.37431	9.18722	10.9248	8.96867	9.12874	9.11577	8.85035	8.73707	8.81722	8.67169	8.82481	8.96839	8.87685	9.08627	8.82849
Down	ENSG00000114023	-1.1891	1.15e-12	FAM162A	3q21.1	protein_coding	13.0211	13.0768	13.3679	12.9984	13.007	13.8375	12.8621	12.8473	12.9036	12.2782	12.2433	12.2309	13.085	13.0188	13.0173	12.0843	12.0015	12.0316
Down	ENSG00000171611	-1.18345	0.0276	PTCRA	6p21.1	protein_coding	3.69219	4.79867	4.79494	4.90059	5.20268	7.07109	4.89688	4.5759	4.23719	5.04315	4.64299	4.70064	4.85426	4.80311	4.1652	5.12411	5.31604	4.99333
Down	ENSG00000169976	-1.18214	0.000943	SF3B5	6q24.2	protein_coding	11.5316	11.6548	11.9628	11.221	11.2409	13.2562	11.5339	11.5978	11.5652	11.1872	11.1062	11.067	11.6223	11.6639	11.712	11.029	10.9686	11.0354
Down	ENSG00000213889	-1.18192	2.51e-08	PPM1N	19q13.32	protein_coding	6.80867	6.60499	6.7674	7.32382	7.35891	8.14974	6.11839	5.69039	5.68788	6.628	6.33887	6.45966	5.97324	5.80275	6.08175	6.60911	6.31572	6.70691
Down	ENSG00000149489	-1.18124	0.00211	ROM1	11q12.3	protein_coding	4.79713	5.20042	5.76793	5.51692	5.3507	6.30868	4.31269	4.69123	4.4483	5.20819	4.69957	4.52376	5.08366	4.69624	5.16453	4.80235	4.24277	4.7484
Down	ENSG00000145020	-1.17984	0.00102	AMT	3p21.31	protein_coding	7.10735	6.74513	6.79338	7.60021	7.62192	9.42087	6.79621	6.43256	6.68735	7.5532	7.21817	7.35779	6.69629	6.9021	6.78856	7.03873	7.30651	7.4355
Down	ENSG00000013725	-1.17973	0.000633	CD6	11q12.2	protein_coding	9.73464	9.85409	9.96141	9.79366	9.77052	11.7008	9.75171	9.72388	9.46017	9.54741	9.41894	9.44525	9.47953	9.50484	9.43067	9.57539	9.68698	9.62541
Down	ENSG00000006837	-1.1796	8.96e-07	CDKL3	5q31.1	protein_coding	6.96573	6.95597	7.55567	6.95874	6.70694	7.07109	6.4484	6.09827	6.39642	5.88132	5.39138	5.83311	6.20537	5.58042	5.85233	5.99452	5.80128	5.8258
Down	ENSG00000167748	-1.17861	0.00661	KLK1	19q13.33	protein_coding	5.89575	6.16036	6.54072	6.95874	6.77404	8.9709	5.89611	5.82277	5.98724	6.58361	6.5536	6.84572	5.82888	5.80275	5.45391	7.09236	6.91254	6.6651
Down	ENSG00000140873	-1.17749	0.000172	ADAMTS18	16q23.1	protein_coding	9.94231	9.8228	9.77836	9.9571	9.7901	7.89989	8.00543	8.07143	7.99782	8.35175	8.28438	8.45145	7.92057	8.0984	8.03294	8.37793	8.18337	8.10101
Down	ENSG00000229743	-1.17587	0.0306	LINC01159	2q12.1	lncRNA	3.69219	3.89947	3.45023	4.0819	3.90133	5.04893	3.79911	2.99457	2.58044	3.32108	3.58428	3.32207	3.58209	2.99752	3.31829	3.6964	3.80269	3.57988
Down	ENSG00000188015	-1.17502	0.0299	S100A3	1q21.3	protein_coding	3.57702	4.23993	4.07639	4.16427	4.69402	6.04924	3.79911	4.45053	4.15935	4.08638	4.52271	4.52376	4.4559	4.90259	3.80302	3.99562	3.80269	4.164
Down	ENSG00000101306	-1.1747	0.000126	MYLK2	20q11.21	protein_coding	6.03319	6.07793	6.03078	6.18295	6.29657	7.34488	6.49675	6.11902	6.23503	5.97595	5.92977	5.08767	5.95016	6.4547	6.35178	5.57961	5.35165	5.48491
Down	ENSG00000186187	-1.17463	2.83e-08	ZNRF1	16q23.1	protein_coding	11.5097	11.5095	11.6203	11.5464	11.4549	12.6569	11.3711	11.1827	11.2296	10.8067	10.7277	10.7273	11.1874	11.049	11.0431	10.9679	10.8784	10.8174
Down	ENSG00000169692	-1.17446	0.000493	AGPAT2	9q34.3	protein_coding	10.1045	10.1648	10.3376	10.2642	10.123	12.1042	9.96003	9.9199	9.93335	9.89037	9.98908	9.89202	9.82701	9.8608	9.74383	10.0399	9.9963	9.96969
Down	ENSG00000185825	-1.17318	0.000172	BCAP31	Xq28	protein_coding	11.5866	11.6229	11.8482	11.364	11.368	13.1351	11.5795	11.6339	11.5793	11.1407	11.0831	11.0663	11.8119	11.7805	11.7438	10.9991	11.0054	10.9654
Down	ENSG00000167468	-1.17284	0.000904	GPX4	19p13.3	protein_coding	12.5484	12.6479	12.895	12.6291	12.5705	14.6184	12.6618	12.5799	12.5357	12.5081	12.4417	12.4699	12.7397	12.7329	12.7097	12.4293	12.3723	12.4155
Down	ENSG00000162069	-1.17188	3.12e-07	BICDL2	16p13.3	protein_coding	7.22679	7.66249	7.70688	7.80664	7.69299	8.7766	7.15869	7.13917	6.99804	6.869	7.05428	6.94275	7.17572	7.39604	7.19377	7.16425	6.97095	7.16251
Down	ENSG00000254999	-1.17063	0.000131	BRK1	3p25.3	protein_coding	12.0689	12.0687	12.3287	12.1779	12.1194	13.8986	12.1161	12.1594	12.0739	11.8616	11.743	11.8414	12.009	12.0377	12.0125	11.7784	11.7964	11.8777
Down	ENSG00000113389	-1.16931	0.0102	NPR3	5p13.3	protein_coding	5.23725	5.63453	4.94158	6.35063	5.66543	4.46365	4.31269	3.31541	4.07706	4.64267	4.75401	4.80756	3.69746	4.08367	4.24314	4.6955	4.16484	4.7484
Down	ENSG00000135119	-1.1689	0.000377	RNFT2 ENSG00000135119	12q24.22	protein_coding	8.21223	8.34754	8.16063	8.47259	8.52776	10.2279	8.12816	8.3424	8.36593	7.9816	8.05427	7.99459	8.00138	8.28051	8.07617	8.30257	8.40716	8.2068
Down	ENSG00000115756	-1.16877	2.36e-10	HPCAL1	2p25.1	protein_coding	9.28964	9.33866	9.3693	9.38937	9.69635	10.49	8.62518	8.78363	8.666	8.63159	8.86006	8.7076	8.80308	8.81526	8.79488	8.91009	8.7112	8.80623
Down	ENSG00000171992	-1.1681	0.000143	SYNPO	5q33.1	protein_coding	6.85884	6.36539	5.76793	6.45249	6.50054	6.74643	5.38187	5.77127	5.94146	4.99876	5.52262	5.88287	5.90287	5.61016	6.01667	5.08231	5.90079	5.20266
Down	ENSG00000270673	-1.16752	0.0139	YTHDF3-DT	8q12.3	lncRNA	5.23725	5.38315	6.11562	5.20297	5.51663	7.17494	4.63415	5.03483	5.34527	4.64267	5.42533	5.0446	5.16609	5.20503	4.5799	5.20424	5.20362	5.35067
Down	ENSG00000277512	-1.16698	0.031	SNORD65	17p11.2	snoRNA	3.45185	3.89947	4.68819	4.5789	4.51729	4.32605	4.38297	4.07915	4.07706	3.80634	3.16935	3.17006	3.99677	3.80381	3.45557	4.38759	3.1663	3.45458
Down	ENSG00000226321	-1.16559	3.7e-08	CROCC2	2q37.3	protein_coding	6.31059	6.18025	6.09488	6.31502	6.41903	6.85047	5.07727	5.27564	4.57363	5.49056	5.55365	5.61493	4.64024	5.04004	4.94891	5.20424	5.42033	5.41935
Down	ENSG00000267757	-1.16553	0.000132	EML2-AS1 ENSG00000267757	19q13.32	lncRNA	7.14827	7.26625	7.36956	7.55512	7.46831	8.72962	6.9546	6.3295	7.26286	7.21779	6.98769	6.79465	7.19548	6.53441	6.92486	6.63825	6.77506	6.92336
Down	ENSG00000224243	-1.1641	1.88e-05	SOX1-OT	13q34	lncRNA	8.28284	8.39938	8.14053	8.66875	8.66844	10.0563	7.79601	8.00609	7.81317	8.07007	8.37836	8.10876	7.87228	7.94349	7.7014	8.23741	7.83278	8.14223
Down	ENSG00000213741	-1.16407	0.00577	RPS29	14q21.3	protein_coding	13.9367	14.2653	14.6442	13.9607	13.9923	16.273	14.632	14.339	14.4913	14.1596	14.1076	14.1742	14.8646	14.7296	14.7772	13.9318	13.7967	13.8885
Down	ENSG00000169894	-1.1626	0.0472	MUC3A	7q22.1	protein_coding	3.31478	3.80012	3.16189	3.90156	4.51729	4.39649	2	2.58134	2.80154	3.80634	2.99948	4.00018	2.80551	2.99752	2.58294	2.99708	3.1663	3.45458
Down	ENSG00000144648	-1.16188	0.0328	ACKR2	3p22.1	protein_coding	3.99106	2.99494	3.57532	3.90156	4.69402	4.81178	2.58112	3.16389	2.80154	3.16914	3.58428	3.70061	2.58353	2.99752	3.16655	4.083	3.1663	3.9013
Down	ENSG00000198881	-1.16136	0.0471	ASB12	Xq11.2	protein_coding	4.38266	4.16205	4.89434	4.16427	4.31586	5.36221	4.16094	3.57771	4.23719	3.90585	3.32131	4.52376	3.69746	3.58166	4.08282	3.16668	4.24277	2.99619
Down	ENSG00000130584	-1.16107	2.15e-05	ZBTB46	20q13.33	protein_coding	5.66143	5.77196	5.84449	6.57799	6.18265	6.49678	4.57534	4.31323	4.15935	5.08621	5.16901	5.58518	3.99677	3.58166	4.5799	5.66704	5.6087	4.7484
Down	ENSG00000242220	-1.1608	0.00227	TCP10L	21q22.11	protein_coding	6.19817	5.71855	5.71453	4.94786	5.48494	6.32683	5.79663	5.54463	5.76874	5.20819	5.08655	4.17011	5.45551	5.66786	5.82724	4.5801	4.24277	4.38615
Down	ENSG00000204305	-1.1603	0.00236	AGER	6p21.32	protein_coding	9.5408	9.33644	9.68775	9.72747	9.54319	11.7245	9.39152	9.43005	9.45814	9.75348	9.53619	9.77008	9.61959	9.50484	9.58267	9.3714	9.32218	9.42287
Down	ENSG00000013364	-1.15956	0.000797	MVP	16p11.2	protein_coding	6.13849	5.77196	5.94064	6.2785	6.81286	7.39735	5.11905	5.31214	5.89419	5.99867	6.10755	6.08769	6.22474	6.16524	5.99431	5.28016	5.57897	5.54762
Down	ENSG00000008382	-1.15881	0.00149	MPND	19p13.3	protein_coding	10.0447	10.1075	10.2973	10.1589	10.0892	12.1872	10.0693	9.96214	10.0606	10.1058	10.0102	10.0073	9.98864	10.1775	10.1284	10.1027	9.95494	9.87046
Down	ENSG00000004779	-1.1574	5.56e-05	NDUFAB1	16p12.2	protein_coding	11.8194	11.9005	12.1931	11.2016	11.2098	12.8239	11.7429	11.7361	11.769	10.8148	10.8382	10.6946	11.7451	11.7923	11.6418	10.8271	10.7871	10.8743
Down	ENSG00000185482	-1.15663	0.00263	STAC3	12q13.3	protein_coding	7.64651	7.44131	7.74733	8.03723	8.13717	10.0563	7.55854	7.29317	7.66613	8.00983	7.90588	8.22906	7.75732	7.83433	7.94239	7.82081	7.85155	7.65786
Down	ENSG00000127922	-1.15487	0.00159	SEM1	7q21.3	protein_coding	11.5759	11.7932	12.0766	11.2034	11.2344	13.2577	11.7108	11.6379	11.7877	11.2566	11.1739	11.157	11.8471	11.757	11.7629	11.0241	10.8974	11.0099
Down	ENSG00000008018	-1.15452	0.000459	PSMB1	6q27	protein_coding	12.6997	12.7487	13.0367	12.2802	12.2856	14.153	12.6226	12.5249	12.5702	12.1559	12.0798	12.0814	12.7065	12.6909	12.6664	11.9917	11.9811	11.9632
Down	ENSG00000165752	-1.15211	1.17e-05	STK32C	10q26.3	protein_coding	8.68515	8.70077	8.74053	8.99841	8.87817	10.2998	8.12303	8.14914	7.99222	8.62431	8.58769	8.37528	8.23892	8.32153	8.21318	8.21824	8.25093	8.30988
Down	ENSG00000064547	-1.15201	0.00107	LPAR2	19p13.11	protein_coding	9.82417	10.0357	9.81688	10.4253	10.4374	12.4243	9.74839	9.73903	9.57517	10.2274	10.2169	10.2937	9.66813	9.49491	9.72867	10.2911	10.321	10.3098
Down	ENSG00000129559	-1.15144	0.000406	NEDD8	14q12	protein_coding	11.3653	11.3191	11.6149	11.0862	10.9676	12.7324	11.3455	11.4506	11.3663	10.6316	10.4757	10.5159	11.0353	10.9558	10.9225	10.7804	10.7976	10.8819
Down	ENSG00000167525	-1.15082	0.00216	PROCA1	17q11.2	protein_coding	7.80206	7.53698	7.76056	8.05353	7.89942	9.91952	7.43992	7.62596	7.19621	7.99861	7.8938	7.82041	7.68926	7.65335	7.81421	7.75582	7.56345	7.74741
Down	ENSG00000103496	-1.15037	0.000147	STX4	16p11.2	protein_coding	8.94816	8.96149	8.94273	9.02069	9.15233	10.6802	8.60695	8.51671	8.39594	8.88734	8.8938	8.73156	8.60676	8.80244	8.71508	8.4659	8.53269	8.54705
Down	ENSG00000167733	-1.15014	0.000407	HSD11B1L	19p13.3	protein_coding	5.98881	6.18025	5.9172	6.67951	6.45219	7.73977	5.94339	5.71786	5.38	6.28406	5.35662	5.72814	5.48793	5.63929	5.5794	6.10302	5.80128	6.3326
Down	ENSG00000174990	-1.1489	0.0316	CA5A	16q24.2	protein_coding	5.71689	5.51431	4.8455	4.90059	5.45253	7.21447	5.07727	4.99048	5.30968	5.24666	5.24701	5.1295	4.69679	5.58042	5.94852	5.20424	4.57951	5.38542
Down	ENSG00000103485	-1.14869	1.34e-08	QPRT	16p11.2	protein_coding	9.99794	9.94556	10.0368	10.3022	10.3555	11.4471	9.59398	9.67742	9.69553	9.57602	9.68372	9.62777	9.46535	9.52059	9.50571	9.65774	9.70602	9.7015
Down	ENSG00000180539	-1.14851	0.000232	C9orf139	9q34.3	lncRNA	6.43156	6.93271	6.71398	6.4849	6.62207	6.48066	5.44893	5.07786	4.79569	6.24659	4.85709	5.42648	5.04061	4.99566	5.54903	5.08231	5.27953	5.41935
Down	ENSG00000153048	-1.14741	2.96e-06	CARHSP1	16p13.2	protein_coding	11.4899	11.554	11.5714	11.408	11.4328	12.8281	11.2911	11.2035	11.2158	10.9894	10.8938	10.9406	11.2484	11.3158	11.3416	10.8591	10.8792	10.8811
Down	ENSG00000204314	-1.14683	0.000159	PRRT1	6p21.32	protein_coding	6.64675	6.54489	6.67257	6.88779	6.65092	7.99943	5.94339	6.46534	5.68788	6.35621	6.32095	6.10875	6.50367	6.51882	6.33408	6.20393	6.08131	6.1221
Down	ENSG00000197756	-1.14513	0.00105	RPL37A	2q35	protein_coding	15.0732	15.2346	15.5566	15.23	15.1054	17.1302	15.3214	15.2701	15.1985	15.1351	15.0313	15.0187	15.3952	15.4179	15.3383	14.9753	14.8623	14.9523
Down	ENSG00000276476	-1.14388	0.00238	LINC00540	13q12.11	lncRNA	5.89575	5.84855	5.51033	5.45282	6.01524	5.67718	5.34713	4.63472	4.4483	4.99876	4.52271	4.00018	5.20561	4.08367	4.80215	5.12411	4.9485	4.38615
Down	ENSG00000213398	-1.1428	0.000741	LCAT ENSG00000213398	16q22.1	protein_coding	7.35468	7.07763	6.98596	7.33276	7.20207	8.92993	6.77022	6.78392	6.86949	6.92937	7.08646	6.90712	6.99582	6.96098	7.22291	6.86472	6.65193	7.12188
Down	ENSG00000074800	-1.14108	5.03e-12	ENO1 ENSG00000074800	1p36.23	protein_coding	18.4464	18.4922	18.5917	18.4433	18.4192	19.3697	18.2752	18.2769	18.2986	17.7534	17.6948	17.7136	18.3908	18.3591	18.403	17.6094	17.6298	17.6425
Down	ENSG00000182459	-1.13959	4.23e-09	TEX19	17q25.3	protein_coding	7.70254	7.79095	8.20002	8.02626	7.99253	8.3888	7.28336	7.02287	6.98681	7.46622	6.91787	7.11917	7.36212	7.28979	6.85212	6.97162	6.73517	6.863
Down	ENSG00000174939	-1.13891	0.00104	ASPHD1 ENSG00000174939	16p11.2	protein_coding	9.51169	9.47374	9.60397	9.1476	9.19947	11.1176	8.87424	8.97219	9.04718	9.10712	8.92082	8.92208	9.08318	8.92582	9.08408	8.96862	8.99914	9.09309
Down	ENSG00000100360	-1.1389	0.000808	IFT27	22q12.3	protein_coding	7.94246	7.80383	7.92238	7.67937	7.7068	9.44392	7.53559	7.09796	7.36175	7.49846	7.43362	7.40963	7.54268	7.71623	7.66647	7.29809	7.39449	7.42718
Down	ENSG00000126709	-1.13803	6.53e-07	IFI6	1p35.3	protein_coding	9.83047	9.8998	10.0941	10.1589	10.2592	11.4768	9.62513	9.70169	9.66769	9.58355	9.63197	9.62229	9.48757	9.55157	9.62877	9.65774	9.6606	9.62541
Down	ENSG00000173530	-1.13724	0.0253	TNFRSF10D	8p21.3	protein_coding	3.31478	4.38412	4.2365	3.99455	4.57864	4.00387	3.99134	4.16147	4.07706	3.80634	3.16935	3.80753	4.24452	3.58166	4.08282	3.31843	2.99673	3.16569
Down	ENSG00000137133	-1.13671	0.00135	HINT2	9p13.3	protein_coding	10.4547	10.4977	10.8326	10.5124	10.6062	12.5537	10.3002	10.2359	10.1651	10.5407	10.3805	10.4338	10.3762	10.2618	10.2793	10.4319	10.3879	10.3455
Down	ENSG00000182712	-1.13523	0.000511	CMC4	Xq28	protein_coding	9.05155	9.0316	9.40344	8.81616	8.98399	10.6041	8.71987	8.67222	8.94939	8.47433	8.33883	8.51199	8.57693	8.5108	8.54858	8.65243	8.71804	8.76063
Down	ENSG00000115266	-1.1351	0.00745	APC2	19p13.3	protein_coding	5.89575	5.38315	5.65907	4.63775	6.16276	5.25254	5.07727	4.63472	5.07546	3.90585	4.69957	4.45963	5.28153	5.63929	5.08211	4.94911	4.57951	4.164
Down	ENSG00000240204	-1.13399	0.00719	SMKR1	7q32.1	protein_coding	4.23851	4.79867	5.15705	5.16346	5.08077	5.81214	3.89842	4.31323	4.15935	4.69924	4.906	3.80753	4.31848	4.99566	4.6953	4.16538	4.45408	4.164
Down	ENSG00000233276	-1.13281	0.000542	GPX1	3p21.31	protein_coding	11.8198	11.9506	12.1601	11.8157	11.7444	13.6153	11.8022	11.7428	11.8248	11.632	11.6518	11.5819	11.9477	11.9409	12.0325	11.4356	11.438	11.4887
Down	ENSG00000021355	-1.13247	1.15e-12	SERPINB1	6p25.2	protein_coding	9.65168	9.699	9.80255	10.2607	10.0477	10.8616	8.7028	8.63668	8.95228	9.37146	9.05967	9.33116	8.75062	8.48695	8.59762	9.33404	9.31543	9.3933
Down	ENSG00000075624	-1.13191	5.04e-20	ACTB	7p22.1	protein_coding	16.4475	16.511	16.5731	16.1039	16.1079	16.74	16.3216	16.2807	16.2759	15.1597	15.1561	15.0994	16.1244	16.1407	16.1353	15.3184	15.2773	15.282
Down	ENSG00000177106	-1.13149	7.23e-05	EPS8L2	11p15.5	protein_coding	10.4279	10.5291	10.7371	10.7138	10.8356	12.3665	10.2293	10.2501	10.2567	10.4122	10.4828	10.4648	10.3367	10.4234	10.3809	10.3002	10.3378	10.3143
Down	ENSG00000205629	-1.12836	0.000585	LCMT1 ENSG00000205629	16p12.1	protein_coding	9.55988	9.74647	9.91334	9.49858	9.54127	11.3422	9.62694	9.57225	9.55061	9.30466	9.39344	9.23864	9.75393	9.60055	9.73374	9.2796	9.14325	9.3121
Down	ENSG00000172757	-1.1283	5.57e-07	CFL1	11q13.1	protein_coding	14.5457	14.6302	14.8096	14.3533	14.261	15.5933	14.562	14.5286	14.4418	13.8137	13.741	13.7227	14.5246	14.5248	14.5192	13.7349	13.698	13.7549
Down	ENSG00000275994	-1.12775	0.0146	SNORA24	4q26	snoRNA	4.8477	5.16092	5.03167	5.63717	4.16402	6.00483	4.31269	4.94472	4.68893	4.08638	4.08667	5.00021	4.85426	4.08367	4.5799	4.24332	4.51816	4.69399
Down	ENSG00000106367	-1.12711	8.41e-06	AP1S1 ENSG00000106367	7q22.1	protein_coding	11.2566	11.3441	11.5052	11.046	11.0666	12.4771	11.2257	11.1752	11.1879	10.6352	10.6687	10.5691	11.351	11.3282	11.2578	10.5497	10.4763	10.5238
Down	ENSG00000114268	-1.12668	5.61e-20	PFKFB4	3p21.31	protein_coding	13.3911	13.3474	13.3335	13.6225	13.6688	14.3378	13.0714	13.0704	13.0432	12.8106	12.8013	12.8453	13.138	13.1673	13.1502	12.7136	12.7738	12.785
Down	ENSG00000175279	-1.12637	0.0287	CENPS ENSG00000175279	1p36.22	protein_coding	7.10735	7.28474	7.76713	7.45232	6.86303	8.6881	7.30162	7.21822	7.36175	6.12795	6.22784	6.10875	6.14568	6.06143	6.22307	7.34303	7.16357	7.11154
Down	ENSG00000147912	-1.12542	2.05e-12	FBXO10	9p13.2	protein_coding	8.3236	8.14988	7.91056	8.08559	8.03144	7.7055	7.64688	7.37308	7.51024	6.78	7.21817	6.67266	7.31772	7.46276	7.35163	6.62375	6.72163	7.00384
Down	ENSG00000109390	-1.12473	1.88e-08	NDUFC1	4q31.1	protein_coding	10.1429	10.3801	10.6375	9.80494	9.81899	10.8109	9.94414	9.69653	9.75794	9.03477	9.05426	9.05552	9.87682	9.65862	9.78675	9.26098	9.09942	9.12686
Down	ENSG00000179284	-1.12286	0.0304	DAND5	19p13.13	protein_coding	4.07835	4.23993	4.5116	4.24219	5.12256	6.39723	3.69245	3.99184	4.31105	4.85676	4.75401	4.32212	3.16753	3.90326	4.08282	4.38759	4.51816	4.31583
Down	ENSG00000087086	-1.12153	1.3e-05	FTL	19q13.33	protein_coding	15.5502	15.7715	15.9523	15.5307	15.4901	16.9274	15.5077	15.3612	15.4714	15.1594	15.0851	15.0696	15.6106	15.547	15.6045	14.9312	14.9276	14.9772
Down	ENSG00000254911	-1.12132	0.0219	SCARNA9	11q21	lncRNA	4.63384	4.99114	4.44758	4.94786	5.7209	5.75966	4.63415	4.38351	4.63243	3.90585	4.39148	3.70061	4.16657	4.08367	4.80215	4.94911	3.9951	5.4525
Down	ENSG00000054148	-1.12088	0.000183	PHPT1 ENSG00000054148	9q34.3	protein_coding	11.8722	12.0326	12.1006	12.0375	11.9836	13.6989	11.817	11.7734	11.7152	11.8136	11.7089	11.7243	11.9748	11.9072	11.9536	11.5635	11.6561	11.6648
Down	ENSG00000136490	-1.11991	0.000107	LIMD2	17q23.3	protein_coding	7.55056	7.67656	7.57827	7.80021	7.72047	9.21701	7.25553	7.41563	7.23467	7.3995	7.40838	7.45967	7.57321	7.34389	7.57148	7.06042	7.25102	7.3145
Down	ENSG00000198113	-1.1185	2.11e-07	TOR4A	9q34.3	protein_coding	6.6324	6.6907	6.94017	7.01532	6.85065	7.5749	6.43192	6.05586	6.39642	5.99867	5.90593	6.19005	5.66845	6.22412	6.35178	6.20393	6.24173	6.08029
Down	ENSG00000036530	-1.1163	0.0172	CYP46A1	14q32.2	protein_coding	4.16065	4.45114	4.79494	5.41967	5.27859	6.2337	4.84802	4.38351	3.89692	3.90585	4.906	4.52376	2.99785	4.16607	4.08282	5.08231	4.85234	4.7484
Down	ENSG00000149591	-1.11604	0.00492	TAGLN	11q23.3	protein_coding	7.05451	6.90906	6.60081	7.04823	6.46848	8.56352	6.77022	6.74441	6.85722	6.75352	6.50681	6.98892	6.95002	7.03959	7.19377	6.56426	6.12312	6.24071
Down	ENSG00000140691	-1.1157	2.71e-05	ARMC5	16p11.2	protein_coding	10.0202	10.06	10.1058	9.58148	9.75897	11.1421	9.69067	9.66865	9.61763	9.23221	9.20599	9.08505	9.8412	9.56112	9.70132	9.24686	9.28352	9.3211
Down	ENSG00000147003	-1.11499	0.0228	CLTRN ENSG00000147003	Xp22.2	protein_coding	3.89815	3.80012	3.16189	4.99364	5.20268	5.13385	3.89842	3.99184	3.89692	4.16882	2.80691	4.39251	3.16753	3.31895	2.99697	4.51874	4.24277	4.38615
Down	ENSG00000121577	-1.1146	0.0398	POPDC2	3q13.33	protein_coding	4.57502	4.07972	3.16189	5.31538	4.16402	5.55931	3.69245	2.99457	4.4483	4.52239	4.16912	4.17011	3.31934	3.80381	3.69624	4.083	3.9021	4.24191
Down	ENSG00000141753	-1.11427	8.58e-06	IGFBP4	17q21.2	protein_coding	11.1661	11.2461	11.3709	11.4941	11.438	12.8836	10.9997	11.0226	10.9406	11.0579	10.951	10.8951	10.9499	10.853	10.9503	11.0351	11.0026	11.0057
Down	ENSG00000101076	-1.11411	0.000152	HNF4A	20q13.12	protein_coding	6.75669	6.73171	6.42912	7.00418	6.63657	7.73298	6.31095	5.23819	5.94146	5.97595	6.28442	5.95442	5.97324	5.48734	5.38682	6.27986	6.10236	6.14255
Down	ENSG00000164040	-1.11361	1.13e-07	PGRMC2	4q28.2	protein_coding	10.8776	10.833	10.9266	10.6819	10.6181	11.2749	10.3989	10.4608	10.5265	9.68509	9.5028	9.51199	9.83648	9.95361	9.8674	9.92344	10.0338	9.93052
Down	ENSG00000152475	-1.11328	1.44e-07	ZNF837	19q13.43	protein_coding	8.06506	8.02894	8.06787	8.11695	8.18234	9.14467	7.0973	7.16933	7.10572	7.27475	7.49884	7.43486	6.91469	7.19485	6.74904	7.50999	7.45304	7.60724
Down	ENSG00000104904	-1.11319	7.17e-06	OAZ1	19p13.3	protein_coding	14.8525	14.9253	15.1967	14.7578	14.7552	16.1365	14.7293	14.6929	14.7277	14.3559	14.298	14.3007	14.8847	14.8538	14.8727	14.2035	14.1985	14.2013
Down	ENSG00000173272	-1.11312	0.00143	MZT2A	2q21.1	protein_coding	11.7788	11.814	12.076	11.7447	11.8446	13.7343	11.8351	11.7606	11.7632	11.7547	11.7856	11.7136	12.038	11.983	12.0236	11.5464	11.4878	11.5407
Down	ENSG00000140365	-1.11292	0.00223	COMMD4	15q24.2	protein_coding	10.5156	10.5493	10.7921	10.131	10.1548	12.1603	10.682	10.6765	10.5256	10.171	10.0678	10.1614	10.838	10.9478	10.8308	9.95418	9.97363	9.9187
Down	ENSG00000167286	-1.11182	2.53e-09	CD3D	11q23.3	protein_coding	12.4107	12.4261	12.53	12.6191	12.4747	13.6117	12.0444	12.015	11.9719	11.9404	11.9111	11.8687	12.0212	12.0927	11.9911	11.878	11.8311	11.8758
Down	ENSG00000172803	-1.11179	1.56e-05	SNX32	11q13.1	protein_coding	6.21752	6.09898	5.81942	6.16306	6.33263	6.87534	5.31153	4.79803	4.94235	5.52227	5.58402	5.32214	5.31805	5.04004	4.24314	5.45412	5.4859	5.31507
Down	ENSG00000010671	-1.11167	0.00455	BTK	Xq22.1	protein_coding	4.07835	4.51519	4.44758	6.03756	5.38545	5.7052	4.23881	4.16147	2.99321	4.64267	4.5841	5.20967	3.45669	3.58166	4.31707	4.38759	4.3167	5.08074
Down	ENSG00000111669	-1.11154	0.000112	TPI1	12p13.31	protein_coding	15.3103	15.3801	15.5788	15.2326	15.2049	16.6608	15.1835	15.1929	15.186	14.995	14.8885	14.9486	15.5901	15.5559	15.6084	14.5205	14.5355	14.5898
Down	ENSG00000102230	-1.11117	9.25e-41	PCYT1B	Xp22.11	protein_coding	8.63924	8.80694	8.65453	9.0068	8.81902	8.8969	8.20292	8.13393	8.26269	7.88125	7.83188	7.87675	8.23415	8.12954	8.30689	7.86462	7.70094	7.70677
Down	ENSG00000144741	-1.11059	0.000838	SLC25A26	3p14.1	protein_coding	9.15807	9.21875	9.50915	9.1677	9.00649	10.8824	8.87424	9.02262	9.03906	8.96438	8.85696	8.94275	9.28343	8.97522	8.96839	8.84283	8.79118	8.68942
Down	ENSG00000223478	-1.10979	6.37e-05		9q34.11	lncRNA	8.26899	8.35193	8.61136	8.16775	8.06398	9.57878	8.40221	8.26538	8.26269	7.78651	7.54589	7.79465	8.28115	8.22393	8.27013	7.71537	7.66601	7.59245
Down	ENSG00000104783	-1.10955	0.000221	KCNN4	19q13.31	protein_coding	8.74973	8.70077	8.7768	9.07493	8.87817	10.5957	8.21742	8.3291	8.21057	8.7865	8.58769	8.68323	8.52712	8.48294	8.47781	8.63446	8.57473	8.51994
Down	ENSG00000184371	-1.10853	3.5e-30	CSF1	1p13.3	protein_coding	9.96396	9.79565	9.78485	9.87845	9.84731	10.2578	8.98006	9.04448	8.83199	8.9557	8.91784	8.95443	9.02914	9.07723	8.99679	8.83656	8.80087	8.95533
Down	ENSG00000130707	-1.10828	6.86e-13	ASS1	9q34.11	protein_coding	13.0129	13.0623	13.167	13.2931	13.2152	14.0769	12.2957	12.2975	12.3123	12.5915	12.5063	12.5433	12.486	12.4657	12.4643	12.3942	12.4184	12.3885
Down	ENSG00000102886	-1.10592	0.000353	GDPD3	16p11.2	protein_coding	7.38923	7.41637	7.42878	7.36794	7.41885	8.94469	7.00003	7.23733	7.20592	6.96441	7.08646	7.23864	7.19548	7.37886	7.4287	6.83985	6.87633	7.12188
Down	ENSG00000178773	-1.10539	5.12e-05	CPNE7	16q24.3	protein_coding	10.5146	10.5786	10.5601	10.7684	10.834	12.2885	9.78616	10.0101	9.72285	10.577	10.4284	10.3323	10.0591	9.91987	10.0205	10.2888	10.3997	10.2104
Down	ENSG00000160284	-1.10484	0.00544	SPATC1L	21q22.3	protein_coding	7.81483	7.8604	7.95728	7.87549	7.62919	9.80765	7.63253	7.53624	7.4543	7.67809	7.55358	7.4265	7.84125	7.50294	7.16402	7.86462	7.86394	7.7673
Down	ENSG00000154589	-1.10261	0.0102	LY96	8q21.11	protein_coding	5.66143	5.51431	6.30816	6.29688	6.05895	7.84427	6.07659	5.48194	5.82023	5.80604	6.06512	5.80758	6.04034	4.90259	5.72231	5.63848	6.12312	5.99285
Down	ENSG00000160973	-1.10253	0.00288	FOXH1	8q24.3	protein_coding	6.89536	7.22854	7.28966	7.28753	7.50827	9.11886	6.77022	7.05553	6.76824	6.98731	6.91787	6.94275	6.33575	6.50305	6.50199	7.07115	7.38593	7.4355
Down	ENSG00000158639	-1.10247	0.00833	PAGE5	Xp11.21	protein_coding	6.68897	6.86058	7.2243	6.56289	6.46848	8.1292	7.01117	7.25619	7.23467	6.4905	6.47475	6.49208	7.81594	8.01749	7.93654	6.03891	5.74883	5.80028
Down	ENSG00000100911	-1.10211	0.00189	PSME2	14q12	protein_coding	12.1571	12.2747	12.5738	12.1329	12.0169	14.0125	12.1041	12.0719	12.1654	12.1133	12.0874	12.0288	12.3444	12.3184	12.3553	11.7739	11.7952	11.7477
Down	ENSG00000114626	-1.10151	7.16e-05	ABTB1	3q21.3	protein_coding	8.81472	8.87259	8.93399	9.25722	9.09837	10.5404	8.46431	8.33355	8.70419	8.65324	8.85696	8.91013	8.88751	8.5108	8.61238	8.38225	8.49736	8.78035
Down	ENSG00000186480	-1.10146	3.59e-10	INSIG1	7q36.3	protein_coding	15.1396	15.1171	15.2488	14.4672	14.4425	13.5856	14.4711	14.5048	14.577	12.9703	12.993	12.9764	14.201	14.2224	14.1629	13.2668	13.2175	13.2465
Down	ENSG00000241468	-1.09954	0.0013	ATP5MF	7q22.1	protein_coding	11.3027	11.266	11.5933	11.0954	10.9868	12.4796	11.4576	11.4439	11.4737	10.3898	10.1974	10.2659	10.6935	10.8016	10.7621	10.8136	10.8272	10.9038
Down	ENSG00000106804	-1.09949	0.00505	C5	9q33.2	protein_coding	5.68943	5.54532	6.42912	5.69373	6.20227	5.13385	4.23881	4.74562	4.51232	4.75368	4.5841	4.85819	4.4559	4.08367	4.63876	4.80235	3.9951	5.27856
Down	ENSG00000261840	-1.09812	0.00581		16p11.2	lncRNA	5.11872	5.96779	5.54133	5.51692	5.41938	6.55953	4.51402	4.8486	5.15783	5.52227	5.04349	4.70064	4.4559	4.58083	4.94891	4.94911	4.74932	4.38615
Down	ENSG00000165502	-1.09749	0.00159	RPL36AL ENSG00000165502	14q21.3	protein_coding	11.9664	12.1204	12.4457	11.6523	11.7097	13.577	12.0957	12.0579	12.1044	11.7388	11.5712	11.5941	12.3171	12.2459	12.2788	11.3127	11.3538	11.4822
Down	ENSG00000110719	-1.09741	1.3e-06	TCIRG1 ENSG00000110719	11q13.2	protein_coding	11.4628	11.4406	11.3976	11.7867	11.807	13.0841	11.0552	10.9714	11.0129	11.2501	11.3079	11.2746	11.2124	11.1192	11.0714	11.2115	11.2875	11.2656
Down	ENSG00000164713	-1.09721	0.00339	BRI3	7q21.3	protein_coding	9.16806	9.27302	9.64021	9.28279	9.24985	11.2447	9.51989	9.3815	9.44589	9.14325	8.95317	8.9689	9.12758	9.22149	9.07612	9.42046	9.21751	9.20432
Down	ENSG00000215912	-1.09683	0.0133	TTC34 ENSG00000215912	1p36.32	protein_coding	4.07835	4.07972	3.79702	5.16346	4.08166	5.21405	3.31501	3.31541	3.9898	4.39117	3.90613	3.80753	4.24452	4.08367	3.69624	4.083	3.80269	3.99429
Down	ENSG00000186204	-1.09456	9.4e-05	CYP4F12	19p13.12	protein_coding	6.87111	6.43328	6.88081	7.53204	7.37629	8.60873	5.96646	6.11902	6.17696	6.84412	6.89382	6.89505	6.22474	6.2807	6.81432	6.91321	6.77506	6.9584
Down	ENSG00000168476	-1.09427	3.91e-08	REEP4 ENSG00000168476	8p21.3	protein_coding	10.9888	10.9885	11.127	11.3699	11.4265	12.5189	10.8673	10.8013	10.8529	10.7137	10.7572	10.6885	10.7572	10.8335	10.7997	10.8128	10.853	10.8604
Down	ENSG00000272259	-1.09352	0.000174	LINC01749	20q13.33	lncRNA	7.70254	7.42473	7.37817	8.84141	8.68597	7.53643	6.03354	6.49739	6.0957	7.60594	7.52255	7.51593	6.98451	6.29907	6.29802	7.30719	7.22245	7.05869
Down	ENSG00000277791	-1.09247	0.00209	PSMB3	17q12	protein_coding	12.5006	12.5642	12.8501	12.1371	12.2095	14.1543	12.5661	12.6613	12.6167	12.2265	12.1585	12.1159	12.8286	12.7921	12.8055	11.952	11.9603	11.9772
Down	ENSG00000104332	-1.09222	0.00413	SFRP1	8p11.21	protein_coding	4.16065	4.99114	4.8455	5.8006	5.77432	4.86243	4.23881	3.79959	3.5759	4.16882	4.906	4.64406	3.99677	4.45538	4.51855	4.63895	4.45408	4.57861
Down	ENSG00000125743	-1.09184	0.00118	SNRPD2	19q13.32	protein_coding	13.3683	13.4636	13.7295	12.9123	12.9479	14.7571	13.4508	13.4462	13.4327	12.9394	12.8065	12.8656	13.7265	13.6547	13.7298	12.5451	12.5789	12.5663
Down	ENSG00000011600	-1.09135	0.0402	TYROBP ENSG00000011600	19q13.12	protein_coding	4.63384	4.38412	5.34448	4.80112	4.69402	6.25281	3.89842	3.57771	3.79764	4.90566	4.5841	4.52376	4.64024	4.16607	4.85275	4.38759	4.24277	4.164
Down	ENSG00000114391	-1.09133	0.00372	RPL24	3q12.3	protein_coding	14.4049	14.6578	14.9939	14.4193	14.4052	16.3446	14.6406	14.476	14.6471	14.521	14.4351	14.4844	15.0155	14.9543	14.9935	14.0265	14.0234	14.0645
Down	ENSG00000115268	-1.09133	0.0299	RPS15 ENSG00000115268	19p13.3	protein_coding	13.5235	13.6055	13.9104	13.4516	13.4175	15.6912	13.6461	13.6153	13.4937	13.9384	13.8946	13.8771	14.4799	14.4743	14.4466	13.0915	12.929	12.9585
Down	ENSG00000206503	-1.09041	5.11e-06	HLA-A	6p22.1	protein_coding	13.6024	13.7006	13.8046	14.0051	13.9595	15.2084	13.4268	13.3624	13.3557	13.5682	13.5657	13.5506	13.7136	13.6682	13.7297	13.2452	13.2718	13.3033
Down	ENSG00000197568	-1.08838	0.000269	HHLA3	1p31.1	lncRNA	6.3462	6.33022	6.49394	7.1528	7.02606	8.44804	5.48133	6.03417	5.51114	6.76682	6.53817	6.64409	5.61075	5.55005	5.66683	6.60911	6.76188	6.48457
Down	ENSG00000233927	-1.08665	0.0336	RPS28	19p13.2	protein_coding	13.0461	13.2656	13.6161	13.1681	13.0676	15.6499	13.6148	13.405	13.2839	13.7671	13.6729	13.7149	14.2206	14.1503	14.0937	13.111	12.9297	12.9807
Down	ENSG00000161981	-1.08582	0.00252	SNRNP25	16p13.3	protein_coding	10.776	10.7067	11.0093	10.0453	10.0259	12.0327	10.841	10.8953	10.7194	10.142	9.96331	10.0059	11.0517	10.9427	10.8789	9.86146	9.89887	9.80939
Down	ENSG00000184470	-1.08491	0.000522	TXNRD2	22q11.21	protein_coding	8.16316	8.17488	8.14558	8.32373	8.29171	9.91503	7.85901	7.52073	7.47854	8.11755	8.2133	7.94275	7.73724	7.75002	7.57148	7.89512	7.99356	7.69296
Down	ENSG00000151917	-1.08468	0.000115	BEND6	6p12.1	protein_coding	6.80867	6.73171	6.88081	7.22174	7.47639	6.69146	6.11839	5.92057	5.84531	5.58367	5.72697	6.14997	5.35366	6.01771	5.20404	6.24239	6.4856	6.3503
Down	ENSG00000227507	-1.08434	0.0157	LTB	6p21.33	protein_coding	6.11803	5.94472	6.11562	6.05925	5.63687	7.96507	6.21788	6.07722	6.19658	5.92942	6.26581	5.49207	6.28131	6.4547	6.48605	5.74948	5.74883	6.08029
Down	ENSG00000136819	-1.08426	4.27e-07	C9orf78	9q34.11	protein_coding	12.153	12.2692	12.3167	11.5612	11.5905	12.7869	12.0349	12.0167	12.1516	11.0774	11.0248	11.0917	12.154	12.1625	12.0995	10.9476	10.9448	11.012
Down	ENSG00000196950	-1.08412	0.00153	SLC39A10	2q32.3	protein_coding	11.3456	11.2431	11.1429	11.0875	10.9697	8.918	10.6837	10.6112	10.6303	9.31827	9.43152	9.29715	10.2811	10.3045	10.3394	9.67014	9.65883	9.7015
Down	ENSG00000105519	-1.0839	0.00649	CAPS	19p13.3	protein_coding	7.61036	7.60478	7.65113	7.8194	7.68604	9.85688	7.36376	7.15934	7.68014	7.7734	7.89985	7.86442	7.56563	7.64619	7.48592	7.72898	7.65893	7.56996
Down	ENSG00000204922	-1.08383	0.0111	UQCC3	11q12.3	protein_coding	8.72964	8.99276	9.06776	8.46041	8.85356	10.9931	9.03838	9.18148	9.10283	9.0265	8.87242	8.90412	9.2788	9.165	9.20586	8.81439	8.73835	8.48431
Down	ENSG00000185664	-1.08357	7.51e-05	PMEL	12q13.2	protein_coding	6.23662	6.09898	6.03078	6.86334	6.4846	7.20469	5.44893	5.79725	5.79472	5.99867	5.99903	6.08769	4.80366	5.99535	5.38682	5.35228	5.74883	5.80028
Down	ENSG00000230148	-1.08315	0.0248	HOXB-AS1	17q21.32	lncRNA	4.57502	3.99241	4.68819	5.35099	4.51729	6.60486	3.89842	3.57771	4.15935	5.08621	4.906	4.58516	3.99677	3.69701	4.31707	4.80235	4.57951	4.63745
Down	ENSG00000131037	-1.08278	0.00047	EPS8L1	19q13.42	protein_coding	8.3976	8.61568	8.72035	8.09086	8.2546	9.74153	7.84662	8.10301	8.20089	8.07007	7.86935	7.79465	8.42619	8.23828	8.24194	7.78868	7.76837	7.66495
Down	ENSG00000123358	-1.08247	7.64e-06	NR4A1	12q13.13	protein_coding	7.4062	7.31205	7.67927	7.69331	7.88128	8.57496	7.00003	7.26552	6.47885	6.869	6.8319	7.05551	6.61057	6.56511	6.95991	6.90124	7.18346	7.34129
Down	ENSG00000126246	-1.08145	0.000554	IGFLR1	19q13.12	protein_coding	8.51567	8.53687	8.41194	8.43575	8.30539	10.0413	8.227	8.39863	8.17145	8.24178	7.95899	7.88288	8.10949	8.2572	8.35595	8.14906	8.15342	8.12177
Down	ENSG00000185267	-1.08104	0.0209	CDNF	10p13	protein_coding	4.44967	4.74626	3.57532	5.12284	4.31586	4.95869	3.45209	4.16147	4.31105	3.32108	4.3211	3.90707	3.69746	4.16607	4.3874	3.99562	3.80269	4.24191
Down	ENSG00000104960	-1.0807	0.00208	PTOV1	19q13.33	protein_coding	11.815	11.7936	11.917	11.7948	11.756	13.7646	11.778	11.8081	11.7274	11.8132	11.7609	11.7149	11.892	11.9165	11.8872	11.6968	11.6169	11.5081
Down	ENSG00000161956	-1.07961	0.0178	SENP3	17p13.1	protein_coding	9.16557	9.10888	9.18036	8.85388	9.09575	10.8341	9.52378	9.46693	9.55631	8.3429	8.42943	8.33563	8.61412	8.48695	8.50969	9.18895	9.12021	9.13709
Down	ENSG00000185885	-1.07934	7.92e-08	IFITM1	11p15.5	protein_coding	13.0242	13.0849	13.2464	12.8581	12.6673	13.7713	12.7362	12.7581	12.6192	12.2583	12.2124	12.223	12.9218	12.9601	12.9682	11.9966	11.9187	11.9825
Down	ENSG00000130724	-1.07863	0.0041	CHMP2A	19q13.43	protein_coding	10.3078	10.3918	10.6473	10.2454	10.2188	12.2789	10.2842	10.3099	10.2212	10.3583	10.3554	10.3086	10.5329	10.4076	10.5505	10.0576	9.95927	10.0286
Down	ENSG00000178201	-1.07705	0.0193	VN1R1	19q13.43	protein_coding	4.94381	5.20042	4.63169	5.69373	5.74786	4.32605	3.89842	4.23934	4.38131	3.90585	4.5841	3.70061	4.64024	4.58083	4.08282	4.51874	4.9485	4.69399
Down	ENSG00000142676	-1.0764	0.00253	RPL11	1p36.11	protein_coding	15.8638	15.9931	16.2475	15.8795	15.863	17.8297	15.9854	15.9525	16.0218	15.9711	15.8711	15.8837	16.2426	16.1919	16.184	15.6107	15.5949	15.6236
Down	ENSG00000137225	-1.0762	7.21e-05	CAPN11	6p21.1	protein_coding	6.58847	6.36539	6.30816	7.41075	7.24999	8.25775	5.51301	5.44954	5.41392	6.90552	7.02137	6.76842	5.87862	5.80275	5.54903	6.45386	6.12312	6.53186
Down	ENSG00000172543	-1.07489	0.000103	CTSW	11q13.1	protein_coding	8.89806	8.8634	8.9252	8.82568	8.85356	10.2291	7.96591	7.98929	7.92325	8.54935	8.50281	8.37528	8.37512	8.2572	8.29779	8.10277	8.32446	8.4803
Down	ENSG00000197603	-1.07426	6.26e-05	CPLANE1	5p13.2	protein_coding	7.99388	7.96731	7.55567	8.16775	8.43958	7.12395	6.38131	6.60427	5.94146	7.05391	6.90589	6.68673	6.16585	6.12461	6.46993	7.21348	6.85167	7.00384
Down	ENSG00000110446	-1.07247	0.00102	SLC15A3	11q12.2	protein_coding	6.25547	6.11973	6.03078	6.80034	6.89955	8.29971	4.57534	5.07786	4.94235	6.55323	6.40841	6.50802	4.90315	5.28095	5.03906	6.549	6.5329	6.24071
Down	ENSG00000187840	-1.07205	0.00283	EIF4EBP1	8p11.23	protein_coding	11.7367	11.7539	11.9423	11.501	11.4328	13.5077	11.7108	11.6878	11.6221	11.5148	11.4553	11.4197	11.7401	11.7785	11.857	11.3768	11.3691	11.3997
Down	ENSG00000135778	-1.07172	2.88e-06	NTPCR	1q42.2	protein_coding	8.43529	8.54456	8.72374	8.71389	8.68248	9.90751	8.3809	8.44457	8.41281	8.22261	8.27511	8.13466	8.51144	8.49494	8.32939	8.09228	8.1331	8.09577
Down	ENSG00000167107	-1.07025	0.000104	ACSF2	17q21.33	protein_coding	10.0769	10.1218	10.2168	10.4242	10.4863	11.9839	9.79424	9.65805	9.68689	10.3126	10.0718	9.99601	9.70134	9.70415	9.78349	9.97717	10.0392	10.1243
Down	ENSG00000105675	-1.06895	0.000112	ATP4A	19q13.12	protein_coding	5.44859	5.38315	5.19653	6.62238	6.80003	7.44798	5.15966	4.38351	5.11723	5.75358	6.10755	6.24815	5.66845	4.80311	5.16453	5.8772	5.90079	5.94707
Down	ENSG00000107902	-1.06704	6.52e-07	LHPP	10q26.13	protein_coding	8.18299	8.214	8.52869	8.96145	9.01206	10.0386	7.85283	7.85967	8.1107	8.49045	8.51073	8.32667	7.9673	8.06658	7.81421	8.27964	8.29732	8.29625
Down	ENSG00000099875	-1.06627	5.61e-205	MKNK2	19p13.3	protein_coding	14.7019	14.6796	14.5674	14.5885	14.5808	14.6568	14.5233	14.4683	14.435	13.5105	13.5413	13.5054	14.4501	14.4552	14.4466	13.5724	13.5513	13.5762
Down	ENSG00000278023	-1.06565	1.48e-05	RDM1	17q12	protein_coding	8.62118	8.66239	8.83738	9.12206	9.22847	10.447	7.9075	7.93766	7.96388	8.78976	8.68898	8.68674	8.28576	8.12954	8.0973	8.51778	8.61191	8.73728
Down	ENSG00000125629	-1.06482	1.18e-08	INSIG2	2q14.1	protein_coding	11.7438	11.7892	11.9827	12.1022	12.0134	11.0886	11.363	11.2969	11.3184	10.5948	10.6301	10.6195	11.0858	11.0243	11.0218	10.7845	10.8769	10.8933
Down	ENSG00000168517	-1.06435	0.00659	HEXIM2	17q21.31	protein_coding	7.57328	7.61212	7.69314	7.65821	7.55481	9.59759	7.10772	7.02287	7.24413	7.5532	7.76717	7.7417	7.49563	7.37886	7.58651	7.54118	7.35994	7.28719
Down	ENSG00000119408	-1.06394	0.0127	NEK6	9q33.3	protein_coding	5.8218	5.96779	5.41313	4.80112	6.08032	5.81214	4.69067	4.69123	5.11723	4.39117	4.5841	5.08767	5.63989	5.72334	5.82724	4.99489	4.38703	4.69399
Down	ENSG00000205138	-1.06337	0.00285	SDHAF1	19q13.12	protein_coding	9.69721	9.71272	9.88643	9.43571	9.4923	11.4496	9.85268	9.76724	9.79058	9.37146	9.31186	9.28564	9.71339	9.58752	9.61967	9.42255	9.48935	9.48026
Down	ENSG00000178999	-1.06217	0.000352	AURKB	17p13.1	protein_coding	11.6693	11.6737	11.8172	11.9327	11.9408	13.6117	11.5944	11.6865	11.551	11.7832	11.6723	11.7442	11.7262	11.7797	11.7329	11.6158	11.6169	11.5575
Down	ENSG00000272620	-1.06194	2.69e-32	AFAP1-AS1	4p16.1	lncRNA	10.9335	10.899	10.5506	11.1182	11.0599	10.8992	9.79101	9.67567	9.65356	9.85034	10.0018	10.0073	9.74725	9.56871	9.75717	10.0522	9.90787	9.98959
Down	ENSG00000196683	-1.06166	0.002	TOMM7	7p15.3	protein_coding	12.0662	12.3336	12.5789	12.0443	12.0592	13.962	12.3816	12.2137	12.3926	11.955	11.9862	11.9383	12.3789	12.2382	12.2663	11.9451	11.7822	11.9736
Down	ENSG00000158815	-1.06105	0.00532	FGF17	8p21.3	protein_coding	6.31059	6.01286	5.37921	6.14288	6.38509	7.53643	5.54402	5.77127	5.51114	5.97595	6.14877	5.75511	6.12522	5.20503	5.80172	5.38703	6.03825	5.41935
Down	ENSG00000109107	-1.06057	7.4e-08	ALDOC	17q11.2	protein_coding	13.2455	13.1783	13.3191	13.5723	13.49	14.6074	13.1198	13.1363	13.091	13.0586	12.982	12.9315	13.336	13.2786	13.3116	12.8059	12.8702	12.8874
Down	ENSG00000244617	-1.05961	0.000869	ASPRV1	2p13.3	protein_coding	6.66096	6.49811	6.34377	6.20257	6.2782	7.64168	6.32887	6.43256	6.55682	5.97595	5.61376	5.93096	6.20537	6.69567	6.29802	5.66704	5.87655	6.05892
Down	ENSG00000236104	-1.05942	3.66e-31	ZBTB22 ENSG00000236104	6p21.32	protein_coding	9.33244	9.34748	9.36497	9.52998	9.51209	9.81891	8.63602	8.66165	8.65894	8.55319	8.45431	8.74843	8.83493	8.54968	8.70823	8.58668	8.47331	8.61816
Down	ENSG00000102385	-1.05916	5.78e-12	DRP2	Xq22.1	protein_coding	7.47215	7.49788	6.98596	8.05353	7.78696	7.97662	6.38131	6.48145	6.37935	7.17853	6.91787	6.7417	6.40528	6.75011	6.66659	6.83985	6.77506	6.9584
Down	ENSG00000214193	-1.05868	1.75e-34	SH3D21	1p34.3	protein_coding	10.4699	10.4957	10.2311	11.4455	11.32	11.3316	9.84958	9.72895	9.68516	10.408	10.3543	10.438	9.922	9.97377	9.77203	10.223	10.187	10.2332
Down	ENSG00000025708	-1.05686	0.0494	TYMP ENSG00000025708	22q13.33	protein_coding	5.7703	5.38315	5.47865	5.92394	5.45253	8.13951	5.38187	5.96709	5.51114	5.49056	5.90593	5.80758	5.04061	5.42177	5.31646	6.36948	6.20327	6.05892
Down	ENSG00000112149	-1.05605	1.83e-39	CD83	6p23	protein_coding	10.9846	11.1548	11.1883	10.3237	10.3544	10.6526	10.1771	10.1974	10.2296	9.4101	9.3653	9.37745	10.0387	10.1333	10.0814	9.42673	9.36854	9.44775
Down	ENSG00000221983	-1.05342	0.00334	UBA52	19p13.11	protein_coding	14.44	14.5357	14.8289	14.3383	14.338	16.3371	14.7141	14.7074	14.7554	14.4585	14.3399	14.3472	14.9195	14.8837	14.9243	14.1862	14.1465	14.2015
Down	ENSG00000089327	-1.05066	0.00107	FXYD5	19q13.12	protein_coding	11.3456	11.3562	11.4511	11.3683	11.189	13.1122	11.2687	11.3088	11.2833	11.1502	11.1347	11.1244	11.3103	11.281	11.2937	11.1446	11.042	11.1307
Down	ENSG00000177854	-1.04968	0.000889	TMEM187	Xq28	protein_coding	7.2645	7.38242	7.43705	7.67235	7.43553	9.02192	6.93134	7.44879	7.27214	7.21779	7.14875	7.40111	7.10434	7.60985	7.14385	6.96013	7.38593	6.99261
Down	ENSG00000164897	-1.04818	0.00108	TMUB1	7q36.1	protein_coding	11.5277	11.5865	11.6998	11.3409	11.375	13.1841	11.3316	11.4049	11.3614	11.1553	11.1943	11.1468	11.2794	11.2908	11.3068	11.2859	11.1999	11.1988
Down	ENSG00000196372	-1.0471	5.6e-11	ASB13	10p15.1	protein_coding	10.12	9.97575	10.1213	9.87845	9.87355	10.6846	9.36789	9.24657	9.40432	9.03477	9.18633	9.17267	9.51141	9.59126	9.50374	9.19877	9.21267	9.12686
Down	ENSG00000148814	-1.04681	0.000325	LRRC27	10q26.3	protein_coding	7.86479	7.81022	7.81231	7.89974	7.69991	9.14723	7.3896	7.52851	7.03119	7.59107	7.49884	7.41809	7.46339	7.64619	7.07092	7.28893	7.09168	7.28719
Down	ENSG00000204822	-1.04666	0.00256	MRPL53	2p13.1	protein_coding	9.46589	9.55787	10.0135	9.43571	9.25924	11.2128	9.42522	9.33126	9.3084	9.29551	9.26342	9.18511	9.59934	9.43178	9.40971	9.19141	9.09417	9.27087
Down	ENSG00000064199	-1.04646	1.91e-10	SPA17	11q24.2	protein_coding	7.36339	7.35643	7.41211	7.11188	7.15249	7.51284	6.23698	6.95525	6.60165	6.16859	6.20848	6.17015	6.56573	6.6246	6.66659	6.20393	6.46949	6.3326
Down	ENSG00000004059	-1.04579	0.000697	ARF5	7q32.1	protein_coding	12.2226	12.2175	12.5103	12.0344	12.0491	13.7687	12.2839	12.3133	12.2663	11.8766	11.8949	11.8598	12.403	12.4693	12.4572	11.8035	11.7184	11.7618
Down	ENSG00000257108	-1.04558	0.00836	NHLRC4	16p13.3	protein_coding	5.19881	4.99114	5.60141	5.63717	5.66543	6.87534	3.99134	4.51458	5.07546	5.16867	5.42533	4.9071	4.58137	3.99628	4.85275	4.99489	5.45349	5.27856
Down	ENSG00000135930	-1.04542	0.000295	EIF4E2	2q37.1	protein_coding	10.6885	10.8291	10.9022	10.445	10.4641	12.0682	10.7649	10.777	10.7881	10.1227	10.235	10.3097	10.7885	10.6144	10.697	10.1427	10.0743	10.097
Down	ENSG00000155254	-1.04477	1e-13	MARVELD1	10q24.2	protein_coding	10.7075	10.7414	10.6167	11.0116	11.0699	11.7725	10.3104	10.2071	10.2544	10.2677	10.1231	10.281	10.1631	10.1308	10.1155	10.367	10.3433	10.3188
Down	ENSG00000163463	-1.04456	0.00237	KRTCAP2	1q22	protein_coding	10.8391	10.9722	11.1142	10.8761	10.6885	12.723	11.0329	10.9736	10.937	10.6807	10.6301	10.729	10.9056	10.8777	10.9173	10.7624	10.7239	10.678
Down	ENSG00000239523	-1.04454	0.0217	MYLK-AS1	3q21.1	lncRNA	5.96611	6.4166	6.57108	6.18295	6.40216	7.97662	4.79745	4.74562	5.68788	6.16859	5.75393	6.19005	5.77736	5.99535	6.01667	5.97181	6.24173	6.16273
Down	ENSG00000135446	-1.04382	0.000384	CDK4	12q14.1	protein_coding	10.0105	10.0109	10.1852	9.90565	9.9113	11.5424	9.86961	9.85025	9.81458	9.79787	9.63741	9.69024	9.92052	9.91392	9.96406	9.51971	9.56714	9.57926
Down	ENSG00000100577	-1.04278	0.00578	GSTZ1	14q24.3	protein_coding	7.88913	8.10375	8.53256	8.57776	8.42712	10.4859	7.8895	7.89016	8.03099	8.62065	8.29819	8.35779	8.09904	7.85931	8.0973	8.5217	8.45706	8.4682
Down	ENSG00000101871	-1.04226	8.76e-07	MID1	Xp22.2	protein_coding	6.85884	7.08819	6.6585	7.90574	7.80632	6.9475	6.07659	6.52874	6.17696	6.6425	6.53817	6.60014	6.2627	6.16524	6.35178	6.70863	6.68022	6.419
Down	ENSG00000164604	-1.04213	5.65e-07	GPR85	7q31.1	protein_coding	8.56184	8.58243	8.5053	8.11177	8.11664	8.78974	7.78955	8.00609	8.27196	7.49047	6.96479	7.03366	7.76395	7.72306	7.72875	7.42056	7.41988	7.65786
Down	ENSG00000167315	-1.04177	1.84e-14	ACAA2	18q21.1	protein_coding	10.2253	10.2822	10.5032	10.0855	10.0825	10.5929	9.74338	9.7656	9.81458	9.31827	9.29818	9.52184	9.89204	9.90945	9.82209	9.03312	9.08362	9.10878
Down	ENSG00000142669	-1.04145	0.000957	SH3BGRL3	1p36.11	protein_coding	11.8406	11.8847	12.0526	11.6696	11.5277	13.3822	11.9775	11.9919	11.9227	11.4774	11.3276	11.3423	11.849	11.8546	11.9087	11.49	11.4385	11.426
Down	ENSG00000172867	-1.04144	0.0113	KRT2	12q13.13	protein_coding	4.57502	4.69187	4.74255	4.85171	4.51729	6.2337	4.94414	5.16025	5.15783	4.45827	4.16912	4.58516	4.90315	5.28095	5.08211	4.63895	4.69491	4.38615
Down	ENSG00000175193	-1.03972	0.000429	PARL	3q27.1	protein_coding	11.0413	11.1108	11.3508	10.9279	10.8434	12.5385	10.96	10.9499	10.9326	10.7103	10.6518	10.6946	11.002	10.9802	10.9848	10.6353	10.5355	10.5179
Down	ENSG00000077312	-1.03942	0.00441	SNRPA	19q13.2	protein_coding	11.6781	11.7871	11.9074	11.5521	11.5047	13.6112	11.7253	11.7213	11.7002	11.6206	11.5013	11.512	11.665	11.667	11.6553	11.5285	11.5533	11.5556
Down	ENSG00000131469	-1.03922	0.00089	RPL27	17q21.31	protein_coding	14.8347	15.01	15.2394	14.8004	14.7859	16.5445	14.961	14.8881	14.9418	14.7148	14.6248	14.6311	15.0563	15.0019	15.0122	14.5429	14.4889	14.5446
Down	ENSG00000184076	-1.03881	0.0021	UQCR10 ENSG00000184076	22q12.2	protein_coding	11.2455	11.3502	11.6584	10.9578	10.8612	12.7973	11.6538	11.5802	11.5539	10.8527	10.7421	10.8315	11.6552	11.7255	11.6237	10.7549	10.75	10.8566
Down	ENSG00000168894	-1.03879	0.00161	RNF181	2p11.2	protein_coding	11.2867	11.236	11.5406	11.4916	11.4777	13.2771	11.1733	11.1572	11.1953	11.4238	11.4273	11.4745	11.4485	11.3911	11.3316	11.1331	11.1176	11.2527
Down	ENSG00000251432	-1.03649	0.000275	LINC02615	4q28.2	lncRNA	5.41544	5.74551	5.03167	6.08062	5.82583	6.5899	5.15966	4.69123	5.15783	4.85676	5.39138	5.24814	4.52	4.51947	5.08211	5.31667	5.27953	5.31507
Down	ENSG00000107874	-1.03635	0.0017	CUEDC2	10q24.32	protein_coding	10.738	10.6764	10.9671	10.6111	10.7381	12.4743	10.5012	10.4679	10.4148	10.7025	10.5235	10.5843	10.7194	10.5847	10.7022	10.2922	10.4155	10.5101
Down	ENSG00000167700	-1.03622	0.000516	MFSD3	8q24.3	protein_coding	9.82732	9.69727	9.81688	9.43571	9.59422	11.1447	9.17835	9.07134	8.89339	9.24177	9.1075	9.13466	8.94701	8.96662	8.98266	9.35175	9.37071	9.26389
Down	ENSG00000280739	-1.0362	0.00363	EIF1B-AS1	3p22.1	lncRNA	4.69035	4.45114	4.89434	5.85121	5.3151	6.39723	3.79911	4.16147	3.31377	4.80614	4.906	5.20967	4.69679	3.99628	4.31707	4.94911	4.80175	5.16315
Down	ENSG00000102898	-1.03535	8.53e-05	NUTF2	16q22.1	protein_coding	11.7388	11.7684	11.9096	11.337	11.3256	12.8169	11.6828	11.6185	11.5553	11.0821	10.9171	10.9169	11.6209	11.7002	11.5751	11.0399	10.9041	10.9839
Down	ENSG00000161016	-1.03528	0.00311	RPL8	8q24.3	protein_coding	15.6782	15.7812	15.9641	15.7222	15.6787	17.6676	15.8717	15.841	15.822	15.7743	15.7031	15.7002	16.0305	16.0263	16.0223	15.5646	15.5216	15.5799
Down	ENSG00000240682	-1.0341	0.002	ISY1	3q21.3	protein_coding	9.50973	9.45549	9.79935	9.18753	9.33897	10.981	9.29458	9.41124	9.24857	9.06199	8.76716	8.83629	8.96439	9.21424	8.97412	9.10011	9.1858	9.29849
Down	ENSG00000174576	-1.03318	0.0309	NPAS4	11q13.2	protein_coding	5.2747	5.23886	4.8455	4.99364	4.51729	5.67718	4.51402	3.99184	5.19732	3.45853	4.85709	4.24812	4.85426	4.75066	4.63876	3.6964	4.16484	4.69399
Down	ENSG00000159840	-1.03266	0.00149	ZYX	7q34	protein_coding	5.98881	5.71855	5.65907	6.05925	7.13217	6.98227	4.31269	5.60472	4.63243	5.64255	5.8064	5.93096	5.28153	5.04004	4.51855	5.97181	5.6944	5.8258
Down	ENSG00000090238	-1.03149	0.00418	YPEL3	16p11.2	protein_coding	7.48018	7.43304	7.38673	7.69331	7.62192	9.5149	7.55854	7.47317	7.33545	7.64966	7.39987	7.57009	7.447	7.1651	7.3604	7.79516	7.53276	7.28719
Down	ENSG00000189159	-1.02991	0.00109	JPT1	17q25.1	protein_coding	11.446	11.4554	11.7949	11.7551	11.7254	13.5089	11.6859	11.7581	11.6795	11.6188	11.5157	11.5833	11.6883	11.6763	11.6036	11.5978	11.5023	11.546
Down	ENSG00000087088	-1.02765	0.00398	BAX	19q13.33	protein_coding	9.92033	9.89529	10.0704	9.44398	9.53548	11.4743	10.0205	9.83151	10.0088	9.54934	9.61552	9.39256	10.0415	10.0852	10.0246	9.36488	9.38796	9.40816
Down	ENSG00000185361	-1.02736	1.03e-13	TNFAIP8L1 ENSG00000185361	19p13.3	protein_coding	9.76291	9.59354	9.63842	10.419	10.4239	11.1312	9.79101	9.54951	9.71946	9.7025	9.6356	9.61862	9.61042	9.59869	9.67871	9.629	9.70258	9.75562
Down	ENSG00000182899	-1.02688	0.000817	RPL35A	3q29	protein_coding	14.4845	14.6175	14.9666	14.434	14.4013	16.1207	14.5739	14.5454	14.5704	14.3083	14.1847	14.2325	14.6535	14.5934	14.5838	14.1858	14.0787	14.1999
Down	ENSG00000188229	-1.02565	1.96e-08	TUBB4B	9q34.3	protein_coding	13.9893	14.0308	14.1036	14.1571	14.1154	15.1301	13.8751	13.8573	13.8515	13.6096	13.5864	13.6036	14.035	14.0404	14.0643	13.4459	13.4525	13.426
Down	ENSG00000158856	-1.02535	4.27e-15	DMTN	8p21.3	protein_coding	7.14827	7.15002	7.3078	7.62223	7.46831	7.83796	6.51251	6.44904	6.21593	6.65685	6.67143	6.75512	6.14568	6.50305	6.46993	6.59431	6.65193	6.5926
Down	ENSG00000137404	-1.0246	0.000154	NRM	6p21.33	protein_coding	9.65168	9.72631	9.89696	9.52024	9.29852	10.884	9.66093	9.62217	9.562	9.18347	9.10226	8.91612	9.60674	9.55731	9.66638	9.16663	8.9822	9.01203
Down	ENSG00000174791	-1.02438	0.0276	RIN1	11q13.2	protein_coding	5.84687	6.14019	5.60141	5.20297	5.48494	7.14456	5.38187	5.6624	5.68788	5.72661	4.69957	5.70066	5.97324	5.85336	5.90122	4.80235	5.08169	5.27856
Down	ENSG00000146904	-1.0242	4.77e-09	EPHA1	7q35	protein_coding	8.22184	8.05071	8.14053	8.13749	7.98688	7.99943	7.8152	7.72403	7.68014	7.40801	7.25638	7.14998	7.91462	8.21428	8.02193	6.82725	6.69415	6.76084
Down	ENSG00000126934	-1.0235	0.00174	MAP2K2	19p13.3	protein_coding	11.8328	11.8595	11.9721	12.1297	12.1485	13.9981	11.8284	11.7448	11.7228	12.067	12.0573	12.0257	11.8898	11.865	11.8546	12.0217	11.965	12.004
Down	ENSG00000119655	-1.02302	0.000113	NPC2	14q24.3	protein_coding	10.5263	10.6074	10.8349	10.7847	10.6963	12.0953	10.7517	10.6887	10.7538	10.2513	10.1789	10.0636	10.4684	10.4728	10.4055	10.4587	10.4364	10.4982
Down	ENSG00000011677	-1.02289	1.36e-06	GABRA3	Xq28	protein_coding	6.51215	6.27579	6.54072	6.80034	7.02606	6.37995	5.27504	4.99048	4.8951	5.61341	5.72697	5.9775	4.85426	4.99566	5.48632	5.92528	5.57897	5.87554
Down	ENSG00000179820	-1.02255	1.26e-33	MYADM	19q13.42	protein_coding	11.407	11.413	11.3595	11.6665	11.5853	11.3366	10.7682	10.8354	10.8805	10.3995	10.4522	10.508	10.6637	10.6371	10.5929	10.5526	10.5509	10.6199
Down	ENSG00000134330	-1.02085	4.35e-21	IAH1	2p25.1	protein_coding	9.61383	9.63557	9.87126	9.6474	9.91279	10.0793	8.70623	8.94049	9.0633	8.88734	8.92379	8.93393	9.05371	8.86545	8.85196	8.85219	8.75839	8.89331
Down	ENSG00000204950	-1.02029	0.000335	LRRC10B	11q12.2	protein_coding	6.19817	6.5902	6.47801	5.97047	6.12213	6.8998	5.38187	6.09827	5.86996	5.35628	5.35662	5.08767	5.31805	5.82828	5.90122	5.69505	5.51759	5.54762
Down	ENSG00000136280	-1.01996	0.00103	CCM2	7p13	protein_coding	10.1264	10.1711	10.3254	10.2083	10.3256	11.9871	10.2934	10.2406	10.1425	10.1458	10.1789	10.1192	10.3794	10.3755	10.3548	9.92787	9.96359	10.0652
Down	ENSG00000108771	-1.01882	3.95e-09	DHX58 ENSG00000108771	17q21.2	protein_coding	9.25493	9.25906	9.13536	9.79204	9.66664	9.99098	7.91937	8.49703	8.2949	9.14325	8.85696	8.96313	8.52712	8.6098	8.64504	8.49407	8.71804	8.58491
Down	ENSG00000214753	-1.01863	0.000208	HNRNPUL2	11q12.3	protein_coding	11.0616	11.0309	11.127	11.1702	11.1605	12.5585	11.0437	11.0294	10.9708	10.6487	10.5924	10.5567	10.6359	10.6416	10.6432	10.9168	10.9034	10.9639
Down	ENSG00000130520	-1.0184	0.00163	LSM4	19p13.11	protein_coding	12.2795	12.3504	12.6	12.2427	12.2	14.0432	12.2529	12.217	12.2555	12.1682	12.1072	12.0777	12.3414	12.3644	12.3254	12.0706	12.0569	12.0402
Down	ENSG00000170043	-1.01817	0.000402	TRAPPC1	17p13.1	protein_coding	10.7954	10.9117	11.075	10.6527	10.6281	12.2495	10.8142	10.8268	10.7194	10.4814	10.3729	10.4096	10.8365	10.8746	10.7827	10.3418	10.2743	10.3674
Down	ENSG00000105173	-1.01795	3.92e-14	CCNE1	19q12	protein_coding	12.1041	12.0202	11.988	12.5212	12.4828	13.2587	11.9437	11.9028	11.9622	11.7684	11.7226	11.8136	12.0177	11.9972	11.9561	11.8039	11.7907	11.7993
Down	ENSG00000144821	-1.01775	1.95e-14	MYH15	3q13.13	protein_coding	7.95404	8.17488	7.73397	8.25021	8.09055	8.02188	7.64688	7.49715	7.27214	7.09666	7.29362	7.12952	7.77055	7.5876	7.60138	7.03873	7.01603	7.1725
Down	ENSG00000115109	-1.01645	0.00786	EPB41L5	2q14.2	protein_coding	4.79713	4.07972	4.79494	4.94786	5.48494	4.46365	4.23881	4.45053	4.07706	3.99894	4.39148	3.90707	4.4559	4.24401	3.80302	4.24332	4.16484	4.31583
Down	ENSG00000139289	-1.0153	0.00325	PHLDA1	12q21.2	protein_coding	6.3462	6.3123	5.68707	6.65123	7.59248	6.49678	5.79663	5.16025	5.34527	5.67112	5.8064	5.64408	5.48793	5.85336	5.92506	6.36948	6.51731	5.92361
Down	ENSG00000112306	-1.01456	0.00384	RPS12	6q23.2	protein_coding	15.7376	15.9507	16.267	15.817	15.828	17.7785	16.1641	16.0393	16.1037	15.8567	15.7878	15.8256	16.1866	16.0954	16.1266	15.7599	15.6726	15.7631
Down	ENSG00000203666	-1.01424	1.54e-07	EFCAB2	1q44	protein_coding	6.71644	6.82311	6.6585	6.95874	6.70694	6.43118	5.96646	6.21852	5.94146	5.58367	5.64291	6.06631	6.06204	5.58042	5.87698	5.72252	5.6087	5.85088
Down	ENSG00000176909	-1.01281	0.00657	MAMSTR	19q13.33	protein_coding	7.71621	7.44131	7.8684	7.80021	7.68604	9.66691	7.11806	7.53624	7.35304	7.7535	7.49884	7.63686	7.50358	7.28057	7.29786	7.67375	7.87621	7.69988
Down	ENSG00000184009	-1.0122	2.5e-29	ACTG1	17q25.3	protein_coding	16.4983	16.5737	16.6142	16.4457	16.3969	16.9087	16.4363	16.3672	16.4114	15.5497	15.5538	15.543	16.3759	16.3603	16.3921	15.6436	15.6175	15.6325
Down	ENSG00000231908	-1.01094	0.0405	IDH1-AS1	2q34	lncRNA	5.19881	5.45022	4.94158	5.038	5.578	7.4313	5.11905	5.34773	4.79569	5.42498	5.321	5.24814	4.95044	5.04004	4.51855	5.42097	5.7753	5.48491
Down	ENSG00000159761	-1.01015	3.42e-05	C16orf86	16q22.1	protein_coding	7.61036	7.48994	7.92238	8.35037	8.29171	9.35385	6.68933	6.97814	6.63079	7.9115	7.91785	7.83944	6.99582	6.68173	6.46993	7.71537	7.64464	7.45198
Down	ENSG00000136878	-1.01007	5.45e-13	USP20	9q34.11	protein_coding	11.873	11.9043	11.7274	11.7522	11.7506	12.419	11.2628	11.3082	11.1349	11.0258	11.0871	11.1192	11.4151	11.4799	11.4457	10.8905	10.9418	10.9276
Down	ENSG00000153406	-1.00879	0.00234	NMRAL1	16p13.3	protein_coding	11.4086	11.437	11.6158	11.1272	11.1529	12.9976	11.1603	11.1628	11.175	11.1071	11.1127	11.091	11.3587	11.3091	11.3454	10.9686	10.975	10.9718
Down	ENSG00000188486	-1.00859	8.12e-06	H2AX	11q23.3	protein_coding	12.3343	12.2905	12.4071	12.4866	12.5627	13.7542	12.2825	12.229	12.3125	11.9528	12.0144	11.8897	12.0708	12.1107	12.1319	12.2251	12.1066	12.0944
Down	ENSG00000105193	-1.00852	0.00159	RPS16	19q13.2	protein_coding	14.6054	14.703	14.9883	14.6416	14.6075	16.4138	14.8025	14.7745	14.7467	14.5824	14.5128	14.54	14.8604	14.8505	14.845	14.4115	14.3987	14.4192
Down	ENSG00000248890	-1.00847	6.01e-42	HHIP-AS1	4q31.21	lncRNA	10.7735	10.8847	10.9585	10.8906	10.8182	10.6544	10.0957	10.2071	10.0699	9.88886	9.82234	9.82361	10.0739	10.2347	10.2431	9.69463	9.67824	9.79654
Down	ENSG00000135549	-1.00791	0.00352	PKIB	6q22.31	protein_coding	6.01117	6.3123	5.74147	6.25989	5.99288	5.04893	4.23881	3.69291	4.31105	4.80614	5.16901	4.9071	4.69679	4.16607	4.31707	4.85295	4.63836	5.20266
Down	ENSG00000121851	-1.0076	1.55e-05	POLR3GL	1q21.1	protein_coding	10.4372	10.5851	10.8216	10.6501	10.6789	11.9064	10.2305	10.2047	10.1247	10.3171	10.1114	10.3666	10.2949	10.2358	10.2347	10.0816	10.1634	10.1383
Down	ENSG00000187713	-1.00708	0.00124	TMEM203	9q34.3	protein_coding	10.7006	10.6192	10.8977	10.2828	10.151	11.9513	10.5781	10.486	10.5275	9.99011	10.0213	10.0877	10.5163	10.346	10.5057	10.104	9.94331	10.0957
Down	ENSG00000272047	-1.00523	0.000159	GTF2H5	6q25.3	protein_coding	10.1705	10.2066	10.4481	9.97147	9.9797	11.4356	10.026	10.0726	10.1886	9.72991	9.65897	9.69894	10.1568	10.1537	10.2335	9.5	9.59526	9.62904
Down	ENSG00000166289	-1.00497	1.74e-10	PLEKHF1	19q12	protein_coding	9.69548	9.68862	9.82792	9.76919	9.92908	10.6669	9.56782	9.5928	9.55821	9.20805	9.04883	9.28333	9.58817	9.47687	9.69092	9.1414	9.20296	9.16735
Down	ENSG00000177239	-1.00409	0.0021	MAN1B1	9q34.3	protein_coding	10.6019	10.7067	10.5938	10.7716	10.8221	12.6109	10.451	10.475	10.5553	10.7316	10.7166	10.81	10.6734	10.5978	10.7455	10.6226	10.5934	10.5489
Down	ENSG00000177830	-1.00314	0.00117	CHID1	11p15.5	protein_coding	10.9306	11.0081	11.1698	10.8217	10.862	12.5769	10.815	10.744	10.7287	10.7568	10.7218	10.6558	10.8837	10.8754	10.8581	10.6181	10.6499	10.608
Down	ENSG00000101638	-1.002	0.00172	ST8SIA5	18q21.1	protein_coding	6.31059	6.49811	6.09488	6.01554	6.29657	7.14456	5.6041	6.25647	5.65988	5.97595	5.58402	5.72814	6.35345	5.7503	5.80172	5.77594	5.16411	5.38542
Down	ENSG00000171703	-1.00179	2.4e-45	TCEA2	20q13.33	protein_coding	11.9934	11.9899	12.0343	11.9639	11.912	12.2352	11.2517	11.1913	11.2326	11.0512	11.063	11.0555	11.4056	11.2352	11.3927	11.0276	11.0165	11.0477
Down	ENSG00000165698	-1.0017	0.000174	SPACA9	9q34.13	protein_coding	7.43128	7.66249	7.76056	8.00965	7.92327	9.27659	7.01117	7.16933	7.07425	7.64247	7.5989	7.62959	6.76403	6.97248	7.20355	7.4781	7.41988	7.56996
Down	ENSG00000111801	-1.00058	4.44e-30	BTN3A3	6p22.2	protein_coding	9.13026	8.96723	9.01076	9.36128	9.33008	9.49698	8.48043	8.62222	8.40017	8.54549	8.43777	8.48405	8.55032	8.66397	8.70479	8.31616	8.26033	8.37185
Down	ENSG00000186765	-1.0005	0.000841	FSCN2	17q25.3	protein_coding	5.66143	5.94472	4.94158	5.54794	5.89981	5.95902	4.89688	4.99048	4.8951	4.80614	4.906	5.42648	5.24407	5.04004	5.20404	4.80235	4.85234	4.51727
Down	ENSG00000136014	-1.0005	1.69e-07	USP44	12q22	protein_coding	9.84765	9.73306	9.82477	9.70012	9.6345	8.65974	8.90442	8.84096	8.99492	8.21777	8.35213	8.30402	8.63959	8.82481	8.72191	8.42468	8.53656	8.59608
